# Supplementary material for: Antennal Transcriptome of the Fruit-Sucking Moth Eudocima materna: Identification of Olfactory Genes and Preliminary Evidence for RNA-Editing Events in Odorant Receptors
Source: Genes (Basel). 2022 Jul 6;13(7):1207. doi: 10.3390/genes13071207 (PMC9323814; doi:10.3390/genes13071207)
Supplement: Supplementary file 1 [file genes-13-01207-s001.zip]

Archive with 5 entries (5 files):
- Supplementary Material June 22, 2022/Fruit sucking moth Supplementary Figures 1-4, April 28, 2022.pdf
- Supplementary Material June 22, 2022/Fruit sucking moth Supplementary tables 1-6 April 28, 2022.pdf
- Supplementary Material June 22, 2022/Supplementary Table 7.xlsx
- Supplementary Material June 22, 2022/Supplementary table 8.xls
- Supplementary Material June 22, 2022/Supplementary Table 9.xls
