# Supplementary material for: Antennal Transcriptome of the Fruit-Sucking Moth Eudocima materna: Identification of Olfactory Genes and Preliminary Evidence for RNA-Editing Events in Odorant Receptors
Source: Genes (Basel). 2022 Jul 6;13(7):1207. doi: 10.3390/genes13071207 (PMC9323814; doi:10.3390/genes13071207)
Supplement: Supplementary file 1 [file genes-13-01207-s001.zip › Supplementary Material June 22, 2022/Supplementary Table 7.xlsx]

## Sheet: AnnotationStatistics
Database	Count
Unigene Annotated With NCBInr	19445
Unigene Annotated With GO	5543
Unigene Annotated With KEGG	5423
Unigene Annotated With COG	8559

## Sheet: Unigene Length
Unigene Length Distribution
Length	Count
200-500	7553
500-750	3956
750-1000	2158
1000-1250	1284
1250-1500	1092
1500-1750	838
1750-2000	619
2000-3000	1324
3000-4000	417
4000-5000	142
5000<	62

## Sheet: UnigeneAnnotaion
UnigeneID	BlastHits	Discription	Organism	Perc.Identity	evalue	Score	Length	RawCount	GO	KEGG
TRINITY_DN10004_c0_g1_i1	JAT90988.1	hypothetical protein g.2636, partial	Pectinophora gossypiella	86.5	1.7e-75	291.2	523	18	-	K19383
TRINITY_DN10009_c0_g1_i1	XP_012552279.1	PREDICTED: uncharacterized protein LOC101742912	Bombyx mori	64.7	1.3e-30	141.4	307	5	-	-
TRINITY_DN10020_c0_g1_i1	XP_013194445.1	PREDICTED: E3 ubiquitin-protein ligase UBR3	Amyelois transitella	71.1	1e-95	359	793	37	-	K11978
TRINITY_DN10026_c1_g1_i1	EYE96133.1	hypothetical protein EURHEDRAFT_411284	Aspergillus ruber CBS 135680	88.5	9.5e-20	105.5	376	7	GO:0005840, GO:0005622, GO:0003735, GO:0006412	-
TRINITY_DN10028_c0_g1_i1	NP_001103811.1	aldehyde oxidase 2	Bombyx mori	78.9	6.6e-09	69.7	432	18	GO:0055114, GO:0016491, GO:0005506	-
TRINITY_DN10036_c0_g1_i1	CRY97578.1	hypothetical protein	uncultured prokaryote	92.1	1e-48	201.4	307	9	-	-
TRINITY_DN1004_c0_g1_i1	XP_012546795.1	PREDICTED: uncharacterized protein LOC101746650	Bombyx mori	96.9	5.2e-50	206.1	379	11	-	-
TRINITY_DN1005_c0_g1_i1	XP_006959400.1	ribosomal protein L24	Wallemia mellicola CBS 633.66	100	2.4e-68	267.3	480	93	-	K02898
TRINITY_DN10058_c0_g1_i1	Q6A6A3.1	RecName: Full=Adenylosuccinate synthetase; Short=AMPSase; Short=AdSS; AltName: Full=IMP--aspartate ligase_x0001_AAT83710.1 adenylosuccinate synthetase	Propionibacterium acnes KPA171202	86.2	2.6e-88	334	592	22	GO:0005525, GO:0006164, GO:0004019	-
TRINITY_DN10063_c0_g1_i1	KOB71239.1	Lachesin, partial	Operophtera brumata	89.1	1.1e-14	89	443	18	-	-
TRINITY_DN10070_c0_g1_i1	XP_012545634.1	PREDICTED: anaphase-promoting complex subunit 1-like	Bombyx mori	74.8	8.2e-39	168.7	334	6	-	-
TRINITY_DN10076_c0_g1_i1	JAA83846.1	triglyceride lipase, partial	Pararge aegeria	82.7	1.7e-46	194.1	315	10	-	-
TRINITY_DN10077_c0_g1_i1	XP_013193020.1	PREDICTED: mediator of RNA polymerase II transcription subunit 12-like	Amyelois transitella	79.2	8.2e-38	165.6	399	14	-	K15162
TRINITY_DN10077_c0_g1_i2	XP_013193020.1	PREDICTED: mediator of RNA polymerase II transcription subunit 12-like	Amyelois transitella	71.6	9.1e-20	105.9	472	6	-	-
TRINITY_DN10080_c0_g1_i1	XP_013184460.1	PREDICTED: afadin, partial	Amyelois transitella	73.5	5.1e-39	169.5	360	18	-	-
TRINITY_DN10087_c0_g1_i1	NP_001266437.1	uncharacterized protein LOC101743078 precursor	Bombyx mori	66.7	1.8e-18	102.1	651	19	GO:0055114, GO:0005506, GO:0016705, GO:0020037	-
TRINITY_DN10091_c0_g1_i1	XP_013178254.1	PREDICTED: phosphatidate cytidylyltransferase, photoreceptor-specific isoform X2	Papilio xuthus	93.5	1.6e-59	237.7	375	10	GO:0004605	K00981
TRINITY_DN10091_c0_g1_i2	XP_013178254.1	PREDICTED: phosphatidate cytidylyltransferase, photoreceptor-specific isoform X2	Papilio xuthus	93.4	5.9e-39	169.5	418	8	GO:0004605	-
TRINITY_DN10103_c0_g1_i1	XP_013195933.1	PREDICTED: BTB/POZ domain-containing adapter for CUL3-mediated RhoA degradation protein 3	Amyelois transitella	95.8	5e-58	232.6	362	9	-	K15074
TRINITY_DN10105_c0_g1_i1	KOB75634.1	Fas-binding factor 1	Operophtera brumata	40.6	6.9e-12	79.7	462	13	-	-
TRINITY_DN10105_c0_g2_i1	XP_013190459.1	PREDICTED: fas-binding factor 1 homolog	Amyelois transitella	45.4	4.6e-30	140.6	645	59	-	-
TRINITY_DN10106_c0_g1_i1	XP_013192800.1	PREDICTED: protein Daple	Amyelois transitella	70.7	1.5e-51	211.8	589	19	-	-
TRINITY_DN1011_c0_g1_i1	AEH16631.1	-	-	78.2	8.2e-96	359	649	24	GO:0034464	-
TRINITY_DN10110_c0_g1_i1	XP_011563475.1	PREDICTED: uncharacterized protein LOC105393415	Plutella xylostella	53.1	2.2e-15	90.9	342	11	-	-
TRINITY_DN10113_c0_g1_i1	AAF15600.1	-	-	84.6	2.6e-61	243.8	430	15	GO:0006412, GO:0005622, GO:0005840, GO:0003735	-
TRINITY_DN10115_c0_g1_i1	XP_013149247.1	PREDICTED: uncharacterized protein K03H1.5 isoform X1	Papilio polytes	91.1	4.9e-41	176.8	547	26	-	-
TRINITY_DN1012_c0_g1_i1	WP_075260710.1	DUF805 domain-containing protein	Cutibacterium acnes	90.8	9.7e-80	305.4	580	17	GO:0016021	-
TRINITY_DN10121_c0_g1_i1	XP_013186298.1	PREDICTED: uncharacterized protein LOC106131672	Amyelois transitella	53.7	1.3e-68	269.2	948	27	-	-
TRINITY_DN10121_c0_g1_i2	JAT83245.1	hypothetical protein g.1622	Pectinophora gossypiella	39.1	8.9e-17	96.7	757	24	-	-
TRINITY_DN10123_c0_g1_i1	WP_028345899.1	dihydroxy-acid dehydratase	Bradyrhizobium elkanii	71.9	1.9e-38	167.5	343	6	GO:0009082, GO:0004160	K01687
TRINITY_DN10131_c0_g1_i1	XP_004923590.1	PREDICTED: RING finger and transmembrane domain-containing protein 2	Bombyx mori	100	1.6e-50	207.6	332	10	-	-
TRINITY_DN10132_c0_g1_i1	ODM22198.1	hypothetical protein SI65_03044	Aspergillus cristatus	97.9	9.6e-42	178.7	407	27	-	-
TRINITY_DN10133_c0_g1_i1	AFK91515.1	-	-	97.1	6.5e-73	282.7	563	22	GO:0006914	-
TRINITY_DN1015_c0_g1_i1	XP_013138190.1	PREDICTED: ran GTPase-activating protein 1-like	Papilio polytes	77.7	6.5e-70	272.7	539	15	GO:0005096	K14319
TRINITY_DN10154_c0_g1_i1	XP_011554927.1	PREDICTED: zinc carboxypeptidase-like	Plutella xylostella	77	8.1e-20	106.3	548	16	-	-
TRINITY_DN10161_c0_g1_i1	XP_013191736.1	PREDICTED: origin recognition complex subunit 6	Amyelois transitella	64.9	8.9e-91	342.8	942	66	GO:0006260, GO:0005664	K02608
TRINITY_DN10166_c0_g1_i1	CRK53019.1	conserved hypothetical protein	Rhodococcus sp. RD6.2	70.5	1.2e-12	82.4	525	14	-	-
TRINITY_DN10174_c0_g1_i1	XP_011556223.1	PREDICTED: membralin, partial	Plutella xylostella	56.9	8.1e-29	136.3	603	30	-	-
TRINITY_DN10174_c0_g1_i2	XP_011556223.1	PREDICTED: membralin, partial	Plutella xylostella	56.9	7.6e-29	136.3	566	15	-	-
TRINITY_DN10184_c0_g1_i1	XP_013182958.1	PREDICTED: microtubule-associated protein futsch	Amyelois transitella	75.3	1.5e-64	255	566	36	-	-
TRINITY_DN10188_c0_g1_i1	EYE94592.1	putative phosphoketolase	Aspergillus ruber CBS 135680	75.8	2.1e-61	244.2	460	14	GO:0005975, GO:0016832	K01621
TRINITY_DN10194_c0_g1_i1	XP_012546186.1	PREDICTED: mitogen-activated protein kinase kinase kinase 4, partial	Bombyx mori	43.3	1.1e-13	85.1	317	7	-	-
TRINITY_DN10195_c0_g1_i1	XP_012546062.1	PREDICTED: cAMP-specific 3',5'-cyclic phosphodiesterase, isoforms N/G isoform X3	Bombyx mori	91.4	6.4e-09	69.7	413	20	-	-
TRINITY_DN10199_c0_g1_i1	XP_011566301.1	PREDICTED: 1-phosphatidylinositol 4,5-bisphosphate phosphodiesterase-like	Plutella xylostella	81.7	3.1e-17	97.8	581	36	GO:0035556	-
TRINITY_DN10206_c0_g1_i1	XP_013188865.1	PREDICTED: neural-cadherin-like	Amyelois transitella	100	1.5e-98	367.9	537	18	-	-
TRINITY_DN1021_c0_g1_i1	XP_013199200.1	PREDICTED: CCAAT/enhancer-binding protein zeta	Amyelois transitella	82.2	2.5e-68	267.3	490	15	-	-
TRINITY_DN1021_c0_g2_i1	JAA87650.1	CCAAT/enhancer-binding protein zeta, partial	Pararge aegeria	86.6	2e-128	467.6	788	53	-	K14832
TRINITY_DN10225_c0_g1_i1	KOB70969.1	Uncharacterized protein OBRU01_14887	Operophtera brumata	62.2	1.9e-18	100.9	307	10	-	-
TRINITY_DN10227_c0_g1_i1	XP_013189234.1	PREDICTED: JNK-interacting protein 3 isoform X1	Amyelois transitella	78	2.3e-11	78.6	698	97	-	-
TRINITY_DN10243_c0_g1_i1	JAT83563.1	hypothetical protein g.5008, partial	Pectinophora gossypiella	30.2	4.3e-18	100.9	692	37	-	-
TRINITY_DN10247_c0_g1_i1	EHJ64882.1	hypothetical protein KGM_22213	Danaus plexippus	80.8	3.4e-36	159.8	303	6	GO:0007076	-
TRINITY_DN10247_c0_g2_i1	XP_012550994.1	PREDICTED: LOW QUALITY PROTEIN: condensin complex subunit 1	Bombyx mori	78	8.6e-11	76.3	520	25	GO:0007076	-
TRINITY_DN10249_c0_g1_i1	XP_013169981.1	PREDICTED: probable peroxisomal membrane protein PEX13	Papilio xuthus	85.1	1e-46	195.3	419	13	-	K13344
TRINITY_DN1025_c0_g1_i1	XP_013191810.1	PREDICTED: protein SREK1IP1-like	Amyelois transitella	69.6	3.5e-23	117.5	548	19	-	-
TRINITY_DN10252_c0_g1_i1	EHJ74243.1	hypothetical protein KGM_01635	Danaus plexippus	60.7	1.5e-41	177.9	368	12	-	-
TRINITY_DN10258_c0_g1_i1	JAA89121.1	Prefoldin subunit 1	Pararge aegeria	76.2	2.2e-42	182.2	1037	925	-	K09548
TRINITY_DN10263_c0_g1_i1	WP_064661775.1	type IV secretion protein Rhs	Cutibacterium acnes	99.3	4.3e-83	316.2	455	14	GO:0004401, GO:0004424, GO:0000105	-
TRINITY_DN10264_c0_g1_i1	XP_013194094.1	PREDICTED: muscle M-line assembly protein unc-89-like	Amyelois transitella	49.1	3.3e-33	151	634	19	GO:0006260, GO:0005634	-
TRINITY_DN10268_c0_g1_i1	XP_013186791.1	PREDICTED: uncharacterized protein KIAA0930 homolog isoform X2	Amyelois transitella	85.2	8.2e-42	178.7	350	4	-	-
TRINITY_DN10268_c0_g1_i2	EHJ68688.1	hypothetical protein KGM_13289	Danaus plexippus	74.6	4.2e-16	93.2	326	8	-	-
TRINITY_DN1029_c0_g1_i1	EHJ74820.1	hypothetical protein KGM_06457	Danaus plexippus	86.8	2.3e-46	193.7	323	6	-	K01099
TRINITY_DN10295_c0_g1_i1	JAS70595.1	hypothetical protein g.26843, partial	Homalodisca liturata	52.1	6.6e-11	76.3	402	27	-	-
TRINITY_DN10296_c0_g1_i1	XP_015834922.1	PREDICTED: transcription factor SOX-13 isoform X2	Tribolium castaneum	95	2.3e-24	120.6	302	4	-	K09269
TRINITY_DN10298_c0_g1_i1	XP_012546326.1	PREDICTED: talin-1	Bombyx mori	79.5	2.5e-62	247.3	462	14	-	-
TRINITY_DN1031_c0_g1_i1	KPI93127.1	TATA-binding protein-associated factor 172	Papilio xuthus	66.4	2.4e-74	287.7	658	24	-	-
TRINITY_DN10318_c0_g2_i1	XP_012551824.1	PREDICTED: hepatoma-derived growth factor-related protein 3 isoform X1	Bombyx mori	55.7	5e-51	210.3	689	22	-	K16641
TRINITY_DN10319_c0_g1_i1	KPJ08603.1	Pre-mRNA-processing-splicing factor 8	Papilio machaon	53.8	7.3e-12	79.3	375	36	GO:0005681, GO:0000398	-
TRINITY_DN10320_c0_g1_i1	XP_013178052.1	PREDICTED: mpv17-like protein 2	Papilio xuthus	46.9	1.1e-17	99	471	16	GO:0016021	-
TRINITY_DN10321_c0_g1_i1	WP_009640127.1	MULTISPECIES: beta-galactosidase	Propionibacteriaceae	99.4	1.7e-93	350.9	487	16	GO:0004553, GO:0005975	-
TRINITY_DN10342_c0_g1_i1	XP_014359851.1	PREDICTED: cytoplasmic polyadenylation element-binding protein 2 isoform X1	Papilio machaon	100	2.2e-51	210.3	305	14	-	K02602
TRINITY_DN10345_c0_g1_i1	XP_013199453.1	PREDICTED: germinal-center associated nuclear protein	Amyelois transitella	49.1	2.3e-72	282	1149	49	-	K16734
TRINITY_DN10346_c0_g1_i1	XP_011562552.1	PREDICTED: methyltransferase-like protein 17, mitochondrial	Plutella xylostella	63.5	7.8e-31	142.1	321	12	GO:0006412, GO:0008168	-
TRINITY_DN10349_c0_g1_i1	EHJ77283.1	hypothetical protein KGM_06917	Danaus plexippus	80.8	3.8e-52	213.4	444	8	GO:0055085, GO:0016021, GO:0022857	-
TRINITY_DN10356_c0_g1_i1	JAT80941.1	hypothetical protein g.4857, partial	Pectinophora gossypiella	90.9	4.6e-19	104	615	24	-	-
TRINITY_DN10362_c0_g1_i1	XP_013183363.1	PREDICTED: E3 ubiquitin-protein ligase UBR4	Amyelois transitella	84.6	7.1e-132	479.2	837	33	-	-
TRINITY_DN10364_c0_g1_i1	XP_013199581.1	PREDICTED: meiosis arrest female protein 1 homolog, partial	Amyelois transitella	81.4	6.4e-19	102.8	388	8	GO:0005777, GO:0010468	K17573
TRINITY_DN10367_c0_g1_i1	WP_062334659.1	magnesium and cobalt transport protein CorA	Moraxella osloensis	100	2.5e-56	226.9	335	8	GO:0016020, GO:0006824, GO:0015087, GO:0015095, GO:0015693	K03284
TRINITY_DN10371_c0_g1_i1	XP_013200154.1	PREDICTED: histone-lysine N-methyltransferase 2C-like	Amyelois transitella	76.6	4.6e-47	196.8	547	14	GO:0051568, GO:0018024	-
TRINITY_DN1038_c0_g1_i1	XP_014360656.1	PREDICTED: uncharacterized protein LOC106712568	Papilio machaon	66.2	3.8e-70	273.9	702	26	-	-
TRINITY_DN10387_c0_g1_i1	XP_013193190.1	PREDICTED: transcription initiation factor TFIID subunit 6	Amyelois transitella	62.7	1.5e-10	74.7	305	6	-	-
TRINITY_DN10395_c0_g1_i1	XP_013185216.1	PREDICTED: malate dehydrogenase-like	Amyelois transitella	71.8	1.4e-21	112.5	687	51	GO:0055114, GO:0016616, GO:0019752	-
TRINITY_DN10397_c0_g1_i1	EFD01989.1	hypothetical protein HMPREF1034_2325	Propionibacterium acnes SK187	91.9	7.5e-72	278.9	450	15	-	-
TRINITY_DN10406_c0_g1_i1	WP_064662259.1	hypothetical protein	Cutibacterium acnes	89.8	5.7e-66	259.2	411	7	-	-
TRINITY_DN10408_c0_g1_i1	XP_013176003.1	PREDICTED: zinc finger protein 567-like	Papilio xuthus	56.8	1.6e-67	265	634	50	-	-
TRINITY_DN1041_c0_g1_i1	AAT81920.1	-	-	100	1.8e-92	347.4	463	18	GO:0016491, GO:0055114	-
TRINITY_DN10415_c0_g1_i1	KOB76329.1	Uncharacterized protein OBRU01_06416, partial	Operophtera brumata	91.1	1.6e-20	109	688	27	-	-
TRINITY_DN1042_c0_g1_i1	XP_014360651.1	PREDICTED: tetratricopeptide repeat protein 5-like	Papilio machaon	81	9.6e-44	185.3	383	9	-	-
TRINITY_DN10420_c0_g1_i1	XP_004925320.1	PREDICTED: uncharacterized protein LOC101737294	Bombyx mori	42.7	1.2e-10	75.1	330	11	-	-
TRINITY_DN10424_c0_g1_i1	ODM24078.1	60S ribosomal protein L12	Aspergillus cristatus	88.5	4.7e-77	296.6	608	29	GO:0005840, GO:0006412, GO:0003735	K02870
TRINITY_DN10436_c0_g1_i1	XP_012548951.1	PREDICTED: DENN domain-containing protein 1B-like isoform X3	Bombyx mori	94.4	7.2e-50	206.1	524	20	-	K20160
TRINITY_DN10438_c0_g1_i1	XP_013187648.1	PREDICTED: uncharacterized protein LOC106132696 isoform X2	Amyelois transitella	86.4	2.3e-112	414.1	699	22	-	-
TRINITY_DN10438_c0_g1_i2	XP_012551982.1	PREDICTED: uncharacterized protein LOC101739897	Bombyx mori	70.4	2.2e-32	147.9	493	9	-	-
TRINITY_DN10448_c0_g1_i1	XP_011552471.1	PREDICTED: squamous cell carcinoma antigen recognized by T-cells 3-like isoform X3	Plutella xylostella	52.5	4.3e-19	103.2	340	12	-	-
TRINITY_DN10460_c0_g1_i1	XP_012549938.1	PREDICTED: piezo-type mechanosensitive ion channel component isoform X2	Bombyx mori	73.7	4e-39	170.2	476	8	GO:0016021, GO:0008381	-
TRINITY_DN10460_c0_g1_i2	XP_012549940.1	PREDICTED: piezo-type mechanosensitive ion channel component isoform X4	Bombyx mori	69.4	2.9e-51	210.7	521	11	-	-
TRINITY_DN10461_c0_g1_i1	WP_060587614.1	hypothetical protein	Cutibacterium acnes	99.2	2.2e-62	247.3	407	12	-	-
TRINITY_DN1048_c0_g1_i1	EHJ73704.1	endonuclease-reverse transcriptase	Danaus plexippus	58.8	1.5e-14	88.2	355	9	-	-
TRINITY_DN10480_c0_g1_i1	XP_013187224.1	PREDICTED: WD repeat and FYVE domain-containing protein 3	Amyelois transitella	60.5	5e-53	216.9	640	18	-	-
TRINITY_DN10483_c0_g1_i1	XP_013200836.1	PREDICTED: zinc finger protein 37-like	Amyelois transitella	66.5	1.2e-63	251.9	554	44	-	-
TRINITY_DN10493_c0_g1_i1	KPJ07754.1	Nuclear receptor coactivator 6	Papilio machaon	75.5	8.4e-31	142.5	450	12	GO:0005634, GO:0003713	-
TRINITY_DN10495_c0_g1_i1	XP_013189111.1	PREDICTED: discoidin domain-containing receptor 2-like isoform X2	Amyelois transitella	83	3.1e-51	210.3	421	7	-	-
TRINITY_DN10503_c0_g1_i1	EYE91250.1	NADP(+) coupled glycerol dehydrogenase	Aspergillus ruber CBS 135680	79.9	2.7e-72	280.4	464	15	GO:0016491, GO:0055114	-
TRINITY_DN10512_c0_g1_i1	WP_002512774.1	MULTISPECIES: glycosyl hydrolase	Propionibacteriaceae	87.9	2.4e-85	323.9	523	10	GO:0004563	-
TRINITY_DN10513_c0_g1_i1	XP_012551145.1	PREDICTED: aspartyl/asparaginyl beta-hydroxylase isoform X6	Bombyx mori	79	4.1e-102	380.6	1001	47	-	K00476
TRINITY_DN10516_c0_g1_i1	KOB78115.1	Leucine-rich repeats and immunoglobulin-like domains protein 3	Operophtera brumata	84.4	1.5e-49	204.5	369	9	-	-
TRINITY_DN10527_c0_g1_i1	EHJ63667.1	hypothetical protein KGM_17229	Danaus plexippus	90.7	9.2e-76	292	481	21	-	K19951
TRINITY_DN10534_c0_g1_i1	XP_012551241.1	PREDICTED: uncharacterized protein LOC101746073	Bombyx mori	87.4	2.5e-61	244.6	703	34	-	-
TRINITY_DN10536_c0_g1_i1	XP_012551986.1	PREDICTED: SAGA-associated factor 29 homolog isoform X1	Bombyx mori	98.2	1.2e-56	228	339	11	-	K11364
TRINITY_DN10541_c0_g1_i1	XP_013199643.1	PREDICTED: uncharacterized protein LOC106142441	Amyelois transitella	82.1	5.5e-51	209.1	338	9	-	-
TRINITY_DN1055_c0_g1_i1	XP_020056740.1	hypothetical protein ASPACDRAFT_28116	Aspergillus aculeatus ATCC 16872	92	1.9e-35	157.5	343	8	GO:0006096, GO:0004618	-
TRINITY_DN10556_c0_g1_i1	EFS38662.1	hypothetical protein HMPREF9574_00690	Propionibacterium acnes HL074PA1	97.7	7.2e-16	92.4	322	6	-	-
TRINITY_DN10556_c0_g2_i1	WP_011183615.1	MULTISPECIES: hypothetical protein	Propionibacteriaceae	99.1	4.3e-49	203	367	7	-	-
TRINITY_DN1056_c0_g1_i1	XP_013195508.1	PREDICTED: Hermansky-Pudlak syndrome 5 protein homolog	Amyelois transitella	62.1	2.9e-25	124	429	10	-	-
TRINITY_DN10561_c0_g1_i1	XP_013187351.1	PREDICTED: mediator of DNA damage checkpoint protein 1	Amyelois transitella	82.9	4.6e-30	139.8	378	10	-	-
TRINITY_DN10566_c0_g1_i1	KPJ08165.1	Translation factor GUF1-like, mitochondrial	Papilio machaon	77.9	2.9e-112	414.1	855	20	GO:0005525	K03596
TRINITY_DN10566_c0_g1_i2	KPJ08165.1	Translation factor GUF1-like, mitochondrial	Papilio machaon	62.7	2e-19	104.8	457	6	-	-
TRINITY_DN10568_c0_g1_i1	JAT90086.1	hypothetical protein g.6938	Pectinophora gossypiella	94.8	2.8e-85	323.6	468	12	GO:0051028, GO:0005846, GO:0045292, GO:0000339	K12882
TRINITY_DN10571_c0_g1_i1	NP_001037646.1	spliceosomal protein on the X	Bombyx mori	99.5	2.6e-118	434.1	834	115	-	K12831
TRINITY_DN10575_c0_g1_i1	WP_002531354.1	MULTISPECIES: alpha-ketoglutarate decarboxylase	Propionibacteriaceae	100	3.4e-83	316.6	471	16	GO:0004591, GO:0006099, GO:0055114, GO:0030976	-
TRINITY_DN10580_c0_g1_i1	WP_070670502.1	beta-galactosidase	Propionibacterium sp. HMSC067A02	100	1.9e-51	210.7	340	10	GO:0004563	-
TRINITY_DN10581_c0_g1_i1	XP_013148345.1	PREDICTED: uncharacterized protein LOC106110933 isoform X1	Papilio polytes	55.4	4.5e-29	136.7	445	12	-	-
TRINITY_DN10582_c0_g1_i1	XP_020077287.1	ribosomal protein L32e	Hyphopichia burtonii NRRL Y-1933	100	1.7e-45	191	362	10	-	-
TRINITY_DN10595_c0_g1_i1	XP_006956573.1	hypothetical protein WALSEDRAFT_62552	Wallemia mellicola CBS 633.66	100	5.2e-53	216.5	506	10	-	-
TRINITY_DN10624_c0_g1_i1	XP_013200380.1	PREDICTED: adenylate kinase isoenzyme 5	Amyelois transitella	86.1	8e-102	379	672	41	GO:0019205, GO:0005524, GO:0006139	-
TRINITY_DN10629_c0_g1_i1	KPJ16670.1	Integrator complex subunit 6-B	Papilio machaon	98.5	2.5e-27	130.6	340	8	-	K13143
TRINITY_DN10629_c0_g1_i2	XP_008545191.1	PREDICTED: integrator complex subunit 6	Microplitis demolitor	78.9	1.5e-13	85.1	437	6	-	-
TRINITY_DN10630_c0_g1_i1	WP_002518228.1	MULTISPECIES: DEAD/DEAH box helicase	Propionibacteriaceae	100	1.1e-50	208	307	4	-	-
TRINITY_DN10633_c0_g1_i1	XP_014365809.1	PREDICTED: LOW QUALITY PROTEIN: calcium homeostasis endoplasmic reticulum protein	Papilio machaon	90.4	6.5e-107	396	689	28	-	K12841
TRINITY_DN10641_c0_g1_i1	XP_013143799.1	PREDICTED: uncharacterized protein LOC106107480 isoform X1	Papilio polytes	63.5	1.5e-25	124.8	370	12	-	-
TRINITY_DN10641_c0_g1_i2	XP_013143799.1	PREDICTED: uncharacterized protein LOC106107480 isoform X1	Papilio polytes	58.7	5.3e-18	99.8	382	8	-	-
TRINITY_DN10650_c0_g1_i1	XP_013183389.1	PREDICTED: ras-related protein Rab-9A	Amyelois transitella	90.1	1.4e-29	139	665	59	GO:0007264, GO:0005525	-
TRINITY_DN10656_c0_g1_i1	AIA77273.1	-	-	75	6.4e-48	199.1	381	18	GO:0004435, GO:0009395, GO:0007165, GO:0004871	-
TRINITY_DN10659_c0_g1_i2	EHJ74185.1	zinc finger protein 57	Danaus plexippus	66.7	2.9e-22	114.8	696	31	-	-
TRINITY_DN10666_c0_g1_i1	WP_002517706.1	MULTISPECIES: pyrophosphate--fructose-6-phosphate 1-phosphotransferase	Propionibacteriaceae	100	4.7e-52	212.6	316	7	GO:0006096, GO:0003872, GO:0006002	-
TRINITY_DN10677_c0_g1_i1	AAT81831.1	-	-	89.1	3.5e-48	199.9	357	5	GO:0016758	-
TRINITY_DN10688_c0_g1_i1	XP_004921745.1	PREDICTED: organic cation transporter-like protein	Bombyx mori	75.9	1.2e-75	292	619	24	GO:0055085, GO:0016021, GO:0022857	-
TRINITY_DN10689_c0_g1_i1	XP_004928688.1	PREDICTED: nuclear pore complex protein Nup205	Bombyx mori	88.6	1.3e-14	88.2	308	9	-	-
TRINITY_DN10694_c0_g1_i1	XP_014367713.1	PREDICTED: protein Gawky	Papilio machaon	75.7	7.8e-36	158.7	311	7	-	K18412
TRINITY_DN10697_c0_g1_i1	XP_012546072.1	PREDICTED: ribonuclease Z, mitochondrial isoform X3	Bombyx mori	85.8	5.5e-48	199.5	424	6	-	-
TRINITY_DN10697_c0_g1_i2	XP_012546071.1	PREDICTED: ribonuclease Z, mitochondrial isoform X2	Bombyx mori	79.3	2.6e-70	274.2	628	10	-	-
TRINITY_DN10702_c0_g1_i2	XP_012552948.1	PREDICTED: mitogen-activated protein kinase kinase kinase kinase 5 isoform X1	Bombyx mori	91.2	1.6e-34	154.8	442	33	-	-
TRINITY_DN10714_c0_g1_i1	XP_013191229.1	PREDICTED: serrate RNA effector molecule homolog isoform X2	Amyelois transitella	73.9	6.6e-107	396.4	916	48	-	-
TRINITY_DN10720_c0_g1_i1	AAT82582.1	-	-	76.3	1.9e-42	181	396	8	GO:0003723	-
TRINITY_DN10727_c0_g1_i1	XP_004932931.1	PREDICTED: large subunit GTPase 1 homolog	Bombyx mori	77.4	5.3e-119	436.4	851	33	-	K14539
TRINITY_DN10737_c0_g1_i2	XP_013191984.1	PREDICTED: activator of 90 kDa heat shock protein ATPase homolog 1	Amyelois transitella	85.3	1.2e-104	388.7	813	29	GO:0006950	-
TRINITY_DN10739_c0_g1_i1	JAT88455.1	hypothetical protein g.7371, partial	Pectinophora gossypiella	65.7	6e-38	166	382	17	-	-
TRINITY_DN10747_c0_g1_i1	JAT88494.1	hypothetical protein g.971, partial	Pectinophora gossypiella	76.2	2.7e-28	134.4	524	14	-	-
TRINITY_DN10752_c0_g1_i1	KPI91707.1	hypothetical protein RR46_15211	Papilio xuthus	97.3	2.9e-33	150.2	326	8	-	-
TRINITY_DN10756_c0_g1_i1	WP_002515076.1	MULTISPECIES: ATPase AAA	Propionibacteriaceae	99.3	3.3e-75	290	449	11	-	K07133
TRINITY_DN10758_c0_g1_i1	EHJ74500.1	hypothetical protein KGM_18983	Danaus plexippus	81	6.9e-13	82.8	395	6	-	-
TRINITY_DN10758_c0_g1_i2	EHJ74500.1	hypothetical protein KGM_18983	Danaus plexippus	81	1e-12	82.4	434	16	-	-
TRINITY_DN10763_c0_g1_i1	XP_013190596.1	PREDICTED: supervillin-like isoform X2	Amyelois transitella	64.7	3.8e-44	187.6	755	30	-	-
TRINITY_DN10765_c0_g1_i1	XP_013191858.1	PREDICTED: uncharacterized protein LOC106135978	Amyelois transitella	73.6	7.1e-71	277.3	1459	64	-	-
TRINITY_DN10773_c0_g1_i1	KPJ05125.1	Vacuolar protein sorting-associated protein 13A	Papilio xuthus	68.6	9.1e-32	145.2	316	4	-	-
TRINITY_DN10779_c0_g1_i1	XP_013185017.1	PREDICTED: uncharacterized protein LOC106130666	Amyelois transitella	53.5	4.8e-15	90.1	434	9	-	-
TRINITY_DN10789_c0_g1_i1	OJJ55862.1	hypothetical protein ASPSYDRAFT_157595	Aspergillus sydowii CBS 593.65	88.4	8.1e-26	125.6	342	12	GO:0004474, GO:0006097	-
TRINITY_DN1079_c0_g1_i1	XP_012551302.1	PREDICTED: endothelin-converting enzyme 1	Bombyx mori	80.2	3e-42	180.6	491	20	GO:0006508, GO:0004222	-
TRINITY_DN10790_c0_g1_i1	WP_002534460.1	MULTISPECIES: hypothetical protein	Propionibacteriaceae	95	9.4e-26	125.2	304	3	-	-
TRINITY_DN1080_c0_g1_i1	EHJ76654.1	putative zinc finger protein 84	Danaus plexippus	73.2	6.2e-99	369.4	659	18	-	-
TRINITY_DN10800_c0_g1_i1	XP_011568850.1	PREDICTED: DNA replication licensing factor Mcm5-like	Plutella xylostella	90.4	2e-205	724.2	1314	91	-	K02209
TRINITY_DN1081_c0_g1_i1	XP_013192886.1	PREDICTED: zinc finger protein 555-like isoform X1	Amyelois transitella	60.2	6.1e-40	172.6	362	11	-	K09216
TRINITY_DN1081_c0_g2_i1	XP_004925269.1	PREDICTED: oocyte zinc finger protein XlCOF6	Bombyx mori	55.2	6.4e-34	152.5	356	10	-	-
TRINITY_DN10810_c0_g1_i1	XP_011563595.1	PREDICTED: uncharacterized protein LOC105393518	Plutella xylostella	87.8	3.1e-29	136.7	303	4	-	-
TRINITY_DN10811_c0_g1_i1	EIA10708.1	Cobyrinic acid ac-diamide synthase	Propionibacterium acnes PRP-38	89.8	1.4e-74	288.1	499	8	-	-
TRINITY_DN10817_c0_g1_i1	KOB66449.1	putative zinc finger protein 91	Operophtera brumata	69.7	1.5e-47	199.1	861	35	-	-
TRINITY_DN10823_c0_g1_i1	XP_011561112.1	PREDICTED: poly	ADP-ribose	61.7	7.2e-54	219.5	599	29	GO:0003950, GO:0005634, GO:0008270, GO:0051287, GO:0003677, GO:0006471	-
TRINITY_DN10830_c0_g1_i1	ABQ59309.1	-	-	82.2	4.6e-12	80.5	529	31	-	-
TRINITY_DN10832_c0_g1_i1	XP_012550289.1	PREDICTED: tight junction protein ZO-1 isoform X6	Bombyx mori	98	2.7e-49	203.4	302	13	-	K05701
TRINITY_DN10841_c0_g1_i1	XP_013187100.1	PREDICTED: uncharacterized protein LOC106132286	Amyelois transitella	68.6	3.1e-12	80.5	354	13	-	-
TRINITY_DN10842_c0_g1_i1	XP_012550855.1	PREDICTED: nucleolar protein 4-like	Bombyx mori	73.6	3.4e-33	150.2	380	19	-	-
TRINITY_DN10846_c0_g1_i2	XP_013196099.1	PREDICTED: ATP-dependent RNA helicase SUV3 homolog, mitochondrial	Amyelois transitella	95	1e-120	441.8	668	28	-	K17675
TRINITY_DN10847_c0_g1_i1	WP_002540085.1	MULTISPECIES: hypothetical protein	Propionibacteriaceae	98.4	3.6e-26	126.7	339	13	GO:0016021, GO:0015658, GO:0015803	-
TRINITY_DN10848_c0_g1_i1	XP_014361821.1	PREDICTED: FGFR1 oncogene partner 2 homolog	Papilio machaon	97	7.1e-44	187.2	1076	46	-	-
TRINITY_DN10850_c0_g1_i1	XP_014365348.1	PREDICTED: bumetanide-sensitive sodium-(potassium)-chloride cotransporter-like	Papilio machaon	78.5	7.6e-42	178.7	323	4	GO:0006811, GO:0016021, GO:0015377	-
TRINITY_DN10853_c0_g1_i1	XP_013201149.1	PREDICTED: netrin receptor UNC5C-like	Amyelois transitella	82.9	2e-42	180.6	317	6	-	-
TRINITY_DN10853_c0_g2_i1	XP_013201149.1	PREDICTED: netrin receptor UNC5C-like	Amyelois transitella	87.1	5.1e-127	463	815	32	-	-
TRINITY_DN10855_c0_g1_i1	XP_013142846.1	PREDICTED: uncharacterized protein LOC106106744	Papilio polytes	88.4	2.7e-97	363.6	522	12	-	-
TRINITY_DN10858_c0_g1_i1	KOB64856.1	Serine/threonine-protein kinase SBK1	Operophtera brumata	57	4e-11	77	420	20	-	-
TRINITY_DN10861_c0_g1_i1	XP_013190874.1	PREDICTED: xylosyltransferase oxt	Amyelois transitella	75.9	1.3e-57	231.5	436	14	-	K00771
TRINITY_DN10866_c0_g1_i1	WP_047149362.1	hypothetical protein, partial	Escherichia coli	39.7	9e-09	70.5	988	57	-	-
TRINITY_DN10867_c0_g1_i1	XP_006957825.1	hypothetical protein WALSEDRAFT_68503	Wallemia mellicola CBS 633.66	100	1e-56	228.4	402	38	-	-
TRINITY_DN10889_c0_g1_i1	AFA34910.1	-	-	87.7	7.6e-99	369	613	17	-	-
TRINITY_DN10894_c0_g1_i1	EFS38373.1	ribosome biogenesis GTPase Era	Propionibacterium acnes HL074PA1	100	4.6e-30	139.8	380	8	GO:0003723, GO:0005525, GO:0005622	-
TRINITY_DN10896_c0_g1_i1	XP_014358834.1	PREDICTED: 5'-AMP-activated protein kinase catalytic subunit alpha-2 isoform X1	Papilio machaon	99.1	3.4e-121	443.4	658	14	-	K07198
TRINITY_DN10902_c0_g1_i1	XP_015402460.1	peroxiredoxin pmp20	Aspergillus nomius NRRL 13137	91.2	7.6e-82	312.4	561	24	-	K14171
TRINITY_DN1091_c0_g1_i1	XP_013192263.1	PREDICTED: indole-3-acetaldehyde oxidase-like	Amyelois transitella	84.9	5.3e-20	106.7	469	11	GO:0055114, GO:0016491, GO:0005506	-
TRINITY_DN10915_c0_g1_i1	WP_002527398.1	MULTISPECIES: MFS transporter	Propionibacteriaceae	98.1	2.5e-45	190.3	324	10	GO:0055085, GO:0016021, GO:0022857	-
TRINITY_DN10917_c0_g1_i1	KPJ19898.1	Exportin-7	Papilio machaon	76.5	2.3e-76	294.3	592	15	-	-
TRINITY_DN10919_c0_g1_i1	XP_014372118.1	PREDICTED: proteasome activator complex subunit 4-like isoform X2	Papilio machaon	76.1	3.8e-69	270	491	8	-	-
TRINITY_DN10919_c0_g1_i2	XP_013170817.1	PREDICTED: proteasome activator complex subunit 4-like isoform X1	Papilio xuthus	75	4.1e-63	250	493	7	-	-
TRINITY_DN10920_c0_g1_i1	XP_014371645.1	PREDICTED: protein diaphanous	Papilio machaon	81.5	9.9e-27	129.4	600	18	GO:0007049, GO:0007015, GO:0003779	-
TRINITY_DN10921_c0_g1_i1	AGG08877.1	-	-	87.3	1.5e-138	501.5	927	57	GO:0007608, GO:0004984, GO:0005549, GO:0016020	-
TRINITY_DN10924_c0_g1_i1	XP_013146665.1	PREDICTED: organic cation transporter protein-like	Papilio polytes	93.2	9.2e-45	188.3	312	6	-	-
TRINITY_DN10926_c0_g1_i1	XP_006955867.1	40S ribosomal protein S2	Wallemia mellicola CBS 633.66	100	5.1e-127	463	821	306	-	K02981
TRINITY_DN10943_c0_g1_i2	XP_004929858.1	PREDICTED: protein zer-1 homolog	Bombyx mori	90.4	2.9e-83	317.4	682	40	-	-
TRINITY_DN10943_c0_g1_i3	XP_004929858.1	PREDICTED: protein zer-1 homolog	Bombyx mori	80.1	5.3e-102	380.6	1307	70	-	K10350
TRINITY_DN10944_c0_g1_i1	XP_011563835.1	PREDICTED: protein lethal(2)essential for life-like	Plutella xylostella	75.6	3.6e-08	67	361	6	-	-
TRINITY_DN10949_c0_g1_i1	XP_013140968.1	PREDICTED: zinc finger and BTB domain-containing protein 44-like isoform X1	Papilio polytes	53.3	5.1e-14	86.3	321	10	-	-
TRINITY_DN10952_c0_g1_i1	KPI95411.1	Neurogenic locus Notch protein	Papilio xuthus	76	4.5e-31	142.9	315	6	GO:0016020, GO:0050793	-
TRINITY_DN10953_c0_g1_i1	EHJ63557.1	hypothetical protein KGM_04675	Danaus plexippus	73.5	2.3e-32	147.1	309	23	-	-
TRINITY_DN10953_c0_g2_i1	XP_013186913.1	PREDICTED: serine/arginine repetitive matrix protein 1 isoform X1	Amyelois transitella	83.4	7.8e-83	316.6	1079	69	-	-
TRINITY_DN10962_c0_g1_i1	XP_014369197.1	PREDICTED: apoptosis-resistant E3 ubiquitin protein ligase 1	Papilio machaon	94.2	4.9e-70	272.7	413	22	-	-
TRINITY_DN1097_c0_g1_i1	XP_012545284.1	PREDICTED: phospholipase A1-like	Bombyx mori	61.5	1.9e-16	94.4	326	8	-	-
TRINITY_DN1097_c0_g2_i1	XP_012545284.1	PREDICTED: phospholipase A1-like	Bombyx mori	76.4	3.7e-26	126.7	353	5	-	-
TRINITY_DN10971_c0_g1_i1	XP_013190687.1	PREDICTED: glomulin-like isoform X1	Amyelois transitella	60.4	1.9e-125	458.4	1205	104	-	-
TRINITY_DN10976_c0_g1_i2	XP_011276691.1	60S ribosomal protein L35	Wickerhamomyces ciferrii	66.7	4.3e-28	133.3	376	19	GO:0006412, GO:0003735, GO:0005622, GO:0005840	K02918
TRINITY_DN10979_c0_g1_i1	XP_001391753.2	40S ribosomal protein S20	Aspergillus niger CBS 513.88	97.1	2.4e-49	204.1	462	26	GO:0015935, GO:0006412, GO:0003735	K02969
TRINITY_DN10980_c0_g1_i1	XP_013193321.1	PREDICTED: organic cation transporter protein-like	Amyelois transitella	72.3	1.9e-50	208	532	48	GO:0016021, GO:0055085	-
TRINITY_DN10998_c0_g1_i1	WP_002518157.1	MULTISPECIES: rhodanese	Propionibacteriaceae	100	3.5e-48	200.3	465	6	GO:0006096, GO:0003872, GO:0006002	-
TRINITY_DN110_c0_g1_i1	XP_013195402.1	PREDICTED: serine/threonine-protein kinase GA29083	Amyelois transitella	79.9	9e-72	278.9	540	19	-	-
TRINITY_DN11008_c0_g1_i1	XP_012551352.1	PREDICTED: protein unc-13 homolog D isoform X7	Bombyx mori	92.4	1.4e-66	261.2	399	10	-	K19728
TRINITY_DN11010_c0_g1_i1	XP_013199198.1	PREDICTED: valine--tRNA ligase-like isoform X1	Amyelois transitella	54.2	8.2e-09	68.9	315	12	GO:0000166, GO:0006438, GO:0005524, GO:0004832	-
TRINITY_DN11011_c0_g1_i1	KOB73468.1	Uncharacterized protein OBRU01_10693	Operophtera brumata	66.4	2e-168	601.3	1329	74	GO:0005739, GO:0006355, GO:0003690	-
TRINITY_DN11012_c0_g1_i1	WP_002516820.1	MULTISPECIES: guanylate kinase	Propionibacteriaceae	100	6.8e-60	238.8	356	14	GO:0004385, GO:0006163	K00942
TRINITY_DN11015_c0_g1_i1	JAV45893.1	odorant binding protein 20	Mythimna separata	82.4	1.5e-34	155.2	524	15	GO:0005549	-
TRINITY_DN11019_c0_g1_i1	XP_006958580.1	putative succinate:fumarate antiporter	Wallemia mellicola CBS 633.66	100	4.6e-147	529.6	840	48	-	K15100
TRINITY_DN1102_c0_g1_i1	XP_013148176.1	PREDICTED: UPF0047 protein YjbQ	Papilio polytes	100	9e-80	306.2	922	47	-	-
TRINITY_DN11022_c0_g1_i1	XP_004922517.2	PREDICTED: hemicentin-2-like	Bombyx mori	97.4	6e-12	79.3	313	4	-	-
TRINITY_DN11026_c0_g1_i1	JAT81632.1	hypothetical protein g.2592	Pectinophora gossypiella	82.4	1.1e-122	449.1	1142	93	GO:0006260, GO:0006310, GO:0006281, GO:0003677, GO:0005634	K07466
TRINITY_DN11026_c0_g2_i1	EHJ63750.1	replication protein A1	Danaus plexippus	82.2	1.7e-56	227.6	389	8	GO:0006260, GO:0006310, GO:0006281, GO:0003677, GO:0005634	K07466
TRINITY_DN11027_c0_g1_i1	XP_006959419.1	L30e-like protein	Wallemia mellicola CBS 633.66	85.8	1.6e-52	214.5	405	16	-	K11129
TRINITY_DN11034_c0_g1_i1	XP_013186241.1	PREDICTED: uncharacterized protein LOC106131632 isoform X2	Amyelois transitella	59.6	5.4e-36	159.8	475	13	-	-
TRINITY_DN11034_c0_g2_i1	XP_013186240.1	PREDICTED: uncharacterized protein LOC106131632 isoform X1	Amyelois transitella	77.4	3.4e-78	300.4	628	17	-	-
TRINITY_DN11035_c0_g1_i1	ALQ33318.1	-	-	75	1.1e-56	229.2	731	30	-	-
TRINITY_DN11035_c0_g1_i2	XP_011548396.1	PREDICTED: alpha-tocopherol transfer protein-like	Plutella xylostella	69.1	1.3e-11	78.2	309	4	-	-
TRINITY_DN11038_c0_g1_i1	XP_013189511.1	PREDICTED: vacuolar protein sorting-associated protein 13A-like	Amyelois transitella	88	8.7e-166	592	978	22	-	K19525
TRINITY_DN11041_c0_g1_i1	XP_013191869.1	PREDICTED: stromal membrane-associated protein 1	Amyelois transitella	71.7	7.6e-80	307.4	1715	128	GO:0005096	K12486
TRINITY_DN11044_c0_g1_i1	BAB21511.1	TRAS3	Bombyx mori	50.1	2.2e-101	378.3	1104	45	-	-
TRINITY_DN11053_c0_g1_i1	XP_020050895.1	hypothetical protein ASPACDRAFT_1877672	Aspergillus aculeatus ATCC 16872	55.2	1.7e-17	97.8	317	6	-	-
TRINITY_DN11056_c0_g1_i1	XP_013195811.1	PREDICTED: uncharacterized threonine-rich GPI-anchored glycoprotein PJ4664.02	Amyelois transitella	53.1	3e-56	228	877	27	-	-
TRINITY_DN11062_c0_g1_i1	XP_013187108.1	PREDICTED: excitatory amino acid transporter	Amyelois transitella	84.3	1.3e-100	375.6	951	60	-	-
TRINITY_DN11067_c0_g1_i1	WP_032500899.1	hypothetical protein	Cutibacterium acnes	60.4	2e-23	117.5	306	13	GO:0003796, GO:0016998, GO:0009253	-
TRINITY_DN11070_c0_g1_i1	XP_013195906.1	PREDICTED: patched domain-containing protein 3	Amyelois transitella	76.7	2.6e-33	151	494	11	GO:0016020, GO:0008158	-
TRINITY_DN11078_c0_g1_i1	ALM24946.1	-	-	64	8.6e-37	162.2	378	21	-	-
TRINITY_DN11090_c0_g1_i1	KOB78737.1	Guanine nucleotide exchange factor GEF64C	Operophtera brumata	73.2	1.6e-66	261.5	583	18	-	-
TRINITY_DN111_c0_g1_i3	XP_013185768.1	PREDICTED: zinc transporter 1	Amyelois transitella	82.3	1.3e-53	218.8	642	27	GO:0016021, GO:0055085, GO:0008324, GO:0006812	-
TRINITY_DN111_c0_g1_i4	XP_013185768.1	PREDICTED: zinc transporter 1	Amyelois transitella	77.3	8.8e-30	139.8	722	36	GO:0016021, GO:0055085, GO:0008324, GO:0006812	-
TRINITY_DN11109_c0_g1_i1	KOB78150.1	putative golgi apparatus protein cysteine-rich fibroblast growth factor receptor	Operophtera brumata	59.8	1.7e-63	251.9	757	22	-	-
TRINITY_DN11113_c0_g1_i1	XP_013192508.1	PREDICTED: DNA mismatch repair protein Msh2	Amyelois transitella	70.7	1.5e-207	731.5	1573	117	-	K08735
TRINITY_DN11114_c0_g1_i1	EHJ77186.1	hypothetical protein KGM_12139	Danaus plexippus	96.7	1.3e-25	125.9	706	23	-	-
TRINITY_DN11114_c0_g1_i2	EHJ77186.1	hypothetical protein KGM_12139	Danaus plexippus	73.9	7.4e-91	342.8	781	23	-	-
TRINITY_DN11117_c0_g1_i1	XP_013140652.1	PREDICTED: tyrosine-protein phosphatase corkscrew-like	Papilio polytes	91.1	3.2e-60	240	372	20	-	-
TRINITY_DN11122_c0_g1_i1	EFS38252.1	hypothetical protein HMPREF9574_01584	Propionibacterium acnes HL074PA1	93.3	4.9e-27	129.4	301	3	-	-
TRINITY_DN11123_c0_g1_i1	KOB72440.1	Carboxylesterase	Operophtera brumata	52.7	6.3e-66	260	786	49	-	-
TRINITY_DN11147_c0_g1_i1	XP_013147101.1	PREDICTED: zinc finger protein ZFP69-like	Papilio polytes	36.4	1.8e-30	142.1	729	42	-	-
TRINITY_DN11152_c0_g1_i1	XP_014355926.1	PREDICTED: LOW QUALITY PROTEIN: THO complex subunit 2	Papilio machaon	95	3.7e-46	193	306	10	-	-
TRINITY_DN11154_c0_g1_i1	XP_004926295.1	PREDICTED: uncharacterized protein LOC101737397	Bombyx mori	48.5	2.3e-11	77.4	316	8	-	-
TRINITY_DN11155_c0_g1_i1	XP_013137903.1	PREDICTED: GMP reductase 1-like	Papilio polytes	95.2	2e-51	210.7	352	10	-	K00364
TRINITY_DN11157_c0_g1_i1	KPJ08131.1	Membrane-bound O-acyltransferase domain-containing protein 2	Papilio machaon	68	7.8e-26	125.9	430	26	-	K13517
TRINITY_DN11165_c0_g1_i1	XP_013186020.1	PREDICTED: protein unc-79 homolog	Amyelois transitella	90.6	2.4e-36	160.6	363	2	-	-
TRINITY_DN11165_c0_g1_i2	XP_013186020.1	PREDICTED: protein unc-79 homolog	Amyelois transitella	91.4	8.6e-68	265.4	451	9	-	-
TRINITY_DN11178_c0_g1_i1	KOB65432.1	Cyp6u1	Operophtera brumata	84	1.3e-69	271.6	485	20	GO:0004497, GO:0020037, GO:0005506, GO:0055114	-
TRINITY_DN11179_c0_g1_i1	EHJ66676.1	hypothetical protein KGM_08772	Danaus plexippus	59.5	5e-45	189.9	494	11	-	-
TRINITY_DN1118_c0_g1_i1	KOB68120.1	Uncharacterized protein OBRU01_18843, partial	Operophtera brumata	61.3	1.1e-14	88.6	339	11	-	-
TRINITY_DN11188_c0_g1_i1	KPI99412.1	hypothetical protein RR46_03777	Papilio xuthus	58.1	5.3e-16	94	691	38	-	-
TRINITY_DN11190_c0_g1_i1	XP_014367040.1	PREDICTED: protein argonaute-2 isoform X2	Papilio machaon	100	1.4e-107	397.9	571	14	-	-
TRINITY_DN11192_c0_g1_i1	NP_001243962.1	UDP-glycosyltransferase UGT340C1 precursor	Bombyx mori	58.2	1.3e-29	139.4	800	70	GO:0016758, GO:0008152	-
TRINITY_DN11193_c0_g1_i1	WP_067238507.1	hypothetical protein	Moraxella atlantae	73.6	2.9e-33	150.2	320	16	-	-
TRINITY_DN11196_c0_g1_i1	XP_006959596.1	putative ATP synthase delta chain mitochondrial precursor	Wallemia mellicola CBS 633.66	92.1	6.6e-66	259.2	479	20	-	K02134
TRINITY_DN11198_c0_g1_i1	XP_014366908.1	PREDICTED: E3 ubiquitin-protein ligase SMURF1	Papilio machaon	62.6	4.8e-35	156.8	498	16	-	-
TRINITY_DN112_c0_g1_i1	KPJ19715.1	Sodium/hydrogen exchanger 10	Papilio machaon	85.7	1.1e-08	69.3	525	35	-	-
TRINITY_DN11206_c0_g1_i1	NP_001296480.1	DNA polymerase delta catalytic subunit	Bombyx mori	95.7	1.7e-85	324.3	494	10	GO:0003676, GO:0000166, GO:0003887	K02327
TRINITY_DN11212_c0_g1_i1	XP_004931997.1	PREDICTED: ATP-binding cassette sub-family G member 5	Bombyx mori	87.4	0	1135.6	2134	381	-	-
TRINITY_DN11224_c0_g1_i1	EHJ66099.1	hypothetical protein KGM_13756	Danaus plexippus	65.2	4e-46	193.7	568	13	-	-
TRINITY_DN11226_c0_g1_i1	JAT88130.1	hypothetical protein g.19594, partial	Pectinophora gossypiella	43.6	3.1e-12	80.5	358	20	-	-
TRINITY_DN11226_c1_g1_i1	EHJ65978.1	hypothetical protein KGM_03233	Danaus plexippus	46.4	8.7e-14	85.5	321	13	-	-
TRINITY_DN11237_c0_g1_i1	XP_012552085.1	PREDICTED: LOW QUALITY PROTEIN: uncharacterized protein LOC101740701	Bombyx mori	71.1	1.9e-127	464.9	1129	98	-	K06095
TRINITY_DN11241_c0_g1_i1	JAA79138.1	40S ribosomal protein S3a	Pararge aegeria	86.3	3e-43	184.9	926	76	-	-
TRINITY_DN11242_c0_g1_i1	KPJ00378.1	Alpha-1,6-mannosyl-glycoprotein 2-beta-N-acetylglucosaminyltransferase	Papilio xuthus	72.5	2.8e-17	97.4	413	20	GO:0009312, GO:0016021, GO:0008455, GO:0005795	K00736
TRINITY_DN11253_c0_g1_i1	XP_013185926.1	PREDICTED: DNA repair protein complementing XP-C cells homolog isoform X1	Amyelois transitella	62.9	1.1e-78	302.8	998	39	GO:0005634, GO:0006289, GO:0003684	K10838
TRINITY_DN11256_c0_g1_i1	KPJ04094.1	Hemocyte protein-glutamine gamma-glutamyltransferase	Papilio xuthus	76.1	1e-87	333.2	1356	141	-	-
TRINITY_DN11259_c0_g1_i1	XP_013199509.1	PREDICTED: prominin-1	Amyelois transitella	85.3	5.7e-09	70.1	477	20	-	-
TRINITY_DN1126_c0_g1_i1	EFS58763.1	hypothetical protein HMPREF9604_01395	Propionibacterium acnes HL036PA1	98.7	3.8e-39	169.9	345	16	-	-
TRINITY_DN11262_c0_g1_i1	XP_013182958.1	PREDICTED: microtubule-associated protein futsch	Amyelois transitella	68.4	5.8e-30	139.4	363	12	-	-
TRINITY_DN11265_c0_g1_i1	AII21998.1	-	-	77	1.6e-82	314.7	584	22	GO:0055114, GO:0016491, GO:0005506	K03518
TRINITY_DN11267_c0_g1_i1	EHJ79204.1	hypothetical protein KGM_15633	Danaus plexippus	55.6	2.4e-51	211.1	553	21	-	-
TRINITY_DN11268_c0_g1_i1	XP_013183243.1	PREDICTED: BMP and activin membrane-bound inhibitor homolog	Amyelois transitella	71.8	2.5e-30	140.6	350	19	-	-
TRINITY_DN11287_c0_g1_i1	WP_002520100.1	MULTISPECIES: NADH-quinone oxidoreductase subunit N	Propionibacteriaceae	78.7	8.1e-31	142.5	429	11	GO:0042773, GO:0055114, GO:0008137	-
TRINITY_DN1129_c0_g1_i1	WP_002518041.1	MULTISPECIES: sugar ABC transporter permease	Propionibacteriaceae	99.2	1.8e-62	247.7	430	8	-	-
TRINITY_DN11290_c0_g1_i1	KOB79326.1	Uncharacterized protein OBRU01_00602	Operophtera brumata	77.4	4.7e-28	134	698	20	-	K15621
TRINITY_DN11293_c0_g1_i1	XP_012545809.1	PREDICTED: nuclear receptor coactivator 6-like	Bombyx mori	60.2	3e-127	464.5	1409	88	GO:0005634, GO:0003713	-
TRINITY_DN11299_c0_g1_i1	XP_012552320.1	PREDICTED: ubiquitin carboxyl-terminal hydrolase 32 isoform X3	Bombyx mori	95.2	2.1e-50	208	585	26	-	-
TRINITY_DN11301_c0_g1_i1	JAT79923.1	hypothetical protein g.2193, partial	Pectinophora gossypiella	63.6	1.9e-118	435.3	1339	158	-	-
TRINITY_DN11304_c0_g1_i1	KOB68203.1	Uncharacterized protein OBRU01_12047	Operophtera brumata	69.1	2.7e-52	214.9	922	26	-	-
TRINITY_DN11308_c0_g1_i1	JAT85883.1	hypothetical protein g.1787, partial	Pectinophora gossypiella	90.1	3.5e-71	276.9	553	26	-	-
TRINITY_DN11316_c0_g1_i1	XP_013183144.1	PREDICTED: probable proline--tRNA ligase, mitochondrial	Amyelois transitella	61.6	2e-135	491.5	1205	107	-	K01881
TRINITY_DN11317_c0_g1_i1	EHJ66120.1	putative nadp transhydrogenase	Danaus plexippus	96.6	2.3e-58	234.2	497	28	GO:0008746, GO:0015992, GO:0055114	K00323
TRINITY_DN11321_c0_g1_i1	ALF46272.1	-	-	69	2.5e-38	167.2	355	9	GO:0005215, GO:0016021, GO:0006810	-
TRINITY_DN11322_c0_g1_i1	KOB67651.1	Protein Dok-7, partial	Operophtera brumata	65.6	8e-31	142.1	328	6	-	-
TRINITY_DN11328_c0_g1_i1	XP_013186707.1	PREDICTED: checkpoint protein HUS1	Amyelois transitella	80.7	1.3e-126	461.8	939	89	-	K10903
TRINITY_DN11330_c0_g1_i1	KPI95212.1	Down syndrome cell adhesion molecule-like protein CG42256	Papilio xuthus	76.6	1.1e-11	79	417	11	-	-
TRINITY_DN1134_c0_g1_i1	NP_001243975.1	ATP-dependent RNA helicase DDX54-like protein	Bombyx mori	78.5	2.6e-90	340.9	736	20	-	K14808
TRINITY_DN11343_c0_g1_i1	KMQ84419.1	copia protein, partial	Lasius niger	34.8	4.3e-09	70.1	370	20	-	-
TRINITY_DN11351_c0_g1_i1	XP_013192052.1	PREDICTED: protein phosphatase 1 regulatory subunit 12A	Amyelois transitella	90.4	6.8e-165	589.7	1540	111	-	-
TRINITY_DN11357_c0_g1_i1	WP_002531079.1	MULTISPECIES: valine--tRNA ligase	Propionibacteriaceae	97.5	5.7e-11	76.3	344	12	GO:0004832	-
TRINITY_DN11362_c0_g1_i1	KPI95346.1	Raf-like serine/threonine-protein kinase phl	Papilio xuthus	94.6	1.9e-74	288.5	889	78	-	-
TRINITY_DN11362_c0_g1_i2	XP_013187977.1	PREDICTED: raf homolog serine/threonine-protein kinase phl	Amyelois transitella	83.5	4.2e-112	413.7	971	152	-	K04365
TRINITY_DN11363_c0_g1_i1	XP_012548250.1	PREDICTED: serine/threonine-protein kinase TAO3 isoform X1	Bombyx mori	98.5	1.1e-24	121.7	332	5	-	-
TRINITY_DN11366_c0_g1_i1	KPJ02277.1	Serine/threonine-protein kinase 10	Papilio xuthus	79.8	2e-97	364.8	873	39	GO:0004674	-
TRINITY_DN11371_c0_g1_i1	XP_013201103.1	PREDICTED: four and a half LIM domains protein 3-like isoform X5	Amyelois transitella	97.5	5.4e-147	530.8	2204	769	-	-
TRINITY_DN11377_c0_g1_i1	XP_014366450.1	PREDICTED: protein AF-10-like isoform X1	Papilio machaon	95.2	9.1e-41	175.3	350	5	-	-
TRINITY_DN11391_c0_g1_i1	XP_014365019.1	PREDICTED: uncharacterized protein LOC106716097	Papilio machaon	49.1	1.2e-21	111.7	352	16	-	-
TRINITY_DN114_c0_g1_i1	XP_013192976.1	PREDICTED: nuclear factor of activated T-cells 5	Amyelois transitella	80.5	5.4e-39	169.5	375	7	GO:0003700, GO:0006355	-
TRINITY_DN11406_c0_g1_i1	XP_014363213.1	PREDICTED: ribosome biogenesis protein BMS1 homolog	Papilio machaon	88.9	7.1e-233	815.5	1428	136	-	K14569
TRINITY_DN11421_c0_g1_i1	KPJ11297.1	Calcium uptake protein 1-like, mitochondrial	Papilio machaon	85.2	5.3e-43	182.6	326	7	-	-
TRINITY_DN11430_c0_g1_i1	XP_013199804.1	PREDICTED: uncharacterized protein LOC106142554	Amyelois transitella	50.4	3.9e-20	106.7	340	9	-	-
TRINITY_DN11433_c0_g1_i1	XP_013146358.1	PREDICTED: Fanconi anemia group J protein-like isoform X2	Papilio polytes	67.5	1.4e-20	109	614	38	-	-
TRINITY_DN11437_c0_g1_i1	XP_012552139.1	PREDICTED: homer protein homolog 2 isoform X1	Bombyx mori	70	8.3e-35	155.6	389	7	-	K15010
TRINITY_DN11438_c0_g1_i1	JAT85076.1	hypothetical protein g.6353, partial	Pectinophora gossypiella	69.3	2.7e-54	220.7	493	24	-	-
TRINITY_DN11441_c0_g1_i1	XP_012548538.1	PREDICTED: protein kinase ASK1 isoform X1	Bombyx mori	70.1	1.5e-46	196.1	1016	32	-	-
TRINITY_DN11443_c0_g1_i1	XP_013187802.1	PREDICTED: uncharacterized protein LOC106132814	Amyelois transitella	55.1	8.8e-31	142.1	361	14	-	-
TRINITY_DN11448_c0_g1_i1	WP_002516051.1	MULTISPECIES: malate dehydrogenase	Propionibacteriaceae	86	1.1e-39	171.4	302	8	GO:0016615, GO:0006108, GO:0055114	-
TRINITY_DN11449_c0_g1_i1	JAT80043.1	hypothetical protein g.18860, partial	Pectinophora gossypiella	63	3e-46	195.7	1609	215	-	-
TRINITY_DN11450_c0_g1_i1	XP_013169442.1	PREDICTED: putative inorganic phosphate cotransporter isoform X2	Papilio xuthus	81.5	6.6e-42	179.5	476	23	-	-
TRINITY_DN11454_c0_g1_i1	AAT82656.1	-	-	93	7.3e-93	349	556	20	GO:0070204, GO:0030976, GO:0009234	-
TRINITY_DN11458_c0_g1_i1	XP_013195254.1	PREDICTED: charged multivesicular body protein 7	Amyelois transitella	61.9	3e-17	97.1	335	7	-	-
TRINITY_DN11459_c0_g1_i1	JAT84002.1	hypothetical protein g.3045, partial	Pectinophora gossypiella	86	4.9e-55	222.6	344	10	-	-
TRINITY_DN11460_c0_g1_i1	XP_013197642.1	PREDICTED: leucine-rich repeat flightless-interacting protein 2 isoform X2	Amyelois transitella	73.8	5.9e-81	310.5	1129	29	-	-
TRINITY_DN11474_c0_g1_i1	EHJ67120.1	hypothetical protein KGM_22525	Danaus plexippus	77.6	7.1e-44	185.7	371	9	GO:0050290	-
TRINITY_DN11480_c0_g1_i1	XP_013190149.1	PREDICTED: uncharacterized protein LOC106134601	Amyelois transitella	97.6	9.6e-13	82	321	3	-	-
TRINITY_DN11480_c0_g1_i2	JAT83758.1	hypothetical protein g.17635, partial	Pectinophora gossypiella	75.7	2.2e-54	221.1	531	14	-	-
TRINITY_DN11513_c0_g1_i2	KOB78962.1	CREB-binding protein	Operophtera brumata	65.3	9.4e-86	326.6	1340	83	-	-
TRINITY_DN11515_c0_g1_i1	AAT82664.1	-	-	100	1.5e-64	254.2	346	8	GO:0005737, GO:0006779, GO:0004109, GO:0055114	-
TRINITY_DN11520_c0_g1_i1	XP_012553104.1	PREDICTED: autophagy-related protein 2 homolog A-like	Bombyx mori	80.2	2.9e-50	206.8	367	8	-	-
TRINITY_DN11525_c0_g1_i1	XP_013187941.1	PREDICTED: uncharacterized protein LOC106132916	Amyelois transitella	52.8	2.1e-14	89	855	22	GO:0008184, GO:0005975	-
TRINITY_DN11532_c0_g1_i1	WP_002517001.1	MULTISPECIES: disulfide bond formation protein B	Propionibacteriaceae	100	8.3e-58	231.9	355	15	GO:0015035, GO:0016020	-
TRINITY_DN11533_c0_g1_i1	XP_012547209.1	PREDICTED: protein SPT2 homolog	Bombyx mori	58.2	4.1e-26	127.1	508	26	-	-
TRINITY_DN11535_c0_g1_i1	XP_013194296.1	PREDICTED: slit homolog 1 protein	Amyelois transitella	94.9	1.5e-11	78.6	439	22	-	-
TRINITY_DN11537_c0_g1_i1	KPJ02272.1	Tankyrase-1	Papilio xuthus	87.6	1.7e-57	231.1	426	14	-	-
TRINITY_DN11540_c0_g1_i1	XP_013193126.1	PREDICTED: E3 SUMO-protein ligase RanBP2-like	Amyelois transitella	60.6	1.3e-106	395.6	1050	29	-	K12172
TRINITY_DN11541_c0_g1_i1	XP_013141887.1	PREDICTED: LOW QUALITY PROTEIN: dosage compensation regulator	Papilio polytes	69.1	4e-61	243.4	516	16	-	-
TRINITY_DN11545_c0_g1_i1	XP_006958935.1	hypothetical protein WALSEDRAFT_32937, partial	Wallemia mellicola CBS 633.66	86.8	5.9e-28	132.9	400	44	-	-
TRINITY_DN11552_c0_g1_i1	AID66677.1	-	-	87.8	1.4e-85	324.7	519	21	GO:0055114, GO:0006631, GO:0050660, GO:0003997, GO:0005777	-
TRINITY_DN11553_c0_g1_i1	XP_014368125.1	PREDICTED: annexin B9-like isoform X3	Papilio machaon	91.4	4.1e-85	323.2	529	20	GO:0005544, GO:0005509	-
TRINITY_DN11553_c0_g1_i2	XP_013198624.1	PREDICTED: LOW QUALITY PROTEIN: annexin B11-like	Amyelois transitella	74.1	3.9e-14	87	419	17	GO:0005544, GO:0005509	-
TRINITY_DN11560_c0_g1_i1	XP_004921858.1	PREDICTED: transforming acidic coiled-coil-containing protein 3-like	Bombyx mori	97.4	2e-30	141.4	476	15	-	K14281
TRINITY_DN11566_c0_g1_i1	XP_013189723.1	PREDICTED: transcription factor HES-4-A-like	Amyelois transitella	65.5	8.8e-36	159.1	457	18	-	-
TRINITY_DN11567_c0_g1_i1	JAT87068.1	hypothetical protein g.9544	Pectinophora gossypiella	81.7	1.5e-85	325.1	745	32	-	-
TRINITY_DN11577_c0_g1_i1	AFW90622.1	-	-	48.7	3.4e-22	113.6	362	7	-	-
TRINITY_DN11578_c0_g1_i1	XP_014363683.1	PREDICTED: uncharacterized protein LOC106715013	Papilio machaon	40.8	8.7e-82	313.5	1419	106	-	-
TRINITY_DN1158_c0_g1_i2	KPI99264.1	Synaptic vesicular amine transporter	Papilio xuthus	92.3	2.2e-18	100.9	361	13	GO:0016021, GO:0055085	-
TRINITY_DN11589_c0_g1_i1	WP_002518028.1	MULTISPECIES: peptidase M13	Propionibacteriaceae	100	8.4e-108	398.7	582	18	GO:0006508, GO:0004222	-
TRINITY_DN11589_c0_g2_i1	WP_002518028.1	MULTISPECIES: peptidase M13	Propionibacteriaceae	96.6	1e-39	172.2	456	18	GO:0006508, GO:0004222	-
TRINITY_DN11591_c0_g1_i1	XP_011555824.1	PREDICTED: protein unc-45 homolog B	Plutella xylostella	84.7	3.5e-42	179.9	335	11	-	K21991
TRINITY_DN11591_c0_g2_i1	KOB69981.1	Uncharacterized protein OBRU01_16131	Operophtera brumata	78.9	5.1e-26	126.3	370	17	-	-
TRINITY_DN11596_c0_g1_i1	XP_013197759.1	PREDICTED: CD109 antigen	Amyelois transitella	92.2	6.9e-57	228.8	350	13	-	-
TRINITY_DN11596_c0_g2_i1	XP_013197759.1	PREDICTED: CD109 antigen	Amyelois transitella	69.7	5.6e-41	176	368	8	-	-
TRINITY_DN116_c0_g1_i1	XP_013195182.1	PREDICTED: translation machinery-associated protein 16 homolog	Amyelois transitella	82.7	6.4e-70	272.7	534	125	-	K14860
TRINITY_DN11616_c0_g1_i1	XP_013145435.1	PREDICTED: transcriptional regulator ATRX homolog	Papilio polytes	73.3	1.9e-21	110.9	313	8	-	-
TRINITY_DN11618_c0_g1_i1	XP_011563559.1	PREDICTED: COP9 signalosome complex subunit 1	Plutella xylostella	97.1	2.4e-191	677.6	1476	277	-	K12175
TRINITY_DN11622_c0_g1_i1	XP_013194934.1	PREDICTED: unconventional myosin-Va-like	Amyelois transitella	49.5	2.6e-14	87.4	373	8	-	-
TRINITY_DN11632_c0_g1_i1	WP_002524305.1	MULTISPECIES: hypothetical protein	Propionibacteriaceae	64.1	1.8e-18	101.3	382	7	-	-
TRINITY_DN11637_c0_g1_i1	JAB84841.1	hypothetical protein, partial	Ceratitis capitata	87.1	1.1e-51	211.8	431	22	-	-
TRINITY_DN1164_c0_g1_i1	XP_013185011.1	PREDICTED: uncharacterized protein LOC106130661	Amyelois transitella	51.2	1.4e-18	101.7	375	22	-	-
TRINITY_DN1165_c0_g1_i1	KOB70207.1	putative ATP-dependent RNA helicase DDX10	Operophtera brumata	77.8	3.6e-09	70.9	516	10	-	-
TRINITY_DN1165_c0_g1_i2	KOB70207.1	putative ATP-dependent RNA helicase DDX10	Operophtera brumata	85.4	3.2e-51	210.3	441	22	-	-
TRINITY_DN11653_c0_g1_i1	WP_002515818.1	MULTISPECIES: peroxiredoxin	Propionibacteriaceae	100	3.5e-46	193.7	495	11	GO:0006979	-
TRINITY_DN11656_c0_g1_i1	JAT89030.1	hypothetical protein g.18722	Pectinophora gossypiella	67.9	5.1e-30	140.2	554	49	-	-
TRINITY_DN11659_c0_g1_i1	EHJ71865.1	lipase 3	Danaus plexippus	52.7	6.5e-138	500	1396	173	-	K01052
TRINITY_DN1166_c0_g1_i1	KPJ04452.1	putative family 31 glucosidase KIAA1161	Papilio xuthus	77.3	2.1e-69	270.8	464	12	GO:0005975, GO:0004553	-
TRINITY_DN11661_c0_g1_i1	XP_004927971.1	PREDICTED: adenosine deaminase-like protein	Bombyx mori	62.5	1.1e-128	469.2	1204	73	-	K01488
TRINITY_DN11664_c0_g1_i1	XP_013190936.1	PREDICTED: uncharacterized protein LOC106135241 isoform X1	Amyelois transitella	77.8	5.6e-72	279.6	569	13	-	-
TRINITY_DN11667_c0_g1_i1	KPJ06582.1	hypothetical protein RR48_14321	Papilio machaon	52.9	3.1e-18	101.3	652	20	-	-
TRINITY_DN11668_c0_g1_i1	XP_004930556.1	PREDICTED: vacuolar protein sorting-associated protein 16 homolog	Bombyx mori	83.1	1.3e-25	125.2	429	31	GO:0006886, GO:0007033	-
TRINITY_DN11668_c0_g1_i2	XP_004930556.1	PREDICTED: vacuolar protein sorting-associated protein 16 homolog	Bombyx mori	83	1.9e-39	170.6	301	8	GO:0006886, GO:0007033	-
TRINITY_DN11669_c0_g1_i1	XP_013183374.1	PREDICTED: probable Ras GTPase-activating protein isoform X1	Amyelois transitella	78.9	1.5e-46	195.3	609	22	-	-
TRINITY_DN11670_c0_g1_i1	KPJ02187.1	putative small nuclear ribonucleoprotein E	Papilio xuthus	97.9	2.2e-45	191	485	308	GO:0005681, GO:0000398	K11097
TRINITY_DN11675_c0_g1_i1	KPI93398.1	Zinc finger protein 704	Papilio xuthus	72.1	8.4e-29	136	481	7	-	-
TRINITY_DN11676_c0_g1_i1	XP_011548033.1	PREDICTED: thrombospondin type-1 domain-containing protein 7A-like	Plutella xylostella	71.7	2.8e-10	74.3	452	14	-	-
TRINITY_DN11693_c0_g1_i1	XP_011562627.1	PREDICTED: uncharacterized protein LOC105392658	Plutella xylostella	55.2	1.8e-09	72.8	984	51	-	-
TRINITY_DN11699_c0_g1_i1	XP_012544966.1	PREDICTED: putative helicase Mov10l1 isoform X1	Bombyx mori	42.7	4.9e-29	136.7	474	14	-	-
TRINITY_DN11703_c0_g1_i1	WP_080560835.1	ferrochelatase	Cutibacterium acnes	99.3	5.4e-70	273.1	582	18	-	K01772
TRINITY_DN11704_c0_g1_i1	XP_012550025.1	PREDICTED: transcription factor Sp4-like isoform X1	Bombyx mori	74.1	3.9e-10	74.3	623	53	-	-
TRINITY_DN11706_c0_g1_i1	XP_013198868.1	PREDICTED: uncharacterized protein CG5098-like	Amyelois transitella	65.5	1.2e-53	218.8	560	58	-	-
TRINITY_DN11710_c0_g1_i2	WP_062332428.1	hypothetical protein	Moraxella osloensis	77.2	1.4e-46	194.9	435	8	-	-
TRINITY_DN11715_c0_g1_i1	ALE60399.1	-	-	84.3	3.6e-75	290	497	24	GO:0005215, GO:0016021, GO:0006810	-
TRINITY_DN11718_c0_g1_i1	EFD06693.1	phosphotransferase system, EIIC	Propionibacterium acnes J165	98.3	3.3e-54	219.9	360	6	-	K02809
TRINITY_DN11724_c0_g1_i1	XP_002606097.1	hypothetical protein BRAFLDRAFT_88007	Branchiostoma floridae	26	2.2e-08	69.3	1066	74	-	-
TRINITY_DN11732_c0_g1_i1	WP_042892862.1	erythronate-4-phosphate dehydrogenase	Acinetobacter junii	100	1.1e-51	211.5	323	5	GO:0055114, GO:0033711, GO:0008615, GO:0005737	-
TRINITY_DN11738_c0_g1_i1	XP_013138898.1	PREDICTED: DNA polymerase zeta catalytic subunit	Papilio polytes	71.5	3.9e-169	603.6	1306	57	-	K02350
TRINITY_DN11743_c0_g1_i1	XP_013194609.1	PREDICTED: catenin alpha isoform X2	Amyelois transitella	98.1	9.1e-20	105.5	357	24	-	-
TRINITY_DN11756_c0_g1_i1	XP_006957264.1	polyadenylate binding protein	Wallemia mellicola CBS 633.66	75.9	9.5e-104	386	979	46	-	-
TRINITY_DN11758_c0_g1_i1	EHJ68425.1	hypothetical protein KGM_05416	Danaus plexippus	35.3	9.5e-14	87	1021	17	GO:0006355	-
TRINITY_DN11758_c0_g1_i2	EHJ68425.1	hypothetical protein KGM_05416	Danaus plexippus	53.8	5.7e-83	317.8	1744	162	GO:0006355	K19192
TRINITY_DN11759_c0_g1_i1	KEY34144.1	putative permease	Cutibacterium acnes	86.5	1.8e-40	174.1	316	5	-	-
TRINITY_DN11759_c0_g2_i1	AAT82388.1	-	-	100	1.8e-51	211.1	414	7	-	K00613
TRINITY_DN1176_c0_g1_i1	JAT86557.1	hypothetical protein g.2109, partial	Pectinophora gossypiella	55.8	4.8e-29	136.3	360	9	-	-
TRINITY_DN11765_c0_g1_i1	XP_013172343.1	PREDICTED: mismatch repair endonuclease pms1 isoform X1	Papilio xuthus	36.2	5.1e-10	73.6	481	16	-	-
TRINITY_DN11766_c0_g1_i1	JAA92108.1	FAST kinase domain-containing protein 2	Pararge aegeria	67.6	1e-166	595.5	1247	82	-	-
TRINITY_DN11771_c0_g1_i1	XP_013170205.1	PREDICTED: protein REVERSION-TO-ETHYLENE SENSITIVITY1	Papilio xuthus	84.1	4.3e-85	323.9	946	47	-	K20726
TRINITY_DN11774_c0_g1_i1	AKC42321.1	-	-	61.5	1.9e-24	122.1	707	25	-	-
TRINITY_DN11775_c0_g1_i1	EHJ63372.1	hypothetical protein KGM_14084	Danaus plexippus	92.9	8.9e-59	235.3	422	19	-	-
TRINITY_DN11782_c0_g1_i1	XP_013197924.1	PREDICTED: uncharacterized protein LOC106140823	Amyelois transitella	75.5	3.9e-56	227.3	672	33	-	-
TRINITY_DN11785_c0_g1_i1	XP_013196007.1	PREDICTED: solute carrier family 22 member 1-like isoform X1	Amyelois transitella	71.3	1.9e-211	745	2300	366	GO:0055085, GO:0016021, GO:0022857	-
TRINITY_DN11793_c0_g1_i1	XP_004930704.1	PREDICTED: TM2 domain-containing protein CG11103	Bombyx mori	83.9	3e-77	298.1	1122	382	-	-
TRINITY_DN11799_c0_g1_i1	XP_013187048.1	PREDICTED: dymeclin	Amyelois transitella	65	5.2e-32	146.4	403	7	-	-
TRINITY_DN11799_c0_g1_i2	XP_013187048.1	PREDICTED: dymeclin	Amyelois transitella	73	2.2e-49	204.1	412	8	-	-
TRINITY_DN11801_c0_g1_i1	XP_013200304.1	PREDICTED: methionine aminopeptidase 1	Amyelois transitella	96.6	3e-65	256.9	437	14	GO:0008235, GO:0006508, GO:0004177	K01265
TRINITY_DN11814_c0_g1_i1	XP_004924132.1	PREDICTED: putative polypeptide N-acetylgalactosaminyltransferase 9 isoform X3	Bombyx mori	92	6.7e-48	198.7	307	10	-	-
TRINITY_DN11815_c0_g1_i1	XP_013195362.1	PREDICTED: zinc finger CCCH-type with G patch domain-containing protein	Amyelois transitella	77.6	4.6e-69	269.6	456	27	-	-
TRINITY_DN11816_c0_g1_i1	XP_013189110.1	PREDICTED: discoidin domain-containing receptor 2-like isoform X1	Amyelois transitella	93.3	2.9e-08	67.4	382	5	-	-
TRINITY_DN11816_c0_g1_i2	XP_013189110.1	PREDICTED: discoidin domain-containing receptor 2-like isoform X1	Amyelois transitella	93.1	1.5e-23	117.9	311	4	-	-
TRINITY_DN11823_c0_g1_i1	XP_013199734.1	PREDICTED: serine/threonine-protein kinase/endoribonuclease IRE1	Amyelois transitella	78.5	3.2e-59	236.9	432	11	-	-
TRINITY_DN11823_c0_g2_i1	XP_011549197.1	PREDICTED: serine/threonine-protein kinase/endoribonuclease IRE1	Plutella xylostella	78.4	1.6e-61	244.6	445	11	-	-
TRINITY_DN11830_c0_g1_i1	KOB76417.1	putative PI-3-kinase-related kinase SMG-1	Operophtera brumata	77.4	9.2e-69	268.9	534	9	-	-
TRINITY_DN11833_c0_g1_i1	KOB69369.1	DNA primase large subunit	Operophtera brumata	84.1	7.9e-31	142.5	421	12	GO:0006269, GO:0003896	-
TRINITY_DN11843_c0_g1_i1	WP_002517104.1	MULTISPECIES: multidrug transporter	Propionibacteriaceae	99.3	1.3e-78	301.2	419	12	-	-
TRINITY_DN11853_c0_g1_i1	XP_013139744.1	PREDICTED: eukaryotic translation initiation factor 2-alpha kinase-like	Papilio polytes	72.2	1.7e-24	122.9	1120	38	-	-
TRINITY_DN11855_c0_g2_i1	XP_011553082.1	PREDICTED: phosphopantothenate--cysteine ligase-like	Plutella xylostella	87.3	4.4e-27	130.2	456	30	-	K01922
TRINITY_DN11864_c0_g1_i1	JAT83344.1	hypothetical protein g.15558	Pectinophora gossypiella	51.4	9.7e-24	119.8	749	34	GO:0007186, GO:0004930, GO:0016021	-
TRINITY_DN11866_c0_g1_i1	WP_062330341.1	NAD kinase	Moraxella osloensis	98.8	1.8e-41	177.6	348	8	GO:0003951, GO:0006741, GO:0008152	-
TRINITY_DN11877_c0_g1_i1	KPI96676.1	CLIP-associating protein	Papilio xuthus	60.3	3.1e-08	67	310	5	-	-
TRINITY_DN11886_c0_g1_i1	KPI97946.1	Rapamycin-insensitive companion of mTOR	Papilio xuthus	86	1.1e-51	211.5	343	9	GO:0031929, GO:0031932	K08267
TRINITY_DN11895_c0_g1_i1	JAT87632.1	hypothetical protein g.9048, partial	Pectinophora gossypiella	82.3	1.8e-54	221.1	427	15	-	-
TRINITY_DN11898_c0_g1_i1	XP_013195301.1	PREDICTED: potassium voltage-gated channel subfamily H member 6-like	Amyelois transitella	85	3.5e-54	219.9	381	9	GO:0005249, GO:0016021, GO:0006813	-
TRINITY_DN1190_c0_g1_i1	WP_002516787.1	MULTISPECIES: ATP synthase subunit alpha	Propionibacteriaceae	99.3	2.4e-72	280.4	410	10	GO:0046961, GO:0046933, GO:0045261, GO:0015986	-
TRINITY_DN11907_c0_g1_i1	XP_013183483.1	PREDICTED: uncharacterized protein LOC106129462 isoform X1	Amyelois transitella	47.8	8.6e-23	115.5	350	14	-	-
TRINITY_DN11909_c0_g1_i1	ESK57859.1	hypothetical protein PAJL_2583	Propionibacterium acnes HL042PA3	50.9	5e-17	96.3	327	12	-	-
TRINITY_DN11918_c0_g1_i1	EHJ68407.1	hypothetical protein KGM_07711	Danaus plexippus	63.9	6.9e-102	380.2	1290	66	-	K12163
TRINITY_DN11923_c0_g1_i1	XP_013192748.1	PREDICTED: WD repeat-containing protein 26	Amyelois transitella	90.1	9.1e-38	165.2	338	5	-	-
TRINITY_DN11923_c0_g1_i2	XP_013192748.1	PREDICTED: WD repeat-containing protein 26	Amyelois transitella	81.6	2.5e-83	318.5	1285	47	-	-
TRINITY_DN11929_c0_g1_i1	XP_013189229.1	PREDICTED: coiled-coil domain-containing protein AGAP005037 isoform X1	Amyelois transitella	98.8	8.2e-38	166	522	29	-	K19930
TRINITY_DN11938_c0_g1_i1	XP_012547174.1	PREDICTED: phosphatidylinositol 4-phosphate 3-kinase C2 domain-containing subunit alpha isoform X2	Bombyx mori	80	1.1e-41	178.7	463	12	GO:0048015, GO:0046854	-
TRINITY_DN11938_c0_g2_i1	JAT83516.1	hypothetical protein g.1353, partial	Pectinophora gossypiella	95.8	1.2e-59	238	362	30	-	-
TRINITY_DN11945_c0_g1_i1	XP_013167774.1	PREDICTED: carboxypeptidase D-like isoform X2	Papilio xuthus	85.2	7.9e-59	235.3	369	9	-	-
TRINITY_DN11947_c0_g1_i1	JAA88658.1	DNA polymerase gamma, partial	Pararge aegeria	86.8	1.1e-62	248.4	438	13	GO:0005760, GO:0006260, GO:0003677	-
TRINITY_DN11955_c0_g1_i1	XP_012550039.1	PREDICTED: annulin isoform X3	Bombyx mori	78.9	1.2e-148	535.4	1253	142	-	-
TRINITY_DN11955_c0_g2_i1	XP_013182952.1	PREDICTED: annulin-like isoform X1	Amyelois transitella	89.1	1.2e-49	204.5	306	7	-	-
TRINITY_DN1196_c0_g1_i1	XP_014357891.1	PREDICTED: broad-complex core protein isoforms 1/2/3/4/5 isoform X3	Papilio machaon	97.2	1.6e-31	146	970	65	-	-
TRINITY_DN11967_c0_g1_i1	XP_006955908.1	hypothetical protein WALSEDRAFT_66942	Wallemia mellicola CBS 633.66	100	1.8e-43	184.1	326	28	-	-
TRINITY_DN11969_c0_g1_i1	AON96181.1	-	-	96	4.3e-120	439.9	751	38	GO:0006814, GO:0005248, GO:0001518	-
TRINITY_DN11981_c0_g1_i1	WP_060597751.1	hypothetical protein	Cutibacterium acnes	100	3.6e-49	203	311	5	-	-
TRINITY_DN11982_c0_g1_i1	XP_013191200.1	PREDICTED: delta and Notch-like epidermal growth factor-related receptor	Amyelois transitella	51.8	1.8e-24	121.3	411	19	-	-
TRINITY_DN11983_c0_g1_i1	XP_014369599.1	PREDICTED: voltage-dependent calcium channel type A subunit alpha-1 isoform X14	Papilio machaon	70.7	3e-43	183.7	411	12	GO:0005891, GO:0070588, GO:0005245	-
TRINITY_DN11984_c0_g1_i1	KPJ04214.1	Cytochrome c oxidase subunit 6C	Papilio xuthus	63.9	7e-23	116.3	484	5625	GO:0004129	K02268
TRINITY_DN11985_c0_g1_i1	JAT80484.1	hypothetical protein g.8324	Pectinophora gossypiella	57	1.6e-13	85.1	460	10	-	-
TRINITY_DN11989_c0_g1_i1	XP_013177626.1	PREDICTED: LIM domain-containing protein A-like	Papilio xuthus	42.1	3.9e-16	94	507	39	GO:0042302	-
TRINITY_DN11994_c0_g1_i1	KOB78471.1	Cadherin, partial	Operophtera brumata	43.4	3.2e-31	144.8	848	17	-	-
TRINITY_DN11995_c0_g1_i1	XP_014369312.1	PREDICTED: zinc finger protein 177-like	Papilio machaon	96.7	4.5e-29	136.7	439	13	-	-
TRINITY_DN11998_c0_g1_i1	XP_004931369.1	PREDICTED: LOW QUALITY PROTEIN: DE-cadherin	Bombyx mori	88.2	2.5e-26	128.3	691	35	-	-
TRINITY_DN12002_c0_g1_i1	XP_013189960.1	PREDICTED: protein FAM160B1-like	Amyelois transitella	84.2	1.3e-48	201.4	383	12	-	-
TRINITY_DN12008_c0_g1_i1	XP_014367430.1	PREDICTED: calcium-binding protein E63-1 isoform X1	Papilio machaon	100	6.9e-26	125.9	381	10	-	-
TRINITY_DN1201_c0_g1_i1	XP_013145335.1	PREDICTED: pyridoxal kinase	Papilio polytes	76.5	8.8e-40	171.8	308	8	GO:0008478, GO:0009443	K00868
TRINITY_DN12020_c0_g1_i2	AOG20786.1	-	-	74.7	1.8e-64	254.6	516	13	-	-
TRINITY_DN12021_c0_g1_i1	XP_014298961.1	PREDICTED: zinc finger BED domain-containing protein 1-like	Microplitis demolitor	58.4	9.4e-14	85.9	454	16	-	-
TRINITY_DN12023_c0_g1_i1	XP_013192517.1	PREDICTED: serine/arginine repetitive matrix protein 1-like	Amyelois transitella	53.2	4.3e-50	208	1180	109	-	-
TRINITY_DN12024_c0_g1_i1	JAT85311.1	hypothetical protein g.15265, partial	Pectinophora gossypiella	86.2	8e-60	238.8	417	9	-	-
TRINITY_DN12027_c0_g1_i1	XP_013180966.1	PREDICTED: neural-cadherin-like	Papilio xuthus	78.9	1.8e-43	184.1	329	8	-	-
TRINITY_DN12038_c0_g1_i1	KOB64661.1	Uncharacterized protein OBRU01_23861	Operophtera brumata	59.8	5.4e-60	240	626	15	-	-
TRINITY_DN12049_c0_g1_i1	XP_001391859.1	60S ribosomal protein L23	Aspergillus niger CBS 513.88	100	3.5e-43	183.7	484	20	GO:0003735, GO:0005840, GO:0006412	-
TRINITY_DN12049_c0_g1_i2	XP_001391859.1	60S ribosomal protein L23	Aspergillus niger CBS 513.88	98.9	9.3e-46	191.8	349	10	GO:0003735, GO:0005840, GO:0006412	-
TRINITY_DN12058_c0_g1_i1	EHJ76954.1	hypothetical protein KGM_10621	Danaus plexippus	86.2	4.3e-88	333.2	569	23	-	K11485
TRINITY_DN12072_c0_g1_i1	JAA83315.1	Spindle assembly abnormal protein 6-like protein, partial	Pararge aegeria	76.1	6.9e-37	162.5	397	8	-	-
TRINITY_DN12075_c0_g1_i1	XP_012547601.1	PREDICTED: fasciclin-2-like	Bombyx mori	45.2	1.3e-39	172.2	597	29	GO:0016020, GO:0007155	-
TRINITY_DN12079_c0_g1_i1	JAC51587.1	hypothetical protein	Bactrocera dorsalis	54.6	1.8e-27	131	319	14	-	-
TRINITY_DN1208_c0_g1_i1	XP_014371088.1	PREDICTED: AF4/FMR2 family member 3	Papilio machaon	60.6	7.5e-32	146	442	11	-	-
TRINITY_DN12084_c0_g1_i1	ADA83700.1	-	-	69.9	4.7e-41	176.8	530	27	-	-
TRINITY_DN12098_c0_g1_i1	XP_013195065.1	PREDICTED: uncharacterized protein LOC106138457	Amyelois transitella	61	1.4e-28	135.2	462	14	-	-
TRINITY_DN121_c0_g1_i1	XP_004928074.2	PREDICTED: cytoplasmic dynein 2 heavy chain 1-like, partial	Bombyx mori	74.7	2.8e-97	364	703	24	-	-
TRINITY_DN12107_c0_g1_i1	XP_013138308.1	PREDICTED: protein inturned	Papilio polytes	87.8	2.9e-31	145.2	1007	45	-	-
TRINITY_DN12109_c0_g1_i1	XP_012552279.1	PREDICTED: uncharacterized protein LOC101742912	Bombyx mori	63.5	4.2e-13	83.2	316	4	-	-
TRINITY_DN12110_c0_g1_i1	KPJ11476.1	AP-3 complex subunit beta-2	Papilio machaon	76.2	3.1e-55	223.8	481	11	GO:0030123, GO:0016192	K12397
TRINITY_DN12120_c0_g1_i1	EHJ72735.1	hypothetical protein KGM_16104	Danaus plexippus	58.9	3.6e-13	83.6	355	12	-	-
TRINITY_DN12127_c0_g1_i1	JAT81231.1	hypothetical protein g.5497, partial	Pectinophora gossypiella	78.1	3e-46	193.7	433	15	-	-
TRINITY_DN12132_c0_g1_i1	XP_013195978.1	PREDICTED: uncharacterized protein LOC106139140	Amyelois transitella	82.6	1.3e-35	157.9	304	12	-	-
TRINITY_DN12137_c0_g1_i1	XP_011553725.1	PREDICTED: thioredoxin-related transmembrane protein 1-like	Plutella xylostella	83.8	1.4e-09	71.6	351	16	-	-
TRINITY_DN12147_c0_g1_i2	XP_013191142.1	PREDICTED: multidrug resistance-associated protein 7	Amyelois transitella	88.5	3.7e-32	147.5	633	16	-	-
TRINITY_DN12149_c0_g1_i1	JAT80439.1	hypothetical protein g.835, partial	Pectinophora gossypiella	43.2	3.1e-11	77	321	5	-	-
TRINITY_DN12151_c0_g1_i1	XP_013190318.1	PREDICTED: huntingtin-interacting protein K isoform X1	Amyelois transitella	85.1	6.2e-42	179.9	591	558	-	-
TRINITY_DN12154_c0_g1_i1	BAA07467.1	ORF2	Bombyx mori	70.1	1.5e-51	211.5	444	11	-	-
TRINITY_DN12165_c0_g1_i1	XP_012546641.1	PREDICTED: hemicentin-1	Bombyx mori	83.4	3.4e-72	280	458	15	-	-
TRINITY_DN12168_c0_g1_i1	XP_013184922.1	PREDICTED: polypeptide N-acetylgalactosaminyltransferase 35A	Amyelois transitella	73.9	2.4e-11	77.4	322	5	-	-
TRINITY_DN12181_c0_g1_i1	XP_013198044.1	PREDICTED: unconventional myosin-XV	Amyelois transitella	62.4	3.7e-34	153.3	352	10	-	-
TRINITY_DN12187_c0_g1_i1	JAT81271.1	hypothetical protein g.9416, partial	Pectinophora gossypiella	90.1	1.6e-101	377.9	608	28	-	K08876
TRINITY_DN12191_c0_g1_i1	XP_013192038.1	PREDICTED: RNA-directed DNA polymerase from mobile element jockey-like	Amyelois transitella	53.7	1.2e-34	155.2	445	12	-	-
TRINITY_DN12194_c0_g1_i1	XP_013178613.1	PREDICTED: serine/threonine-protein kinase Genghis Khan isoform X4	Papilio xuthus	85.6	4.1e-75	290	566	14	-	-
TRINITY_DN12205_c0_g1_i1	KPJ16140.1	Beta-sarcoglycan	Papilio machaon	84.6	2.1e-25	124.8	525	17	GO:0007517, GO:0016021, GO:0016012	-
TRINITY_DN12215_c0_g1_i1	KEY36262.1	putative adhesion or S-layer protein	Cutibacterium acnes	85.4	5e-78	299.7	545	14	-	-
TRINITY_DN12221_c0_g1_i1	WP_002515858.1	MULTISPECIES: ribonuclease P protein component	Propionibacteriaceae	98.1	1.2e-49	204.9	385	7	-	K15978
TRINITY_DN12222_c0_g1_i1	AOE48033.1	-	-	45.5	4.5e-20	106.7	390	8	-	-
TRINITY_DN12224_c0_g1_i1	JAT93548.1	putative endonuclease-reverse transcriptase, partial	Amblyomma aureolatum	58.4	5.5e-28	133.7	638	17	GO:0016021	-
TRINITY_DN12233_c0_g1_i1	XP_013186004.1	PREDICTED: putative DNA helicase Ino80	Amyelois transitella	60.1	1.7e-66	261.5	611	12	GO:0006338, GO:0005634, GO:0006351, GO:0006281, GO:0016887, GO:0031011	-
TRINITY_DN12234_c0_g1_i1	XP_001816872.1	ADP/ATP carrier protein	Aspergillus oryzae RIB40	82.3	3.6e-54	219.9	394	14	GO:0055085, GO:0005215, GO:0005743, GO:0006810	-
TRINITY_DN12239_c0_g1_i1	KOB78391.1	Transcription initiation factor RRN3	Operophtera brumata	80.3	4.9e-50	206.1	354	6	-	-
TRINITY_DN12248_c0_g1_i1	XP_013187224.1	PREDICTED: WD repeat and FYVE domain-containing protein 3	Amyelois transitella	81.8	6.3e-145	522.7	948	27	-	K22262
TRINITY_DN12255_c0_g1_i1	EHJ74161.1	hypothetical protein KGM_17545	Danaus plexippus	68.7	3.8e-111	411	1353	153	-	K12035
TRINITY_DN12257_c0_g1_i1	XP_012550191.1	PREDICTED: calcium-binding mitochondrial carrier protein Aralar1 isoform X3	Bombyx mori	87.5	1.5e-64	254.6	434	14	GO:0055085	K15105
TRINITY_DN12258_c0_g1_i1	XP_013168498.1	PREDICTED: CDK5 and ABL1 enzyme substrate 2 isoform X2	Papilio xuthus	85.8	1.8e-88	334.3	549	14	GO:0051726	-
TRINITY_DN12260_c0_g1_i1	XP_013188713.1	PREDICTED: protein bunched, class 2/F/G isoform-like isoform X1	Amyelois transitella	91.5	9e-22	112.8	569	29	-	-
TRINITY_DN12261_c0_g1_i1	XP_004921933.2	PREDICTED: LOW QUALITY PROTEIN: protein abnormal spindle	Bombyx mori	66.1	1.8e-13	84.7	384	23	GO:0007051	-
TRINITY_DN12266_c0_g1_i1	XP_012547462.1	PREDICTED: MAGUK p55 subfamily member 5-like	Bombyx mori	98.3	1.7e-58	234.2	357	9	GO:0090162, GO:0070830	K06091
TRINITY_DN12266_c0_g2_i1	KPI90973.1	MAGUK p55 subfamily member 5	Papilio xuthus	98	6.3e-22	112.5	304	8	GO:0090162, GO:0070830	-
TRINITY_DN12271_c0_g1_i1	WP_074025680.1	hypothetical protein	Cutibacterium acnes	93.2	5.4e-30	139.4	342	19	-	-
TRINITY_DN12273_c0_g1_i1	ANI22009.1	-	-	57.9	9e-41	175.6	450	9	GO:0016758, GO:0008152	-
TRINITY_DN12273_c0_g1_i2	AEW43130.1	-	-	48.5	2.6e-22	114.4	487	10	GO:0016758, GO:0008152	-
TRINITY_DN12279_c0_g1_i1	XP_013180093.1	PREDICTED: brefeldin A-inhibited guanine nucleotide-exchange protein 3 isoform X1	Papilio xuthus	58.4	1.8e-49	204.9	573	12	-	-
TRINITY_DN12282_c0_g2_i1	KOB69511.1	Chitin synthase	Operophtera brumata	90.5	2.9e-35	157.9	664	43	GO:0016758	K00698
TRINITY_DN12283_c0_g1_i1	WP_002520056.1	MULTISPECIES: sugar phosphate isomerase	Propionibacteriaceae	96	8e-67	261.9	380	4	-	-
TRINITY_DN12285_c0_g1_i1	JAA86387.1	hydroxypyruvate isomerase	Pararge aegeria	78.1	8.3e-116	426.4	1269	217	-	K01816
TRINITY_DN12291_c0_g1_i1	XP_011556385.1	PREDICTED: uncharacterized protein LOC105387367	Plutella xylostella	86.1	2.4e-09	71.2	450	10	-	-
TRINITY_DN12306_c0_g1_i1	XP_012547168.1	PREDICTED: SH3 and multiple ankyrin repeat domains protein 3	Bombyx mori	75	3e-67	263.8	533	27	-	K15009
TRINITY_DN12313_c0_g1_i1	XP_013192642.1	PREDICTED: ran-binding protein 9-like isoform X4	Amyelois transitella	100	4.1e-127	463	650	25	-	-
TRINITY_DN12328_c0_g1_i1	XP_013190981.1	PREDICTED: structural maintenance of chromosomes protein 4	Amyelois transitella	64.6	5.8e-49	203	500	12	-	-
TRINITY_DN12328_c0_g1_i2	XP_013190981.1	PREDICTED: structural maintenance of chromosomes protein 4	Amyelois transitella	65.3	4e-35	157.1	551	8	-	-
TRINITY_DN12343_c0_g1_i3	XP_011549415.1	PREDICTED: whirlin	Plutella xylostella	98.1	1.2e-18	102.8	719	38	-	-
TRINITY_DN12350_c0_g1_i1	XP_011556369.1	PREDICTED: probable ATP-dependent RNA helicase DHX35	Plutella xylostella	64.1	3.2e-49	203.8	465	20	-	-
TRINITY_DN12355_c0_g1_i1	WP_002516883.1	MULTISPECIES: anchored repeat ABC transporter, substrate-binding protein	Propionibacteriaceae	88	3.2e-43	183.3	336	15	-	-
TRINITY_DN12356_c0_g1_i1	XP_006956854.1	acetyl-coenzyme a synthetase	Wallemia mellicola CBS 633.66	99.2	1.2e-65	258.1	378	11	-	-
TRINITY_DN12356_c0_g2_i1	XP_006956854.1	acetyl-coenzyme a synthetase	Wallemia mellicola CBS 633.66	98.8	5e-38	166	318	11	-	-
TRINITY_DN1237_c0_g1_i1	JAT81906.1	hypothetical protein g.6, partial	Pectinophora gossypiella	78.8	3.6e-78	300.1	517	26	-	-
TRINITY_DN12373_c0_g1_i1	XP_014370654.1	PREDICTED: uncharacterized protein LOC106720456	Papilio machaon	49.7	3.2e-27	131	570	16	-	-
TRINITY_DN12373_c0_g2_i1	JAT83545.1	hypothetical protein g.5915, partial	Pectinophora gossypiella	69.9	3.1e-36	160.6	463	13	-	-
TRINITY_DN12376_c0_g1_i1	XP_013195471.1	PREDICTED: 60S ribosomal protein L28	Amyelois transitella	95.2	5.6e-59	236.5	592	7238	GO:0005622, GO:0005840, GO:0003735, GO:0006412	K02903
TRINITY_DN12387_c0_g1_i1	XP_004927515.1	PREDICTED: TP53-regulating kinase	Bombyx mori	76.8	2.3e-96	361.3	899	102	GO:0004674	K08851
TRINITY_DN1239_c0_g1_i1	AID54518.1	-	-	93.3	5.8e-252	879	1569	78	-	K04515
TRINITY_DN12407_c0_g1_i1	XP_014364054.1	PREDICTED: uncharacterized protein LOC106715297	Papilio machaon	98.7	1e-34	155.2	361	14	GO:0032777, GO:0035267, GO:0006357	K11322
TRINITY_DN12412_c0_g1_i1	EHJ63938.1	hypothetical protein KGM_17335	Danaus plexippus	44.7	3.3e-32	148.7	1270	298	-	-
TRINITY_DN12428_c0_g1_i1	WP_002531264.1	MULTISPECIES: hypothetical protein	Propionibacteriaceae	100	2.5e-59	236.9	341	8	-	-
TRINITY_DN12432_c0_g1_i1	XP_013200101.1	PREDICTED: zinc finger protein 579	Amyelois transitella	91	5.2e-30	139.4	329	10	-	-
TRINITY_DN12438_c0_g1_i1	XP_004929728.1	PREDICTED: uncharacterized protein LOC101747082	Bombyx mori	44.9	2.5e-08	68.2	554	39	-	-
TRINITY_DN12441_c0_g1_i1	EFD02789.1	trehalose-phosphatase	Propionibacterium acnes SK187	84.8	2.6e-42	180.3	316	11	GO:0008152, GO:0003824	-
TRINITY_DN12447_c0_g1_i1	XP_004929303.1	PREDICTED: uncharacterized protein LOC101743552	Bombyx mori	87.2	8.8e-135	488.8	821	46	-	-
TRINITY_DN12449_c0_g1_i1	EHJ70170.1	putative small optic lobes protein	Danaus plexippus	71.7	2.7e-09	70.9	389	11	-	-
TRINITY_DN12452_c0_g1_i1	XP_012550675.1	PREDICTED: synaptotagmin-15-like	Bombyx mori	71.2	1e-37	165.2	377	10	-	-
TRINITY_DN12461_c0_g1_i1	XP_013184309.1	PREDICTED: non-structural maintenance of chromosomes element 4 homolog A-like	Amyelois transitella	50.7	6.7e-27	129.8	529	11	-	-
TRINITY_DN12463_c0_g1_i1	WP_069338370.1	hypothetical protein	Sphingobium yanoikuyae	100	4.8e-08	66.6	365	4	-	-
TRINITY_DN12463_c0_g1_i2	WP_070635426.1	family 65 glycosyl hydrolase	Propionibacterium sp. HMSC068C01	97.8	1.8e-14	87.8	331	10	-	-
TRINITY_DN12465_c0_g1_i1	XP_013200323.1	PREDICTED: polyprenol reductase isoform X2	Amyelois transitella	70.8	9.1e-111	409.5	1103	134	-	K12345
TRINITY_DN12469_c0_g1_i1	XP_011562852.1	PREDICTED: pre-mRNA-splicing factor RBM22	Plutella xylostella	96.6	1.6e-99	371.3	626	29	-	K12872
TRINITY_DN12471_c0_g1_i1	JAT84147.1	hypothetical protein g.17620, partial	Pectinophora gossypiella	55.9	1.4e-24	121.3	313	6	-	-
TRINITY_DN12480_c0_g1_i1	EHJ64915.1	hypothetical protein KGM_16836	Danaus plexippus	85.7	8.8e-17	96.3	574	24	-	-
TRINITY_DN12490_c0_g1_i1	KPI98021.1	Dual specificity protein phosphatase Mpk3	Papilio xuthus	50.9	1.9e-16	94.4	329	12	-	-
TRINITY_DN12502_c0_g1_i1	EFB88514.1	argininosuccinate lyase	Propionibacterium acnes J139	100	1.2e-33	151.8	381	7	GO:0042450, GO:0004056	K01755
TRINITY_DN12502_c0_g2_i1	AEE72577.1	-	-	87.1	1.2e-60	242.3	680	14	-	-
TRINITY_DN12505_c0_g1_i1	JAT90217.1	hypothetical protein g.1676	Pectinophora gossypiella	61.4	1.5e-33	151.4	381	14	GO:0000030	-
TRINITY_DN12508_c0_g1_i1	XP_002482271.1	ribosomal protein L39e, putative	Talaromyces stipitatus ATCC 10500	93.2	1.3e-21	112.1	484	43	GO:0003735, GO:0005622, GO:0006412, GO:0005840	K02924
TRINITY_DN12513_c0_g1_i1	AAL37476.1	-	-	94.4	1.1e-23	118.6	377	17	GO:0003700, GO:0007165, GO:0004871, GO:0005634, GO:0006355	-
TRINITY_DN12530_c0_g1_i1	XP_006957578.1	hypothetical protein WALSEDRAFT_60015	Wallemia mellicola CBS 633.66	100	3.5e-56	226.5	353	8	-	-
TRINITY_DN12542_c0_g1_i1	XP_012549915.1	PREDICTED: cytosolic carboxypeptidase 6	Bombyx mori	58	1.2e-60	242.3	694	24	-	-
TRINITY_DN12543_c0_g1_i1	BAE65378.1	unnamed protein product	Aspergillus oryzae RIB40	100	3.2e-15	90.5	372	12	GO:0005622, GO:0005840, GO:0006412, GO:0003735	-
TRINITY_DN12552_c0_g1_i1	KOB70454.1	DNA-directed RNA polymerase	Operophtera brumata	97.7	7.5e-97	362.5	654	31	GO:0032549, GO:0006351, GO:0003899	-
TRINITY_DN12555_c0_g1_i1	WP_002517683.1	succinate--CoA ligase subunit beta	Cutibacterium acnes	99.5	3.8e-117	429.9	654	17	GO:0003824, GO:0008152	K01903
TRINITY_DN12560_c0_g1_i1	AQY62714.1	-	-	67.8	4.8e-87	330.1	757	30	-	K01049
TRINITY_DN12569_c0_g1_i1	XP_004922646.1	PREDICTED: uncharacterized protein LOC101739436	Bombyx mori	78.9	4.1e-73	283.9	789	48	-	-
TRINITY_DN12573_c0_g1_i1	XP_012547854.1	PREDICTED: uncharacterized protein LOC101742598 isoform X1	Bombyx mori	55.1	1.4e-08	68.9	549	26	-	-
TRINITY_DN12577_c0_g1_i1	XP_013184848.1	PREDICTED: amino acid transporter ANTL3-like	Amyelois transitella	64	7.9e-35	156	484	14	-	-
TRINITY_DN12585_c0_g1_i1	XP_014358652.1	PREDICTED: SET domain-containing protein 4	Papilio machaon	61.6	7.4e-60	239.6	658	18	-	-
TRINITY_DN12587_c0_g1_i1	XP_013147202.1	PREDICTED: V-type proton ATPase 116 kDa subunit a isoform 1-like	Papilio polytes	67.8	1.3e-14	89	541	49	-	-
TRINITY_DN12594_c0_g1_i1	XP_013134746.1	PREDICTED: DNA-directed RNA polymerase II subunit RPB1	Papilio polytes	54.2	2.8e-84	321.2	941	39	-	-
TRINITY_DN12595_c0_g1_i1	KOB74993.1	Tartan/capricious-like protein	Operophtera brumata	46.5	3.7e-35	157.5	654	30	-	-
TRINITY_DN12602_c0_g1_i1	JAA84923.1	synaptonemal complex protein, partial	Pararge aegeria	60.1	1.9e-46	196.4	1755	241	-	-
TRINITY_DN12602_c0_g1_i2	XP_013189798.1	PREDICTED: putative uncharacterized protein DDB_G0277255 isoform X2	Amyelois transitella	80.7	6.5e-26	126.3	472	10	-	-
TRINITY_DN12604_c0_g1_i1	XP_013188860.1	PREDICTED: uncharacterized protein LOC106133612	Amyelois transitella	90.3	2.7e-58	233.4	341	12	-	-
TRINITY_DN12609_c0_g1_i1	XP_013185516.1	PREDICTED: MAP kinase-activating death domain protein	Amyelois transitella	91.5	3.8e-175	623.2	1052	49	-	-
TRINITY_DN12619_c0_g1_i1	XP_017782351.1	PREDICTED: uncharacterized protein LOC108566795	Nicrophorus vespilloides	51.4	8.5e-09	68.9	321	6	-	-
TRINITY_DN12623_c0_g1_i1	XP_013192053.1	PREDICTED: dynein beta chain, ciliary	Amyelois transitella	61.5	1.4e-16	94.7	323	8	GO:0007018, GO:0003777	-
TRINITY_DN12624_c0_g1_i1	XP_014361160.1	PREDICTED: ataxin-2-like	Papilio machaon	81.2	6.3e-28	132.5	326	7	-	-
TRINITY_DN12626_c0_g1_i1	XP_004932970.1	PREDICTED: mitogen-activated protein kinase kinase kinase 11-like	Bombyx mori	90.5	3e-36	160.2	347	15	-	-
TRINITY_DN12634_c0_g1_i1	JAT83162.1	hypothetical protein g.17602	Pectinophora gossypiella	79.2	1.6e-247	864.4	1758	280	-	-
TRINITY_DN12639_c0_g1_i1	KPJ12478.1	GPI ethanolamine phosphate transferase 3	Papilio machaon	51.5	9.8e-41	175.6	492	10	GO:0003824	-
TRINITY_DN12645_c0_g1_i1	WP_002526132.1	MULTISPECIES: peptide ABC transporter substrate-binding protein	Propionibacteriaceae	100	1.7e-105	391	561	28	GO:0043190, GO:0055085	K15580
TRINITY_DN12648_c0_g1_i1	XP_001729823.1	hypothetical protein MGL_2809	Malassezia globosa CBS 7966	84.4	1.2e-32	148.3	351	8	-	-
TRINITY_DN12649_c0_g1_i1	XP_006957893.1	mitochondrial carrier	Wallemia mellicola CBS 633.66	89.2	2.7e-54	220.3	378	7	-	-
TRINITY_DN1265_c0_g1_i1	XP_011567935.1	PREDICTED: activating signal cointegrator 1 complex subunit 2-like, partial	Plutella xylostella	64	8.4e-73	283.1	951	55	-	K18667
TRINITY_DN12656_c0_g1_i1	NP_001166729.1	cuticular protein RR-1 motif 19 precursor	Bombyx mori	64.6	4.8e-56	226.9	635	320	GO:0042302	-
TRINITY_DN12661_c0_g1_i1	JAT81428.1	hypothetical protein g.4166, partial	Pectinophora gossypiella	72	2.2e-36	161.8	726	32	GO:0042302	-
TRINITY_DN12668_c0_g1_i1	JAA78616.1	A disintegrin and metalloproteinase with thrombospondin motifs 1	Pararge aegeria	70.9	9.2e-37	161.8	309	11	-	-
TRINITY_DN12672_c0_g1_i1	XP_013191511.1	PREDICTED: gastrula zinc finger protein XlCGF57.1-like	Amyelois transitella	70.9	3.5e-100	373.6	694	26	-	-
TRINITY_DN12684_c0_g1_i1	XP_013191863.1	PREDICTED: eyes absent homolog 2	Amyelois transitella	95.5	2.1e-27	132.9	1407	169	GO:0004725	K17622
TRINITY_DN12686_c0_g1_i1	KPJ18301.1	Regulatory-associated protein of mTOR	Papilio machaon	91.9	2.4e-60	240.4	371	10	GO:0031931, GO:0031929	K07204
TRINITY_DN12687_c0_g1_i1	WP_002530936.1	MULTISPECIES: glycerophosphoryl diester phosphodiesterase	Propionibacteriaceae	99.1	3.8e-56	227.3	666	17	-	-
TRINITY_DN12693_c0_g1_i1	KPJ08603.1	Pre-mRNA-processing-splicing factor 8	Papilio machaon	98	6.7e-84	318.9	458	30	GO:0005681, GO:0000398	-
TRINITY_DN12694_c0_g1_i1	XP_011551310.1	PREDICTED: uncharacterized protein LOC105383011	Plutella xylostella	65.5	3.1e-40	173.7	407	6	-	-
TRINITY_DN12703_c0_g1_i1	AAU06505.1	-	-	84.4	3.3e-33	150.2	369	4894	-	-
TRINITY_DN12715_c0_g1_i1	XP_013191999.1	PREDICTED: rho GTPase-activating protein 40 isoform X1	Amyelois transitella	83.9	1.8e-18	101.3	367	9	-	-
TRINITY_DN12719_c0_g1_i1	XP_013194876.1	PREDICTED: protein flightless-1 isoform X1	Amyelois transitella	84.7	1.1e-91	345.1	590	12	-	-
TRINITY_DN1274_c0_g1_i1	JAT83878.1	hypothetical protein g.7051	Pectinophora gossypiella	74.1	2e-112	415.2	1339	358	-	-
TRINITY_DN12742_c0_g1_i1	WP_033964139.1	hypothetical protein	Sphingomonas sp. Ant H11	66.2	1.9e-19	104.4	330	4	-	-
TRINITY_DN12745_c0_g1_i1	KPJ03950.1	Mitotic spindle assembly checkpoint protein MAD1	Papilio xuthus	65.9	3e-72	280.8	676	37	GO:0007094	K06638
TRINITY_DN12747_c0_g1_i1	WP_011116965.1	Tnp1249b	Corynebacterium striatum	99.3	8e-79	302	434	10	GO:0004803, GO:0003677, GO:0006313	-
TRINITY_DN12749_c0_g1_i1	XP_013200227.1	PREDICTED: uncharacterized protein LOC106142856 isoform X1	Amyelois transitella	84.7	6.8e-34	152.5	373	9	-	-
TRINITY_DN12750_c0_g1_i1	XP_013190314.1	PREDICTED: chaoptin	Amyelois transitella	87	9.9e-44	184.9	303	5	-	-
TRINITY_DN12754_c0_g1_i1	WP_002512999.1	MULTISPECIES: Lsr2 family protein	Propionibacteriaceae	72.4	5.6e-31	143.3	512	10	-	-
TRINITY_DN12755_c0_g1_i1	KOB77360.1	Protein split ends	Operophtera brumata	85.5	1.3e-77	298.5	633	24	-	-
TRINITY_DN12757_c0_g1_i1	EHJ66570.1	hypothetical protein KGM_18921	Danaus plexippus	54.5	2.5e-32	147.5	437	15	-	-
TRINITY_DN1276_c0_g1_i1	KOB72084.1	Uncharacterized protein OBRU01_03408	Operophtera brumata	71.5	1.6e-43	184.5	372	14	-	-
TRINITY_DN12787_c0_g1_i1	XP_013178635.1	PREDICTED: protein amalgam-like isoform X1	Papilio xuthus	62.2	2.4e-16	94	312	6	-	-
TRINITY_DN12789_c0_g1_i1	KOB78874.1	Microtubule-associated protein futsch	Operophtera brumata	29.4	3.2e-14	88.2	761	50	GO:0000226, GO:0008017, GO:0005874	-
TRINITY_DN12797_c0_g1_i1	KOB73821.1	Fas-activated serine/threonine kinase	Operophtera brumata	67.8	2.8e-37	163.7	352	10	-	-
TRINITY_DN12799_c0_g1_i1	XP_013183408.1	PREDICTED: uncharacterized protein LOC106129400	Amyelois transitella	59.5	6e-69	270	767	50	-	-
TRINITY_DN12805_c0_g1_i1	KPJ07564.1	putative histone-lysine N-methyltransferase CG1716	Papilio machaon	51.9	4e-31	143.7	472	12	-	-
TRINITY_DN12807_c0_g1_i1	XP_014370548.1	PREDICTED: tRNA (guanine-N(7)-)-methyltransferase	Papilio machaon	85.1	3.5e-115	423.7	833	60	GO:0008176	K03439
TRINITY_DN12809_c0_g1_i1	XP_013188396.1	PREDICTED: mitotic checkpoint protein BUB3	Amyelois transitella	97.8	3.8e-46	193.4	413	12	-	-
TRINITY_DN12812_c0_g1_i1	XP_013189051.1	PREDICTED: uncharacterized protein LOC106133764	Amyelois transitella	80.5	2e-79	304.7	712	35	-	-
TRINITY_DN12813_c0_g1_i1	XP_013190778.1	PREDICTED: breast cancer anti-estrogen resistance protein 1	Amyelois transitella	100	1.2e-32	148.3	349	17	-	K16832
TRINITY_DN12813_c0_g2_i1	EHJ65979.1	hypothetical protein KGM_03224	Danaus plexippus	64	6.6e-73	283.1	742	49	-	-
TRINITY_DN12816_c0_g1_i2	XP_014365781.1	PREDICTED: transient receptor potential cation channel trpm isoform X6	Papilio machaon	84.4	1.9e-14	89.4	1014	73	-	K04978
TRINITY_DN1282_c0_g1_i1	KPJ15342.1	Laminin-like protein epi-1	Papilio machaon	50.4	2.7e-19	104.4	473	12	-	-
TRINITY_DN12821_c0_g1_i1	XP_004925176.1	PREDICTED: uncharacterized protein LOC101746184	Bombyx mori	57.1	1.9e-67	265	745	41	-	-
TRINITY_DN1283_c0_g1_i1	KPJ11544.1	Centromere protein J	Papilio machaon	94.3	1.2e-29	139	575	22	-	K11502
TRINITY_DN12833_c0_g1_i1	XP_004930423.1	PREDICTED: DNA-directed RNA polymerase II subunit RPB11	Bombyx mori	99.1	8.1e-60	239.2	554	370	GO:0006085, GO:0006101, GO:0003878	K03008
TRINITY_DN12834_c0_g1_i1	XP_014355213.1	PREDICTED: uncharacterized protein LOC106708248	Papilio machaon	57.3	2.1e-14	88.2	509	11	-	-
TRINITY_DN12835_c0_g1_i1	WP_062333137.1	coproporphyrinogen III oxidase	Moraxella osloensis	100	3.4e-27	130.2	356	10	GO:0006779, GO:0005737, GO:0055114, GO:0004109	-
TRINITY_DN12836_c0_g1_i1	XP_012545125.1	PREDICTED: facilitated trehalose transporter Tret1-like	Bombyx mori	75.9	1.3e-35	160.6	1958	217	GO:0055085, GO:0016021, GO:0022857	-
TRINITY_DN12840_c0_g1_i1	WP_032505638.1	pyridine nucleotide-disulfide oxidoreductase	Cutibacterium acnes	98.8	1.2e-89	338.2	513	16	GO:0003896, GO:0008270, GO:0006269	K08232
TRINITY_DN12848_c0_g1_i1	XP_011548200.1	PREDICTED: Bardet-Biedl syndrome 4 protein-like	Plutella xylostella	70.3	1.1e-69	273.5	1501	394	-	K16531
TRINITY_DN12850_c0_g1_i1	XP_013193359.1	PREDICTED: carbonyl reductase	NADPH	66.9	6.2e-45	189.9	602	25	-	-
TRINITY_DN12855_c0_g1_i1	NP_001036857.1	serine protease inhibitor 12	Bombyx mori	49.5	9.5e-95	357.1	1962	711	GO:0005615	K13963
TRINITY_DN12858_c0_g1_i1	XP_004928263.1	PREDICTED: N-alpha-acetyltransferase 30-like	Bombyx mori	73.5	2.5e-111	411.8	1487	553	-	K00670
TRINITY_DN12861_c0_g1_i1	KOB51930.1	Uncharacterized protein OBRU01_26871	Operophtera brumata	58.7	2.5e-26	127.1	315	14	-	-
TRINITY_DN12864_c0_g1_i1	XP_013193274.1	PREDICTED: armadillo repeat-containing protein 2	Amyelois transitella	58.6	2.7e-37	164.1	446	24	-	-
TRINITY_DN12864_c0_g2_i1	XP_013144363.1	PREDICTED: armadillo repeat-containing protein 2 isoform X1	Papilio polytes	50.8	6.5e-09	70.1	548	14	-	-
TRINITY_DN12871_c0_g1_i1	XP_012550344.1	PREDICTED: trafficking protein particle complex subunit 10	Bombyx mori	86.8	4.2e-16	93.2	319	10	-	-
TRINITY_DN12871_c0_g1_i2	XP_013186203.1	PREDICTED: trafficking protein particle complex subunit 10	Amyelois transitella	77	7.8e-52	212.2	408	9	-	-
TRINITY_DN12873_c0_g1_i1	KPI99754.1	Disks large-like 5	Papilio xuthus	57.4	2e-10	74.3	322	5	-	-
TRINITY_DN12876_c0_g1_i1	XP_014360677.1	PREDICTED: protein kibra isoform X3	Papilio machaon	89	1.8e-163	584.7	1226	55	-	K16685
TRINITY_DN12879_c0_g1_i1	KPJ02347.1	Wiskott-Aldrich syndrome protein family member 3	Papilio xuthus	81.7	3.5e-143	517.3	1255	80	GO:0005856, GO:0030036	-
TRINITY_DN12884_c0_g1_i1	EFD07801.1	hypothetical protein HMPREF9207_0385	Propionibacterium acnes J165	85	1.4e-36	162.2	620	27	-	-
TRINITY_DN12887_c0_g1_i1	KPJ14936.1	Mediator of RNA polymerase II transcription subunit 20	Papilio machaon	93.9	4e-67	264.2	946	98	GO:0001104, GO:0006357, GO:0016592	K13528
TRINITY_DN12888_c0_g1_i1	XP_011566998.1	PREDICTED: uncharacterized protein LOC105396689	Plutella xylostella	42	8.6e-26	126.3	617	12	-	-
TRINITY_DN12888_c0_g1_i2	XP_011566998.1	PREDICTED: uncharacterized protein LOC105396689	Plutella xylostella	42	2e-25	125.6	847	17	-	-
TRINITY_DN12888_c0_g1_i3	KPJ20487.1	hypothetical protein RR48_02023	Papilio machaon	66.2	9.6e-38	166	609	14	-	-
TRINITY_DN12889_c0_g1_i1	KPJ04990.1	Mediator of RNA polymerase II transcription subunit 13	Papilio xuthus	82.1	1.9e-83	318.2	780	25	GO:0001104, GO:0006357, GO:0016592	K15164
TRINITY_DN12891_c0_g1_i1	XP_013141014.1	PREDICTED: uncharacterized protein LOC106105268	Papilio polytes	52.2	5.5e-13	82.8	316	18	-	-
TRINITY_DN12899_c0_g1_i1	XP_013200887.1	PREDICTED: uncharacterized oxidoreductase MexAM1_META1p0182-like	Amyelois transitella	52.3	1.7e-61	245.7	1070	384	-	-
TRINITY_DN129_c0_g1_i1	KPI96736.1	Glucose transporter type 1	Papilio xuthus	76.6	2.2e-40	174.1	386	13	GO:0055085, GO:0016021, GO:0022857	-
TRINITY_DN129_c0_g1_i2	XP_014366669.1	PREDICTED: glucose transporter type 1	Papilio machaon	70.5	2.3e-12	81.3	443	9	GO:0055085, GO:0016021, GO:0022857	-
TRINITY_DN12900_c0_g1_i1	XP_006960533.1	40S ribosomal protein S15	Wallemia mellicola CBS 633.66	100	1.2e-81	311.6	535	315	-	K02958
TRINITY_DN12903_c0_g1_i1	XP_012545469.1	PREDICTED: 5'-3' exoribonuclease 2 homolog	Bombyx mori	81.7	1e-43	185.3	401	21	-	K12619
TRINITY_DN12905_c0_g1_i1	KPI97747.1	Sel1 repeat-containing protein 1-like	Papilio xuthus	76	5.5e-114	419.9	906	112	GO:0017061	K18180
TRINITY_DN12906_c0_g1_i1	XP_012552077.1	PREDICTED: UBX domain-containing protein 6	Bombyx mori	89.8	1.6e-55	224.6	416	22	-	K14011
TRINITY_DN12907_c0_g1_i2	XP_012549674.1	PREDICTED: proton-coupled folate transporter-like isoform X1	Bombyx mori	57.5	3.7e-34	154.8	1018	38	-	-
TRINITY_DN12909_c0_g2_i1	XP_004930804.1	PREDICTED: LOW QUALITY PROTEIN: probable G-protein coupled receptor 125	Bombyx mori	78.6	1.2e-49	204.9	385	10	GO:0007186, GO:0004930, GO:0016021	-
TRINITY_DN12913_c0_g1_i1	AAQ91038.1	-	-	74.2	7e-44	185.7	363	10	-	-
TRINITY_DN12921_c0_g1_i1	KOB64124.1	Sex combs extra, partial	Operophtera brumata	99.3	8.1e-75	288.9	505	29	-	K10695
TRINITY_DN12923_c0_g1_i1	JAT86595.1	hypothetical protein g.10552, partial	Pectinophora gossypiella	63.2	9.1e-107	396.4	1267	74	-	K13114
TRINITY_DN12928_c0_g1_i1	XP_013166221.1	PREDICTED: nuclear RNA export factor 1-like isoform X1	Papilio xuthus	42.1	1.2e-33	152.5	636	69	-	-
TRINITY_DN1293_c0_g1_i2	XP_013176742.1	PREDICTED: myrosinase 1-like	Papilio xuthus	87.5	4.4e-58	233.4	545	18	GO:0005975, GO:0004553	-
TRINITY_DN12930_c0_g1_i1	ADD99983.1	-	-	99.2	6.7e-61	242.7	503	9	-	-
TRINITY_DN12932_c0_g1_i1	KPJ17745.1	Putative nuclease HARBI1	Papilio machaon	96.9	1.6e-29	137.9	343	9	-	-
TRINITY_DN12932_c0_g2_i1	XP_013197320.1	PREDICTED: uncharacterized protein LOC106140290	Amyelois transitella	96.3	2.8e-52	213.4	331	6	-	-
TRINITY_DN12935_c0_g1_i1	XP_006960870.1	ribosomal protein S19	Wallemia mellicola CBS 633.66	89.1	6.4e-62	246.1	532	289	-	K02966
TRINITY_DN12936_c0_g1_i1	XP_013199831.1	PREDICTED: Usher syndrome type-1G protein homolog	Amyelois transitella	79.5	1.1e-206	729.2	2364	130	-	K21878
TRINITY_DN12937_c0_g1_i1	XP_013188713.1	PREDICTED: protein bunched, class 2/F/G isoform-like isoform X1	Amyelois transitella	55.8	4.8e-52	214.2	953	32	-	-
TRINITY_DN12937_c0_g2_i1	XP_012551113.1	PREDICTED: protein bunched, class 2/F/G isoform-like isoform X1	Bombyx mori	68.4	1.3e-67	265.4	678	51	-	-
TRINITY_DN12940_c0_g1_i1	EHJ73464.1	ancient conserved domain protein 2	Danaus plexippus	85.1	5.5e-74	286.2	524	20	-	K16302
TRINITY_DN12947_c0_g1_i1	XP_013198698.1	PREDICTED: protein lethal(2)essential for life-like	Amyelois transitella	77.9	1.4e-63	251.9	619	25	-	-
TRINITY_DN12951_c0_g1_i1	XP_012545253.1	PREDICTED: uncharacterized protein LOC101743882	Bombyx mori	76.9	2.5e-14	87.8	465	25	-	-
TRINITY_DN12956_c0_g1_i1	WP_002516264.1	MULTISPECIES: anaerobic ribonucleoside-triphosphate reductase activating protein	Propionibacteriaceae	99.2	2.3e-59	237.3	411	19	GO:0051539, GO:0043365, GO:0055114, GO:0005737	-
TRINITY_DN12962_c0_g1_i1	XP_014363048.1	PREDICTED: UPF0061 protein Nmul_A1510-like, partial	Papilio machaon	73.3	4e-72	280	528	31	-	K08997
TRINITY_DN12967_c0_g1_i1	KPJ01736.1	Armadillo segment polarity protein	Papilio xuthus	100	2.7e-75	290.8	636	35	GO:0034333, GO:0004871	K02105
TRINITY_DN12968_c0_g1_i1	KOB77560.1	Organic cation transporter, partial	Operophtera brumata	87.2	3.4e-73	283.5	492	22	GO:0055085, GO:0016021, GO:0022857	-
TRINITY_DN12972_c0_g1_i1	XP_013133697.1	PREDICTED: serine/threonine-protein phosphatase 1 regulatory subunit 10-like	Papilio polytes	49.1	1.8e-20	109	789	82	-	-
TRINITY_DN12972_c0_g2_i1	XP_013200528.1	PREDICTED: serine/threonine-protein phosphatase 1 regulatory subunit 10-like isoform X1	Amyelois transitella	69.5	3.8e-59	236.9	517	37	-	-
TRINITY_DN12984_c0_g1_i1	KPJ18193.1	hypothetical protein RR48_12041	Papilio machaon	58.7	1.3e-97	365.9	1197	81	-	-
TRINITY_DN12993_c0_g1_i1	XP_013198722.1	PREDICTED: zinc finger protein 608-like, partial	Amyelois transitella	41.5	1.5e-16	95.5	588	25	-	-
TRINITY_DN12996_c0_g1_i1	XP_008488599.1	PREDICTED: mothers against decapentaplegic homolog 4	Calypte anna	86.5	6.1e-21	109.8	455	18	GO:0005622, GO:0006355	-
TRINITY_DN12999_c0_g1_i1	XP_011558157.1	PREDICTED: protein DPCD	Plutella xylostella	72.1	1.2e-92	348.6	720	104	-	K20800
TRINITY_DN13003_c0_g1_i1	XP_012551319.1	PREDICTED: transcription factor collier-like	Bombyx mori	75	4.7e-15	90.1	427	8	-	-
TRINITY_DN13009_c0_g1_i2	AAT82920.1	-	-	99.3	1e-78	301.6	431	13	-	K03790
TRINITY_DN13016_c0_g1_i1	JAA87270.1	putative cation-transporting ATPase 13A3	Pararge aegeria	76.6	3.4e-63	251.1	917	45	GO:0016887, GO:0016021, GO:0006812	-
TRINITY_DN13019_c0_g1_i1	WP_015011477.1	TetR family transcriptional regulator	Cutibacterium acnes	100	7.7e-30	139	371	7	-	-
TRINITY_DN13023_c0_g1_i1	XP_004931016.1	PREDICTED: aromatic-L-amino-acid decarboxylase-like	Bombyx mori	76.8	2.3e-238	833.9	1733	222	GO:0016831, GO:0006520	K01593
TRINITY_DN13029_c0_g1_i1	JAT85085.1	hypothetical protein g.10357, partial	Pectinophora gossypiella	67.5	5.1e-156	560.1	1343	78	GO:0051568, GO:0018024	-
TRINITY_DN13033_c0_g1_i1	JAT89046.1	hypothetical protein g.9026	Pectinophora gossypiella	71.4	2.2e-86	328.2	923	283	-	K17711
TRINITY_DN13034_c0_g1_i1	WP_002523176.1	MULTISPECIES: alpha-glucosidase	Propionibacteriaceae	100	1.9e-77	297.4	415	9	GO:0003824	-
TRINITY_DN13035_c0_g1_i1	XP_013179844.1	PREDICTED: uncharacterized protein LOC106126643	Papilio xuthus	59.4	1.1e-41	178.7	467	15	-	-
TRINITY_DN13053_c0_g1_i1	XP_012546115.1	PREDICTED: afadin	Bombyx mori	78.8	8.7e-213	749.2	1982	198	-	K05702
TRINITY_DN13054_c0_g1_i1	XP_006956302.1	barwin-like endoglucanase	Wallemia mellicola CBS 633.66	100	1.7e-49	204.9	569	217	-	-
TRINITY_DN13060_c0_g1_i1	EHJ64607.1	hypothetical protein KGM_21588	Danaus plexippus	72.5	2.4e-46	195.3	984	105	-	-
TRINITY_DN13063_c0_g1_i1	XP_004931911.1	PREDICTED: phosphoribosylformylglycinamidine synthase	Bombyx mori	81.2	1.6e-151	545	1254	302	GO:0004642, GO:0006189	K01952
TRINITY_DN13067_c0_g1_i1	JAT80178.1	hypothetical protein g.4063, partial	Pectinophora gossypiella	79.8	3.1e-41	176.8	344	13	-	-
TRINITY_DN13068_c0_g1_i1	XP_013178626.1	PREDICTED: glycerol kinase isoform X2	Papilio xuthus	69.9	2.7e-156	560.8	1243	43	GO:0005681, GO:0000398	-
TRINITY_DN13073_c0_g1_i1	ANJ42864.1	-	-	79.5	6.9e-58	232.3	381	12	GO:0052689	-
TRINITY_DN13073_c0_g2_i1	XP_013193873.1	PREDICTED: phospholipase A1 2-like	Amyelois transitella	71	2.5e-37	163.7	323	8	-	-
TRINITY_DN13078_c0_g1_i1	KPJ01949.1	Teneurin-3	Papilio xuthus	87.2	1.9e-48	200.7	329	7	-	-
TRINITY_DN13078_c0_g2_i1	XP_012547287.1	PREDICTED: teneurin-a isoform X2	Bombyx mori	80.9	8.6e-78	298.9	551	17	-	-
TRINITY_DN13078_c0_g3_i1	XP_013134721.1	PREDICTED: teneurin-3 isoform X1	Papilio polytes	91.9	1e-68	268.5	464	12	-	-
TRINITY_DN13080_c0_g1_i1	XP_012546805.1	PREDICTED: huntingtin	Bombyx mori	70	3.8e-32	146.7	385	14	-	-
TRINITY_DN13083_c0_g1_i1	XP_013201259.1	PREDICTED: transcription factor SOX-21-like	Amyelois transitella	70.7	1.6e-46	195.7	854	65	-	-
TRINITY_DN13086_c0_g1_i1	XP_004929908.1	PREDICTED: insulin-like growth factor 2 mRNA-binding protein 1 isoform X4	Bombyx mori	83.6	1.8e-176	627.9	1206	56	-	K17391
TRINITY_DN1309_c0_g1_i2	XP_004927305.2	PREDICTED: zinc finger CCCH domain-containing protein 11A-like	Bombyx mori	97.2	4.8e-15	90.1	436	11	-	-
TRINITY_DN13090_c0_g1_i1	APD13867.1	-	-	73	4.8e-62	246.9	684	19	-	-
TRINITY_DN13093_c0_g1_i1	XP_013171659.1	PREDICTED: uncharacterized protein LOC106120778 isoform X1	Papilio xuthus	69	5.4e-23	117.1	639	21	-	-
TRINITY_DN1310_c0_g1_i1	KPJ17915.1	Activating signal cointegrator 1 complex subunit 3	Papilio machaon	98.4	1.2e-70	274.6	390	11	-	-
TRINITY_DN13100_c0_g1_i1	XP_013196686.1	PREDICTED: protein yellow-like	Amyelois transitella	73.8	9e-11	76.6	715	33	-	-
TRINITY_DN13101_c0_g1_i1	XP_011565720.1	PREDICTED: uncharacterized protein LOC105395465	Plutella xylostella	77.1	2.9e-49	203.8	418	9	-	-
TRINITY_DN13104_c0_g1_i1	XP_020126450.1	translationally-controlled tumor protein	Diplodia corticola	68	1.1e-45	192.6	672	16	-	-
TRINITY_DN13104_c0_g1_i2	XP_020126450.1	translationally-controlled tumor protein	Diplodia corticola	67.1	1.6e-62	248.4	679	20	-	-
TRINITY_DN13105_c0_g1_i2	XP_012550196.1	PREDICTED: neurexin-4 isoform X3	Bombyx mori	82.9	1.9e-140	508.4	1468	54	-	-
TRINITY_DN13109_c0_g1_i1	XP_013143138.1	PREDICTED: talin-1 isoform X4	Papilio polytes	71.9	2.7e-96	360.9	818	28	-	-
TRINITY_DN13110_c0_g1_i1	KPJ02396.1	Chaoptin	Papilio xuthus	76.4	2.8e-63	250.4	445	17	-	-
TRINITY_DN13110_c0_g2_i1	XP_011550164.1	PREDICTED: chaoptin-like isoform X2	Plutella xylostella	75.4	2.6e-46	193.7	370	8	-	-
TRINITY_DN13114_c0_g1_i1	EHJ74703.1	hypothetical protein KGM_22616	Danaus plexippus	65.9	2.9e-54	221.1	704	31	-	-
TRINITY_DN13129_c0_g1_i1	JAA83477.1	UPF0197 transmembrane protein	Pararge aegeria	66.7	2.3e-18	102.1	838	622	-	-
TRINITY_DN13135_c0_g1_i1	JAT82803.1	hypothetical protein g.8025	Pectinophora gossypiella	42.3	1.1e-32	150.2	1243	51	-	-
TRINITY_DN13135_c0_g1_i2	JAT82803.1	hypothetical protein g.8025	Pectinophora gossypiella	55	3.7e-26	127.5	590	8	-	-
TRINITY_DN13136_c0_g1_i1	XP_004927279.1	PREDICTED: GMP reductase 1-like	Bombyx mori	96	2.8e-47	198	739	27	-	K00364
TRINITY_DN13140_c0_g1_i1	XP_013194680.1	PREDICTED: uncharacterized protein LOC106138168	Amyelois transitella	58.3	1.1e-34	156.4	877	64	-	-
TRINITY_DN13144_c0_g1_i1	XP_013192285.1	PREDICTED: MAGUK p55 subfamily member 5 isoform X2	Amyelois transitella	80.5	1.7e-60	241.1	450	10	-	K06091
TRINITY_DN13150_c0_g1_i1	XP_013196906.1	PREDICTED: transmembrane protein 164	Amyelois transitella	78.3	5.4e-122	446.4	893	51	-	-
TRINITY_DN13151_c0_g1_i1	JAT80564.1	hypothetical protein g.16528	Pectinophora gossypiella	53.3	1.8e-63	252.3	1058	243	-	-
TRINITY_DN13158_c0_g1_i1	AGS41449.1	-	-	42.1	1.2e-25	125.6	492	30	GO:0007608, GO:0004984, GO:0005549, GO:0016020	-
TRINITY_DN1316_c0_g1_i1	KPJ12053.1	E3 ubiquitin-protein ligase TRIM9	Papilio machaon	93.2	1.8e-69	270.8	403	10	-	K10649
TRINITY_DN13165_c0_g1_i1	KOB78165.1	Glycogenin-1, partial	Operophtera brumata	48.7	1.9e-16	96.7	1640	76	GO:0016757	-
TRINITY_DN13165_c0_g1_i2	XP_012551105.1	PREDICTED: uncharacterized protein LOC101741984	Bombyx mori	47.9	1.6e-12	83.6	1546	109	GO:0016757	-
TRINITY_DN13169_c0_g1_i1	EFD02968.1	putative excinuclease ABC, A subunit	Propionibacterium acnes SK187	84.4	3.3e-70	273.9	607	15	-	K03701
TRINITY_DN1317_c0_g1_i1	KPI93818.1	Collagen alpha-1(IV) chain	Papilio xuthus	61.8	4.4e-62	246.9	621	18	-	-
TRINITY_DN13170_c0_g1_i1	JAT84832.1	hypothetical protein g.8899, partial	Pectinophora gossypiella	92.7	3.5e-19	103.6	365	29	-	-
TRINITY_DN13172_c0_g1_i1	KPJ09359.1	Segmentation protein cap'n'collar	Papilio machaon	66.9	4.8e-36	160.2	551	9	-	-
TRINITY_DN13173_c0_g1_i1	EHJ65747.1	transcription elongation factor S-II	Danaus plexippus	80.1	7.7e-124	453	1184	422	GO:0032784, GO:0006357	K03145
TRINITY_DN13174_c0_g1_i1	ACM24346.1	-	-	72.2	3.6e-66	260.8	769	50	-	K09542
TRINITY_DN13176_c0_g1_i1	KOB77906.1	Laminin subunit beta-1, partial	Operophtera brumata	86.8	3.8e-32	148.7	1455	91	-	-
TRINITY_DN13179_c0_g1_i1	XP_013165148.1	PREDICTED: importin subunit alpha-7	Papilio xuthus	92.6	2e-137	497.7	862	33	-	-
TRINITY_DN13180_c0_g1_i1	XP_013142902.1	PREDICTED: acyl-CoA synthetase family member 2, mitochondrial	Papilio polytes	80.7	7.5e-62	247.3	1384	56	-	-
TRINITY_DN13183_c0_g1_i1	XP_012551735.1	PREDICTED: kalirin	Bombyx mori	85.9	4.5e-100	373.2	683	25	-	K08810
TRINITY_DN13184_c0_g1_i1	ALM26233.1	-	-	59.8	1.1e-23	119.8	855	61	GO:0005262, GO:0016020, GO:0070588	-
TRINITY_DN13196_c0_g1_i1	EHJ71048.1	hypothetical protein KGM_01600	Danaus plexippus	76.3	6.5e-132	479.6	1001	38	-	-
TRINITY_DN13198_c0_g2_i1	XP_013168860.1	PREDICTED: insulin gene enhancer protein ISL-1 isoform X2	Papilio xuthus	63.9	7.3e-12	79.3	377	9	-	-
TRINITY_DN1320_c0_g1_i1	KOB78914.1	Zinc finger DNA binding protein	Operophtera brumata	40.4	1.4e-16	94.7	318	13	-	-
TRINITY_DN13200_c0_g1_i1	EAW66125.1	hCG2038557, partial	Homo sapiens	62.5	2e-13	84.3	330	8	-	-
TRINITY_DN13205_c0_g1_i1	XP_004923660.1	PREDICTED: probable RNA 3'-terminal phosphate cyclase-like protein	Bombyx mori	87.6	1.1e-191	678.3	1181	85	GO:0005730, GO:0042254	K11108
TRINITY_DN13209_c0_g1_i1	XP_004921862.1	PREDICTED: 39S ribosomal protein L11, mitochondrial	Bombyx mori	77	7.3e-79	303.1	880	256	GO:0005840, GO:0003735, GO:0006412	K02867
TRINITY_DN13212_c0_g1_i1	XP_011561744.1	PREDICTED: decaprenyl-diphosphate synthase subunit 1-like	Plutella xylostella	91.7	2.9e-72	280.4	506	29	GO:0008299	K12504
TRINITY_DN13214_c0_g1_i1	XP_013187208.1	PREDICTED: non-lysosomal glucosylceramidase	Amyelois transitella	70.3	1.6e-43	184.9	473	8	-	K17108
TRINITY_DN13214_c0_g1_i2	KPJ11193.1	Non-lysosomal glucosylceramidase	Papilio machaon	94.7	3.9e-14	87	415	13	-	-
TRINITY_DN13217_c0_g1_i1	KOB63465.1	Uncharacterized protein OBRU01_24826	Operophtera brumata	58.9	2.5e-16	94.4	421	22	-	-
TRINITY_DN13219_c0_g1_i1	XP_012544852.1	PREDICTED: mediator of RNA polymerase II transcription subunit 16	Bombyx mori	78.8	5.4e-49	202.6	357	8	-	K15159
TRINITY_DN1322_c0_g1_i1	EFD07492.1	ABC transporter, ATP-binding protein	Propionibacterium acnes J165	100	2.5e-56	226.9	330	6	-	-
TRINITY_DN13223_c0_g1_i1	KOB69690.1	Mothers against dpp	Operophtera brumata	86.3	2.9e-43	184.9	878	32	GO:0005622, GO:0006355	-
TRINITY_DN13226_c0_g1_i1	WP_047149362.1	hypothetical protein, partial	Escherichia coli	65.6	3e-14	87.8	547	27	-	-
TRINITY_DN13229_c0_g1_i1	XP_004931792.1	PREDICTED: uncharacterized protein LOC101739753	Bombyx mori	35.4	1.5e-56	229.6	1244	80	-	-
TRINITY_DN13230_c0_g1_i1	XP_004932087.1	PREDICTED: putative phospholipase B-like lamina ancestor	Bombyx mori	63	1.2e-248	869	3281	2296	-	-
TRINITY_DN13232_c0_g1_i1	XP_013169999.1	PREDICTED: Bloom syndrome protein homolog	Papilio xuthus	73.3	5.9e-53	216.1	443	14	-	K03654
TRINITY_DN13235_c1_g1_i1	XP_011549720.1	PREDICTED: probable NADH dehydrogenase	ubiquinone	92	1.6e-18	102.1	556	157	GO:0048038, GO:0008137, GO:0055114, GO:0051539	-
TRINITY_DN13235_c1_g1_i2	KOB79494.1	NADH-ubiquinone oxidoreductase Fe-S protein 7, partial	Operophtera brumata	86.3	8.4e-101	375.9	830	5112	GO:0048038, GO:0008137, GO:0055114, GO:0051539	K03940
TRINITY_DN13243_c0_g1_i1	XP_014367207.1	PREDICTED: cytochrome c oxidase assembly protein COX19	Papilio machaon	86.7	2.4e-36	161	473	176	-	K18183
TRINITY_DN13246_c0_g1_i1	AKC42336.1	-	-	69.7	1.9e-45	191.8	714	25	-	-
TRINITY_DN13250_c0_g1_i1	XP_011567860.1	PREDICTED: ubiquitin carboxyl-terminal hydrolase calypso, partial	Plutella xylostella	98.2	9.4e-56	224.9	328	12	-	K08588
TRINITY_DN13250_c0_g1_i2	KPI94388.1	Ubiquitin carboxyl-terminal hydrolase calypso	Papilio xuthus	98.8	3.6e-39	169.9	328	2	-	-
TRINITY_DN13253_c0_g1_i1	XP_013191639.1	PREDICTED: G patch domain-containing protein 1 homolog	Amyelois transitella	56.2	1e-17	99.4	566	31	-	-
TRINITY_DN13256_c0_g1_i2	AID54873.1	-	-	79.1	4.1e-52	213.8	619	41	GO:0005506, GO:0020037, GO:0016705, GO:0055114	-
TRINITY_DN13257_c0_g1_i1	ADH16761.1	-	-	73	3.2e-53	217.6	694	1067	-	K00799
TRINITY_DN1326_c0_g1_i1	XP_013183629.1	PREDICTED: elongation factor Tu GTP-binding domain-containing protein 1	Amyelois transitella	67.5	5.1e-37	162.9	381	8	-	-
TRINITY_DN13263_c0_g1_i1	KPJ03974.1	Synaptic vesicle membrane protein VAT-1-like-like	Papilio xuthus	83.3	8.9e-92	345.5	613	36	GO:0008270, GO:0016491, GO:0055114	-
TRINITY_DN13266_c0_g1_i1	XP_004928518.1	PREDICTED: sodium-dependent phosphate transporter 1-B	Bombyx mori	79.2	4.3e-55	223.4	512	22	GO:0016020, GO:0006817, GO:0005315	-
TRINITY_DN13266_c1_g1_i1	XP_004928518.1	PREDICTED: sodium-dependent phosphate transporter 1-B	Bombyx mori	81	3.9e-105	390.2	759	29	GO:0016020, GO:0006817, GO:0005315	K14640
TRINITY_DN1327_c0_g1_i1	WP_002519750.1	MULTISPECIES: 6-phosphofructokinase	Propionibacteriaceae	98.4	2.1e-62	247.3	385	8	GO:0006096, GO:0003872, GO:0006002	K21071
TRINITY_DN13273_c0_g1_i1	XP_006956809.1	60S ribosomal protein L7	Wallemia mellicola CBS 633.66	91.1	2.6e-120	440.7	795	350	-	K02937
TRINITY_DN13274_c0_g1_i1	XP_014475205.1	PREDICTED: omega-conotoxin-like protein 1	Dinoponera quadriceps	62.7	1e-09	73.2	745	508	-	-
TRINITY_DN13285_c0_g1_i1	XP_013183696.1	PREDICTED: leucine-rich repeat protein 1	Amyelois transitella	73.1	1.1e-102	382.1	813	103	-	K10348
TRINITY_DN13286_c0_g1_i1	XP_006960582.1	hypothetical protein WALSEDRAFT_34088	Wallemia mellicola CBS 633.66	100	1.9e-76	295	844	280	-	K02949
TRINITY_DN13289_c0_g1_i1	XP_013148484.1	PREDICTED: protein archease-like	Papilio polytes	81.6	6.3e-68	266.2	560	232	-	-
TRINITY_DN13291_c0_g1_i1	ABQ84982.1	-	-	52.8	1.1e-69	272.3	694	28	GO:0007608, GO:0004984, GO:0005549, GO:0016020	-
TRINITY_DN13294_c0_g1_i1	XP_013186241.1	PREDICTED: uncharacterized protein LOC106131632 isoform X2	Amyelois transitella	80	5.2e-52	213	464	14	-	-
TRINITY_DN13299_c0_g1_i1	EHJ75124.1	hypothetical protein KGM_05576	Danaus plexippus	78.9	1.3e-61	245	505	13	-	K20396
TRINITY_DN13299_c0_g2_i1	JAT89217.1	hypothetical protein g.8414	Pectinophora gossypiella	98.7	3.1e-36	160.2	355	18	-	K20396
TRINITY_DN13300_c0_g1_i1	XP_013192202.1	PREDICTED: transcription factor IIIB 90 kDa subunit	Amyelois transitella	63.1	1.4e-37	165.2	531	23	GO:0006384, GO:0000126	K15196
TRINITY_DN13304_c0_g1_i1	XP_013133960.1	PREDICTED: integrin beta-3-like	Papilio polytes	58.4	6.7e-20	107.1	770	34	-	-
TRINITY_DN13308_c0_g1_i2	XP_011553548.1	PREDICTED: mpv17-like protein isoform X1	Plutella xylostella	76.6	6.7e-83	317	1212	1607	GO:0016021	K13348
TRINITY_DN13309_c0_g1_i1	XP_013171906.1	PREDICTED: serine/threonine-protein kinase SMG1-like	Papilio xuthus	52.6	9.3e-25	122.9	609	22	-	-
TRINITY_DN13312_c0_g1_i1	XP_012551340.1	PREDICTED: alkaline phosphatase-like	Bombyx mori	61.4	1.3e-29	138.7	489	19	-	-
TRINITY_DN13312_c0_g2_i1	XP_012551340.1	PREDICTED: alkaline phosphatase-like	Bombyx mori	81.5	1.5e-20	108.2	374	17	GO:0016791, GO:0008152	-
TRINITY_DN13319_c0_g1_i1	JAT85653.1	hypothetical protein g.14907, partial	Pectinophora gossypiella	89	3e-72	280.8	674	36	GO:0005840, GO:0006412, GO:0003735	-
TRINITY_DN13325_c0_g1_i1	XP_013163497.1	PREDICTED: zinc finger protein 800-like isoform X3	Papilio xuthus	56.4	1.3e-21	112.1	464	19	-	-
TRINITY_DN13327_c0_g1_i1	EHJ72866.1	putative BR serine/threonine-protein kinase	Danaus plexippus	97.2	3.7e-12	80.1	324	10	-	-
TRINITY_DN13328_c0_g1_i1	JAT89164.1	hypothetical protein g.14052	Pectinophora gossypiella	66.7	7.6e-42	179.1	423	20	-	-
TRINITY_DN13328_c0_g1_i2	JAT89164.1	hypothetical protein g.14052	Pectinophora gossypiella	54.1	9.7e-14	85.5	358	4	-	-
TRINITY_DN13334_c0_g1_i1	JAT83966.1	hypothetical protein g.6987, partial	Pectinophora gossypiella	100	1.3e-10	76.6	998	86	GO:0004531, GO:0006259	-
TRINITY_DN13335_c0_g1_i2	XP_014359210.1	PREDICTED: uncharacterized protein LOC106711418	Papilio machaon	93.5	3.5e-148	533.5	926	37	-	-
TRINITY_DN13344_c0_g1_i1	AKL78874.1	-	-	89.5	2e-57	230.7	374	14	GO:0016021, GO:0055085	-
TRINITY_DN13344_c0_g2_i1	XP_013190409.1	PREDICTED: vesicular acetylcholine transporter	Amyelois transitella	91.9	6.9e-37	162.9	515	24	GO:0016021, GO:0055085	-
TRINITY_DN13349_c0_g1_i1	XP_012550330.1	PREDICTED: pseudouridine-5'-phosphatase isoform X1	Bombyx mori	73.2	4.1e-83	317.4	967	106	-	K17623
TRINITY_DN13351_c0_g1_i1	XP_013192637.1	PREDICTED: SAP30-binding protein	Amyelois transitella	87.7	4.2e-115	423.7	1006	127	GO:0006355	-
TRINITY_DN13352_c0_g1_i1	XP_012553334.1	PREDICTED: inositol 1,4,5-trisphosphate receptor isoform X2	Bombyx mori	94.3	2.3e-54	220.3	320	12	GO:0006816	-
TRINITY_DN13358_c0_g1_i1	XP_012551375.1	PREDICTED: DNA mismatch repair protein Msh2 isoform X2	Bombyx mori	76.3	2.9e-91	344	673	29	-	-
TRINITY_DN13360_c0_g1_i1	KPI98071.1	Glycogen debranching enzyme	Papilio xuthus	82.6	3.9e-197	696.4	1158	141	GO:0004134, GO:0005980, GO:0004135	K01196
TRINITY_DN13370_c0_g1_i1	XP_013165716.1	PREDICTED: protein phosphatase PP2A 55 kDa regulatory subunit isoform X4	Papilio xuthus	74.6	3.2e-78	300.4	596	23	GO:0008601, GO:0000159	K04354
TRINITY_DN13373_c0_g1_i1	XP_012546805.1	PREDICTED: huntingtin	Bombyx mori	85.5	4.4e-29	136.3	329	13	-	-
TRINITY_DN13374_c0_g1_i1	KPI94374.1	G protein-coupled receptor kinase 1	Papilio xuthus	95.9	3e-90	340.5	646	16	GO:0006468, GO:0004703, GO:0005524, GO:0007165	K00910
TRINITY_DN13384_c0_g1_i1	XP_014355251.1	PREDICTED: choline/ethanolamine kinase isoform X1	Papilio machaon	64.1	9.8e-42	178.7	416	16	-	-
TRINITY_DN13387_c0_g1_i1	KPI93303.1	hypothetical protein RR46_10563, partial	Papilio xuthus	58.1	6.8e-31	143.3	621	26	-	-
TRINITY_DN13392_c0_g1_i1	XP_013199245.1	PREDICTED: ribosomal protein S6 kinase alpha-5 isoform X1	Amyelois transitella	61.1	2.9e-15	91.7	754	51	-	-
TRINITY_DN13397_c0_g1_i1	KPI91505.1	Serine/threonine-protein kinase PLK4	Papilio xuthus	95.4	6.3e-52	212.2	328	24	-	-
TRINITY_DN13404_c0_g1_i1	XP_004928913.1	PREDICTED: vanin-like protein 1	Bombyx mori	52.2	3.2e-18	100.1	302	9	-	-
TRINITY_DN13405_c0_g1_i1	XP_011549752.1	PREDICTED: tripartite motif-containing protein 2-like	Plutella xylostella	57.9	2.9e-31	144.1	457	10	-	-
TRINITY_DN13408_c0_g1_i1	XP_013187823.1	PREDICTED: etoposide-induced protein 2.4 homolog	Amyelois transitella	94.6	1.1e-30	142.5	578	15	-	K10134
TRINITY_DN1342_c0_g1_i1	KOB75658.1	Histidine protein methyltransferase 1-like protein	Operophtera brumata	62.8	1e-17	100.1	944	68	-	-
TRINITY_DN13420_c0_g1_i1	KOB65341.1	Tetratricopeptide repeat protein 14	Operophtera brumata	78.7	1.4e-24	121.7	406	3	-	-
TRINITY_DN13420_c0_g1_i2	KOB65341.1	Tetratricopeptide repeat protein 14	Operophtera brumata	86.8	5.6e-51	209.5	451	8	-	-
TRINITY_DN13424_c0_g1_i1	KZZ93205.1	histone H3	Ascosphaera apis ARSEF 7405	97.6	7e-57	229.2	460	11	GO:0000786, GO:0003677	K11253
TRINITY_DN1343_c0_g1_i1	KPJ00174.1	DnaJ-like subfamily C member 16	Papilio xuthus	80.2	1.2e-71	278.5	552	15	-	K09536
TRINITY_DN13432_c0_g1_i1	XP_012549982.1	PREDICTED: LOW QUALITY PROTEIN: uncharacterized protein LOC101743043	Bombyx mori	64	7.1e-60	239.6	635	39	-	-
TRINITY_DN13434_c0_g1_i1	JAT83478.1	hypothetical protein g.5416, partial	Pectinophora gossypiella	50.5	9.7e-33	149.8	831	45	-	-
TRINITY_DN13445_c0_g1_i2	EHJ75452.1	small GTP-binding protein	Danaus plexippus	79.6	1.5e-166	594.7	1116	86	GO:0005525	K21594
TRINITY_DN13448_c0_g1_i2	XP_013182443.1	PREDICTED: B-cell CLL/lymphoma 7 protein family member A	Papilio xuthus	96	1.9e-58	235	692	14	-	-
TRINITY_DN13450_c0_g1_i1	XP_004928707.1	PREDICTED: nudC domain-containing protein 1	Bombyx mori	79.6	9.9e-128	465.7	1026	186	-	-
TRINITY_DN13451_c0_g1_i1	XP_013190268.1	PREDICTED: phosphatidylinositol 4-kinase beta	Amyelois transitella	68.5	8.7e-50	205.7	485	20	GO:0048015, GO:0046854	-
TRINITY_DN13453_c0_g1_i1	XP_012548578.1	PREDICTED: nesprin-1-like	Bombyx mori	47	3.2e-56	228	938	29	-	-
TRINITY_DN13454_c0_g1_i1	XP_013190740.1	PREDICTED: cyclin-dependent kinase 14 isoform X1	Amyelois transitella	82	5.9e-77	297	992	35	-	-
TRINITY_DN13460_c0_g1_i1	KPJ05646.1	PAS domain-containing serine/threonine-protein kinase	Papilio xuthus	65.8	1.4e-19	105.9	714	19	-	-
TRINITY_DN13465_c0_g1_i1	KGF77988.1	hypothetical protein IA69_33385, partial	Massilia sp. JS1662	98.3	5.6e-24	119.4	334	6	-	-
TRINITY_DN13469_c0_g1_i2	XP_013194967.1	PREDICTED: beta-1,4-galactosyltransferase 1-like	Amyelois transitella	87.1	4.5e-28	133.7	520	22	GO:0016757, GO:0005975	-
TRINITY_DN1347_c0_g1_i1	KOB68559.1	Uncharacterized protein OBRU01_18428	Operophtera brumata	66.4	1.7e-34	154.8	464	41	-	-
TRINITY_DN13472_c0_g1_i1	WP_002530426.1	membrane protein	Cutibacterium acnes	89.7	2.3e-44	187.2	350	6	-	-
TRINITY_DN13472_c0_g2_i1	WP_002516869.1	MULTISPECIES: membrane protein, partial	Propionibacteriaceae	100	2.5e-122	447.2	699	16	-	K01421
TRINITY_DN13477_c0_g1_i1	AIN34685.1	-	-	92.1	1.1e-95	358.6	657	32	-	-
TRINITY_DN13477_c0_g2_i1	AIN34685.1	-	-	100	8.1e-61	241.9	358	10	-	-
TRINITY_DN13482_c0_g1_i1	KOB68706.1	Protein SERAC1	Operophtera brumata	69.6	2.4e-79	304.7	846	43	-	-
TRINITY_DN13483_c0_g1_i1	XP_013191091.1	PREDICTED: glycerophosphodiester phosphodiesterase 1	Amyelois transitella	78.2	3e-81	310.5	570	32	GO:0008889	K19179
TRINITY_DN13489_c0_g1_i1	WP_002516077.1	MULTISPECIES: 30S ribosomal protein S9	Propionibacteriaceae	87	9.2e-69	268.9	533	14	-	K02996
TRINITY_DN13490_c0_g1_i1	XP_013187487.1	PREDICTED: SUMO-activating enzyme subunit 1	Amyelois transitella	84.4	1.2e-163	585.1	1122	380	-	K10684
TRINITY_DN13499_c0_g1_i1	XP_004929718.1	PREDICTED: protein lingerer-like isoform X1	Bombyx mori	81.5	1.9e-72	281.2	567	15	GO:0005634	-
TRINITY_DN13509_c0_g1_i1	KPJ04622.1	Acyl-CoA:lysophosphatidylglycerol acyltransferase 1	Papilio xuthus	59.7	8.9e-13	82.4	385	20	-	-
TRINITY_DN13509_c0_g1_i2	KOB74417.1	Plexin-A4	Operophtera brumata	88.4	1.2e-195	691.8	1478	86	GO:0017154, GO:0071526	-
TRINITY_DN1351_c0_g1_i1	XP_004932552.1	PREDICTED: synaptogyrin-1	Bombyx mori	84.9	2.7e-37	164.1	442	21	-	-
TRINITY_DN13516_c0_g1_i1	BAM78680.1	glucosidase II alpha-subunit	Spodoptera frugiperda	80	1.1e-136	495.4	929	44	GO:0005975, GO:0004553	-
TRINITY_DN13528_c0_g1_i1	XP_003012892.1	hypothetical protein ARB_00774	Trichophyton benhamiae CBS 112371	82	9e-46	191.8	336	10	GO:0004801, GO:0005737, GO:0006098	-
TRINITY_DN13530_c0_g1_i2	XP_013184882.1	PREDICTED: PERQ amino acid-rich with GYF domain-containing protein 2-like isoform X2	Amyelois transitella	59.4	3.2e-56	228.8	1623	273	-	K18730
TRINITY_DN13541_c0_g1_i1	EHJ75773.1	hypothetical protein KGM_20054	Danaus plexippus	62.8	6.9e-34	152.5	384	17	-	-
TRINITY_DN13545_c0_g1_i1	KPI92222.1	RRP15-like protein	Papilio xuthus	78	2e-82	315.1	944	207	-	-
TRINITY_DN13547_c0_g1_i1	XP_006960164.1	thioredoxin-dependent peroxide reductase	Wallemia mellicola CBS 633.66	92.6	3.5e-96	360.1	617	61	-	K03386
TRINITY_DN13554_c0_g1_i1	XP_013136763.1	PREDICTED: zinc finger protein 141-like isoform X1	Papilio polytes	73.9	2.4e-34	154.1	394	15	GO:0031683, GO:0007186, GO:0003924, GO:0019001, GO:0004871	-
TRINITY_DN13570_c1_g1_i1	AAO85803.1	-	-	75.2	2.6e-41	177.9	645	17	GO:0007155, GO:0008305	-
TRINITY_DN13576_c0_g1_i1	XP_012543830.1	PREDICTED: LOW QUALITY PROTEIN: neurobeachin-like	Bombyx mori	79.8	2.2e-95	357.8	760	34	-	-
TRINITY_DN13583_c0_g1_i1	KOB67970.1	Enhancer of split mgamma	Operophtera brumata	72.4	8.3e-84	320.1	1258	112	-	K06054
TRINITY_DN13586_c0_g1_i1	XP_004921918.1	PREDICTED: uncharacterized protein LOC101744631	Bombyx mori	73.4	2.3e-44	187.6	460	14	-	-
TRINITY_DN13588_c0_g1_i1	ALF46271.1	-	-	97.3	1.2e-55	224.6	333	15	GO:0005215, GO:0016021, GO:0006810	-
TRINITY_DN13592_c0_g1_i1	WP_002514840.1	MULTISPECIES: preprotein translocase subunit SecY	Propionibacteriaceae	100	8.7e-45	189.1	499	8	-	K03076
TRINITY_DN13592_c0_g2_i1	WP_002514840.1	MULTISPECIES: preprotein translocase subunit SecY	Propionibacteriaceae	100	3e-67	263.5	412	9	-	K03076
TRINITY_DN13595_c0_g1_i1	XP_014369570.1	PREDICTED: circadian clock-controlled protein-like	Papilio machaon	55.4	9.9e-69	269.2	750	101	-	-
TRINITY_DN13600_c0_g1_i1	P53361.1	RecName: Full=TATA-box-binding protein; AltName: Full=TATA sequence-binding protein; Short=TBP; AltName: Full=TATA-binding factor; AltName: Full=TATA-box factor; AltName: Full=Transcription initiation factor TFIID TBP subunit_x0001_AAA62394.1 DNA-binding protein	Spodoptera frugiperda	85.3	8.5e-139	502.7	1190	158	-	K03120
TRINITY_DN13602_c0_g1_i1	XP_013193437.1	PREDICTED: nucleoside diphosphate kinase 6-like isoform X1	Amyelois transitella	83	3.4e-79	305.1	1556	312	GO:0006165, GO:0006241, GO:0006228, GO:0004550, GO:0006183	K00940
TRINITY_DN13610_c0_g1_i1	XP_014358236.1	PREDICTED: leucine--tRNA ligase, cytoplasmic	Papilio machaon	79.3	8.3e-251	875.2	1573	94	GO:0000166, GO:0005737, GO:0004823, GO:0006429, GO:0005524	K01869
TRINITY_DN13613_c0_g1_i1	XP_012549553.1	PREDICTED: mod(mdg4)-heS00531 isoform X3	Bombyx mori	68.9	4.5e-32	147.9	1001	131	-	-
TRINITY_DN13614_c0_g1_i1	WP_070670481.1	transporter	Propionibacterium sp. HMSC067A02	97	1.8e-24	120.9	317	4	GO:0008270, GO:0016491, GO:0055114	-
TRINITY_DN13617_c0_g1_i1	XP_014362027.1	PREDICTED: uncharacterized protein LOC106713696, partial	Papilio machaon	76.6	1.8e-42	181	387	8	-	-
TRINITY_DN13618_c0_g1_i1	XP_004932052.1	PREDICTED: dedicator of cytokinesis protein 3	Bombyx mori	93.7	3.8e-64	253.4	508	17	-	K17697
TRINITY_DN13618_c0_g1_i2	XP_013136029.1	PREDICTED: dedicator of cytokinesis protein 3-like	Papilio polytes	94.3	1.8e-40	174.5	410	6	-	-
TRINITY_DN13628_c0_g1_i1	KPI97636.1	FH2 domain-containing protein 1	Papilio xuthus	50.6	4.2e-64	254.2	953	21	-	-
TRINITY_DN13628_c0_g1_i2	XP_011551863.1	PREDICTED: serine/arginine repetitive matrix protein 1-like	Plutella xylostella	57.5	2.9e-55	224.9	997	42	-	-
TRINITY_DN13632_c0_g1_i1	JAA80033.1	Golgin subfamily A member 5	Pararge aegeria	59.7	2.6e-15	90.9	402	27	-	-
TRINITY_DN13632_c0_g2_i1	XP_013186341.1	PREDICTED: golgin subfamily A member 5	Amyelois transitella	54.7	8e-44	186	538	33	-	-
TRINITY_DN13633_c0_g1_i1	EHJ74771.1	putative UNC93A protein	Danaus plexippus	58.1	6.3e-15	90.1	574	46	-	-
TRINITY_DN13635_c0_g1_i1	AAK72378.1	-	-	76.5	1.5e-65	258.8	830	634	GO:0006412, GO:0005622, GO:0003735, GO:0005840	K02935
TRINITY_DN13639_c0_g1_i1	XP_013192976.1	PREDICTED: nuclear factor of activated T-cells 5	Amyelois transitella	84.8	1.4e-84	321.6	620	16	GO:0003700, GO:0006355	K17335
TRINITY_DN13641_c0_g1_i1	EHJ66973.1	hypothetical protein KGM_12289	Danaus plexippus	57.7	4.4e-36	159.8	394	8	-	K19751
TRINITY_DN13651_c0_g1_i1	AAT82784.1	-	-	100	2.5e-81	310.5	475	11	GO:0006352, GO:0016987	K03086
TRINITY_DN13658_c0_g1_i1	KPI95117.1	U2 snRNP-associated SURP motif-containing protein	Papilio xuthus	97.6	1.8e-13	84.7	390	20	-	-
TRINITY_DN13670_c0_g1_i1	KOB73773.1	Steroid receptor-interacting snf2 domain protein	Operophtera brumata	95.9	2.2e-76	293.9	443	13	-	K10875
TRINITY_DN13670_c0_g2_i1	XP_013142277.1	PREDICTED: DNA repair and recombination protein RAD54-like	Papilio polytes	94.8	2.1e-69	271.2	594	49	-	-
TRINITY_DN13672_c0_g1_i1	KOB74893.1	Hemicentin-1	Operophtera brumata	84.9	2e-15	92	679	58	GO:0001772, GO:0097197, GO:0016021	-
TRINITY_DN13675_c0_g1_i1	XP_013201214.1	PREDICTED: repressor of RNA polymerase III transcription MAF1 homolog	Amyelois transitella	100	2e-32	150.2	2198	650	-	-
TRINITY_DN13680_c0_g1_i1	BAM18860.1	unknown unsecreted protein	Papilio xuthus	47.8	1.3e-08	68.9	500	493	-	-
TRINITY_DN13686_c0_g1_i1	AIG51929.1	-	-	68	9e-32	145.2	309	10	GO:0006811, GO:0004872, GO:0005216, GO:0016020	-
TRINITY_DN13688_c0_g1_i1	JAT83615.1	hypothetical protein g.11546, partial	Pectinophora gossypiella	83.5	8.6e-38	165.2	320	7	-	-
TRINITY_DN13688_c0_g2_i1	JAT83615.1	hypothetical protein g.11546, partial	Pectinophora gossypiella	75.9	1.7e-49	204.5	426	13	-	-
TRINITY_DN13690_c0_g1_i1	XP_013186063.1	PREDICTED: acidic amino acid decarboxylase GADL1-like	Amyelois transitella	71.7	2.6e-213	750.7	1695	404	GO:0019752, GO:0030170, GO:0016831	K01580
TRINITY_DN13693_c0_g1_i2	XP_013200742.1	PREDICTED: uncharacterized protein LOC106143250 isoform X1	Amyelois transitella	87.3	1e-108	402.5	1012	49	-	-
TRINITY_DN13697_c0_g1_i1	XP_020078786.1	40S ribosomal protein S3aE	Hyphopichia burtonii NRRL Y-1933	100	4.2e-26	126.3	303	15	GO:0005840, GO:0005622, GO:0003735, GO:0006412	-
TRINITY_DN13698_c0_g1_i1	XP_004931719.1	PREDICTED: malate dehydrogenase, mitochondrial-like	Bombyx mori	75.4	7.6e-16	92.8	445	11	GO:0055114, GO:0016616, GO:0019752	-
TRINITY_DN13703_c0_g1_i1	XP_013197689.1	PREDICTED: uncharacterized protein LOC106140625 isoform X1	Amyelois transitella	50	7.3e-51	209.9	769	47	-	-
TRINITY_DN13704_c0_g1_i1	KOB69440.1	putative Lactosylceramide 4-alpha-galactosyltransferase	Operophtera brumata	52.6	4.6e-16	93.6	462	11	-	-
TRINITY_DN13704_c0_g2_i1	XP_012546243.1	PREDICTED: lactosylceramide 4-alpha-galactosyltransferase-like	Bombyx mori	60.5	1.7e-76	295.4	969	45	-	K01988
TRINITY_DN13708_c0_g1_i1	XP_004921857.1	PREDICTED: probable cardiolipin synthase (CMP-forming)	Bombyx mori	88.2	1.9e-96	361.3	732	64	GO:0016020, GO:0008654, GO:0016780	K08744
TRINITY_DN13714_c0_g1_i1	WP_002516707.1	MULTISPECIES: ribosomal RNA small subunit methyltransferase A	Propionibacteriaceae	100	1.6e-46	194.9	508	10	GO:0050515, GO:0016114, GO:0006364, GO:0000179	-
TRINITY_DN13718_c0_g1_i1	XP_011566423.1	PREDICTED: low-density lipoprotein receptor-related protein 4-like	Plutella xylostella	89.6	5.5e-70	273.1	597	7	GO:0030509, GO:0060828, GO:0048513	-
TRINITY_DN13718_c0_g1_i2	XP_013185484.1	PREDICTED: low-density lipoprotein receptor-related protein 4	Amyelois transitella	87.7	7.9e-29	136	449	15	GO:0030509, GO:0060828, GO:0048513	-
TRINITY_DN13718_c0_g1_i3	XP_011560501.1	PREDICTED: low-density lipoprotein receptor-related protein 4-like	Plutella xylostella	88.5	1.3e-109	404.8	628	13	GO:0030509, GO:0060828, GO:0048513	-
TRINITY_DN13727_c0_g1_i2	XP_013195998.1	PREDICTED: guanine nucleotide-binding protein subunit beta-5	Amyelois transitella	82	1.5e-168	602.1	1677	2327	GO:0007165	K04539
TRINITY_DN13733_c0_g1_i1	XP_004924232.1	PREDICTED: RING finger and CHY zinc finger domain-containing protein 1 isoform X1	Bombyx mori	89.9	8.7e-152	545.8	1188	78	-	K10144
TRINITY_DN13739_c0_g1_i1	XP_013195111.1	PREDICTED: trichohyalin-like isoform X2	Amyelois transitella	75	9.4e-91	342.4	757	44	GO:0048786	-
TRINITY_DN13742_c0_g2_i1	EHJ77923.1	hypothetical protein KGM_05595	Danaus plexippus	46.2	3.3e-47	197.6	672	28	-	K15289
TRINITY_DN13746_c0_g1_i1	XP_013193020.1	PREDICTED: mediator of RNA polymerase II transcription subunit 12-like	Amyelois transitella	84.5	1.5e-47	198	402	13	-	-
TRINITY_DN13751_c0_g1_i1	KOB74973.1	Metalloprotease	Operophtera brumata	83.9	1e-91	345.5	712	47	-	K06972
TRINITY_DN13752_c0_g1_i1	AAT82416.1	-	-	100	1.7e-55	224.2	355	6	GO:0008882	K06200
TRINITY_DN13756_c0_g1_i1	EHJ74292.1	hypothetical protein KGM_22003	Danaus plexippus	53.7	5e-29	136.7	490	17	-	-
TRINITY_DN13756_c0_g2_i1	EHJ74292.1	hypothetical protein KGM_22003	Danaus plexippus	72	7.4e-47	196.8	888	30	-	-
TRINITY_DN1376_c0_g1_i1	AIN34691.1	-	-	77.1	1.8e-47	197.6	360	11	GO:0008474, GO:0002084	K01074
TRINITY_DN1376_c0_g1_i2	AIN34691.1	-	-	74.4	1.2e-29	138.7	442	8	GO:0008474, GO:0002084	-
TRINITY_DN13760_c0_g1_i1	XP_006958627.1	NAD(P)-binding protein	Wallemia mellicola CBS 633.66	98.5	1e-73	285	426	17	-	K17742
TRINITY_DN13761_c0_g1_i1	XP_013197741.1	PREDICTED: protein cereblon homolog	Amyelois transitella	55.2	1.1e-25	125.2	358	10	-	-
TRINITY_DN13767_c0_g2_i1	ACN52067.1	-	-	69.7	1.4e-18	102.4	656	41	-	-
TRINITY_DN13770_c0_g2_i1	JAT84174.1	hypothetical protein g.1408, partial	Pectinophora gossypiella	65.7	8.1e-50	206.1	584	17	-	-
TRINITY_DN13772_c0_g1_i1	JAT84246.1	hypothetical protein g.13147	Pectinophora gossypiella	79.2	1.2e-101	379	986	58	-	K13353
TRINITY_DN13774_c0_g1_i1	XP_004922009.1	PREDICTED: probable low-specificity L-threonine aldolase 2	Bombyx mori	72.1	4.8e-96	360.1	837	39	-	K01620
TRINITY_DN13780_c0_g1_i1	XP_011555737.1	PREDICTED: uncharacterized protein LOC105386798	Plutella xylostella	87.5	3.4e-10	73.6	324	10	-	-
TRINITY_DN13782_c0_g1_i1	WP_002519207.1	MULTISPECIES: methylmalonyl Co-A mutase-associated GTPase MeaB	Propionibacteriaceae	99.4	2.6e-79	304.3	695	26	-	K07588
TRINITY_DN13794_c0_g1_i1	AAA66456.1	-	-	87.5	3.7e-43	183	301	5	-	-
TRINITY_DN13796_c0_g1_i1	XP_012547174.1	PREDICTED: phosphatidylinositol 4-phosphate 3-kinase C2 domain-containing subunit alpha isoform X2	Bombyx mori	74.4	1.3e-88	335.1	671	33	GO:0048015, GO:0046854	-
TRINITY_DN13801_c0_g1_i1	XP_020165185.1	photosystem II 10 kDa polypeptide, chloroplastic	Aegilops tauschii subsp. tauschii	85.1	3.7e-45	189.9	363	14	GO:0009523, GO:0015979, GO:0009654, GO:0042651	-
TRINITY_DN13802_c0_g1_i1	JAT84570.1	hypothetical protein g.15628	Pectinophora gossypiella	59.1	7.5e-199	703	2082	214	-	-
TRINITY_DN13806_c0_g1_i1	XP_013186299.1	PREDICTED: embryonic stem cell-specific 5-hydroxymethylcytosine-binding protein	Amyelois transitella	77.5	3.2e-57	230.3	473	17	-	-
TRINITY_DN13806_c0_g1_i2	XP_013186299.1	PREDICTED: embryonic stem cell-specific 5-hydroxymethylcytosine-binding protein	Amyelois transitella	78.2	1.4e-34	155.2	517	10	-	-
TRINITY_DN13806_c0_g2_i1	XP_013186299.1	PREDICTED: embryonic stem cell-specific 5-hydroxymethylcytosine-binding protein	Amyelois transitella	72	8.6e-71	275.8	605	53	-	-
TRINITY_DN13807_c0_g1_i1	XP_013146848.1	PREDICTED: ATP-binding cassette sub-family A member 5-like	Papilio polytes	85.3	1.5e-42	181	308	9	GO:0005215, GO:0016021, GO:0006810	-
TRINITY_DN13808_c0_g1_i1	XP_011560436.1	PREDICTED: ubiquitin conjugation factor E4 B	Plutella xylostella	70.6	1.5e-31	144.4	306	12	-	-
TRINITY_DN13808_c0_g2_i1	XP_013189740.1	PREDICTED: ubiquitin conjugation factor E4 B isoform X1	Amyelois transitella	63.5	2e-43	184.9	613	27	-	-
TRINITY_DN13808_c0_g3_i1	XP_004931704.1	PREDICTED: ubiquitin conjugation factor E4 B	Bombyx mori	80.4	1.3e-39	171.4	337	8	-	-
TRINITY_DN1381_c0_g1_i1	WP_011183609.1	MULTISPECIES: MFS transporter	Propionibacteriaceae	100	4.6e-52	212.6	313	7	GO:0016020, GO:0015197, GO:0015833	K03305
TRINITY_DN13813_c0_g1_i1	XP_013191823.1	PREDICTED: calbindin-32	Amyelois transitella	90.2	8.4e-17	96.3	547	50	-	-
TRINITY_DN13819_c0_g1_i1	EAW92334.1	hCG2038623, partial	Homo sapiens	71.7	2.5e-08	67.4	324	6	-	-
TRINITY_DN1383_c0_g1_i1	EHJ70648.1	E3 ubiquitin-protein ligase SIAH1B	Danaus plexippus	53.4	2.4e-10	75.1	650	23	GO:0006511, GO:0005634, GO:0007275	-
TRINITY_DN13832_c0_g1_i1	AAV91434.1	-	-	69.1	2.1e-26	128.3	582	27	GO:0004252, GO:0006508	-
TRINITY_DN13835_c0_g1_i1	KPJ19100.1	Protein outspread	Papilio machaon	72.5	1.6e-32	147.9	352	18	-	-
TRINITY_DN13838_c0_g1_i1	XP_013193535.1	PREDICTED: putative phosphatidate phosphatase	Amyelois transitella	85.5	1e-54	222.2	540	19	-	-
TRINITY_DN13838_c0_g1_i2	EHJ71473.1	putative phosphatidate phosphatase	Danaus plexippus	77.8	1.7e-22	115.5	692	43	-	-
TRINITY_DN13839_c0_g1_i1	AAT83047.1	-	-	99.5	2e-115	424.1	621	18	-	-
TRINITY_DN13839_c0_g2_i1	AAT83046.1	-	-	94.5	9e-64	251.9	409	15	-	-
TRINITY_DN13842_c0_g1_i1	XP_013184577.1	PREDICTED: DNA repair protein REV1	Amyelois transitella	61.5	4e-139	503.8	1262	90	-	K03515
TRINITY_DN13846_c0_g1_i1	WP_075260505.1	radical SAM/SPASM domain-containing protein	Cutibacterium acnes	100	2.5e-59	236.9	338	11	-	-
TRINITY_DN13850_c0_g1_i1	XP_013168437.1	PREDICTED: large neutral amino acids transporter small subunit 1	Papilio xuthus	75.9	3e-203	717.2	1630	169	GO:0016020, GO:0003333, GO:0015171	-
TRINITY_DN13857_c0_g2_i1	XP_012547125.1	PREDICTED: synaptobrevin isoform X1	Bombyx mori	87.8	2.6e-66	260.8	553	19	-	K08515
TRINITY_DN13857_c0_g2_i2	XP_014371552.1	PREDICTED: vesicle-associated membrane protein 7	Papilio machaon	89.3	5e-30	139.4	317	2	-	K08515
TRINITY_DN13861_c0_g1_i1	JAT85112.1	hypothetical protein g.14089	Pectinophora gossypiella	47.9	4.1e-23	117.9	824	32	-	-
TRINITY_DN13869_c0_g1_i1	XP_013200017.1	PREDICTED: uncharacterized protein LOC106142693 isoform X2	Amyelois transitella	62.2	4.6e-24	120.6	604	31	-	-
TRINITY_DN13872_c0_g1_i1	XP_013190336.1	PREDICTED: mitotic checkpoint serine/threonine-protein kinase BUB1 beta-like	Amyelois transitella	75	1.5e-57	231.5	505	18	GO:0007094	-
TRINITY_DN13872_c0_g2_i1	XP_012545047.1	PREDICTED: LOW QUALITY PROTEIN: mitotic checkpoint serine/threonine-protein kinase BUB1 beta-like	Bombyx mori	72.1	2e-41	177.6	382	18	GO:0007094	-
TRINITY_DN1388_c0_g1_i1	WP_050397067.1	hypothetical protein	Cutibacterium acnes	100	3.6e-22	113.6	390	15	-	K07776
TRINITY_DN13884_c0_g1_i1	XP_012551615.1	PREDICTED: uncharacterized protein LOC101735671 isoform X1	Bombyx mori	86	3.9e-12	80.9	579	39	GO:0006511, GO:0005634, GO:0007275	-
TRINITY_DN13884_c0_g2_i1	XP_014359522.1	PREDICTED: cysteine and histidine-rich protein 1-like	Papilio machaon	83.3	3.9e-148	533.5	1026	41	GO:0006511, GO:0005634, GO:0007275	-
TRINITY_DN13898_c0_g1_i1	KOB77497.1	U3 small nucleolar ribonucleoprotein MPP10	Operophtera brumata	52.2	3.9e-47	197.6	800	28	GO:0005732, GO:0006364, GO:0005634, GO:0034457	-
TRINITY_DN13904_c0_g1_i1	ODM22824.1	Isocitrate lyase	Aspergillus cristatus	86.3	4.4e-92	346.7	668	23	GO:0004451, GO:0019752	K01637
TRINITY_DN13907_c0_g1_i1	ABL63641.1	-	-	64.7	2e-84	322	1129	169	-	-
TRINITY_DN13914_c0_g1_i1	XP_013172972.1	PREDICTED: 39S ribosomal protein L17, mitochondrial	Papilio xuthus	63	3.9e-35	157.1	537	88	GO:0003735, GO:0006412, GO:0005622, GO:0005840	-
TRINITY_DN13914_c0_g1_i2	EHJ65664.1	hypothetical protein KGM_06533	Danaus plexippus	72	2.5e-75	291.2	769	243	GO:0003735, GO:0006412, GO:0005622, GO:0005840	K02879
TRINITY_DN13921_c0_g1_i1	AAT83625.1	-	-	100	8.4e-51	208.4	306	7	-	-
TRINITY_DN13922_c0_g1_i1	XP_011551694.1	PREDICTED: RNA polymerase II-associated protein 3-like isoform X1	Plutella xylostella	52.6	1.2e-22	115.2	370	21	-	-
TRINITY_DN13922_c0_g2_i1	JAT79317.1	hypothetical protein g.14994	Pectinophora gossypiella	83.4	1.1e-77	298.5	546	22	-	-
TRINITY_DN13924_c0_g1_i1	XP_011556055.1	PREDICTED: mitotic checkpoint serine/threonine-protein kinase BUB1 beta-like	Plutella xylostella	73.2	5.8e-09	69.7	379	14	-	-
TRINITY_DN13934_c0_g1_i2	XP_013189655.1	PREDICTED: transcription cofactor vestigial-like protein 4	Amyelois transitella	82.6	1.7e-50	209.5	1356	381	-	-
TRINITY_DN13935_c0_g1_i1	XP_004932564.1	PREDICTED: exocyst complex component 6	Bombyx mori	84.2	3.6e-77	297	613	31	GO:0000145, GO:0006904	K19985
TRINITY_DN13942_c0_g1_i1	XP_014354843.1	PREDICTED: uncharacterized protein LOC106707911	Papilio machaon	76.1	1.6e-37	164.5	352	14	-	-
TRINITY_DN13946_c0_g1_i1	EHJ79075.1	hypothetical protein KGM_15564	Danaus plexippus	61.2	5.2e-31	143.3	477	30	-	-
TRINITY_DN13948_c0_g1_i1	XP_013184218.1	PREDICTED: sex-lethal homolog isoform X3	Amyelois transitella	89.1	9.7e-71	275.4	526	19	GO:0003723	K18747
TRINITY_DN13952_c0_g1_i1	XP_013194881.1	PREDICTED: putative serine/threonine-protein kinase F31E3.2	Amyelois transitella	55.7	1.7e-18	101.3	365	26	-	-
TRINITY_DN13961_c0_g1_i1	JAA88908.1	Nuclear protein Hcc-1	Pararge aegeria	60.2	2.3e-69	271.9	1113	519	-	-
TRINITY_DN13969_c1_g1_i1	XP_004931878.1	PREDICTED: uncharacterized protein LOC101743330	Bombyx mori	73.2	1.8e-77	298.9	1118	647	-	-
TRINITY_DN13972_c0_g1_i1	EHJ66191.1	putative whirlin	Danaus plexippus	89.8	1.5e-16	95.1	444	17	-	-
TRINITY_DN13983_c0_g1_i1	WP_032497191.1	MULTISPECIES: peptide synthetase	Propionibacteriaceae	100	1.3e-25	124.8	311	9	-	-
TRINITY_DN13983_c0_g2_i1	WP_032497191.1	MULTISPECIES: peptide synthetase	Propionibacteriaceae	91.3	4.1e-64	253.1	416	10	-	-
TRINITY_DN13984_c0_g1_i1	XP_013146743.1	PREDICTED: hexosaminidase D-like isoform X2	Papilio polytes	58.6	6e-35	156	367	6	-	K14459
TRINITY_DN13984_c0_g2_i1	KPI93153.1	Hexosaminidase D	Papilio xuthus	44	1.4e-25	125.2	465	15	-	-
TRINITY_DN13985_c0_g1_i1	EHJ76888.1	hypothetical protein KGM_20847	Danaus plexippus	54.4	5.6e-09	70.9	812	98	-	-
TRINITY_DN13989_c0_g1_i1	XP_013194224.1	PREDICTED: DNA-directed RNA polymerase III subunit RPC1	Amyelois transitella	87.2	6.2e-166	592.8	1174	110	-	K03018
TRINITY_DN13998_c0_g1_i1	XP_006959606.1	glutaredoxin	Wallemia mellicola CBS 633.66	99	4.6e-48	199.5	355	40	-	K03676
TRINITY_DN13999_c0_g1_i2	XP_013178258.1	PREDICTED: GTP-binding protein Di-Ras2	Papilio xuthus	86.4	5.8e-63	249.6	536	20	GO:0016020, GO:0007165, GO:0005525	K07841
TRINITY_DN14000_c0_g1_i1	JAT88131.1	hypothetical protein g.14763, partial	Pectinophora gossypiella	81.5	8.2e-66	258.8	459	14	-	-
TRINITY_DN14008_c0_g1_i1	KOB68994.1	putative cell cycle-associated protein	Operophtera brumata	74.1	1.2e-32	148.7	470	168	GO:0005739, GO:0004129	K18179
TRINITY_DN14009_c0_g1_i1	XP_012545628.1	PREDICTED: myrosinase 1-like	Bombyx mori	59.3	4.1e-17	97.8	783	36	GO:0005975, GO:0004553	-
TRINITY_DN1401_c0_g1_i1	EHJ69001.1	dorsal interacting protein 3	Danaus plexippus	60.7	1.2e-19	105.1	367	15	-	-
TRINITY_DN14019_c0_g1_i1	XP_013148268.1	PREDICTED: mitogen-activated protein kinase kinase kinase 7-like	Papilio polytes	91.7	3.8e-163	583.2	926	49	GO:0007165, GO:0000287, GO:0004709	K04427
TRINITY_DN14021_c0_g1_i1	XP_012552319.1	PREDICTED: ubiquitin carboxyl-terminal hydrolase 32 isoform X2	Bombyx mori	69.1	7.9e-47	195.7	426	12	-	-
TRINITY_DN14023_c0_g1_i1	EHJ66393.1	hypothetical protein KGM_21255	Danaus plexippus	53.1	6.7e-42	179.5	490	17	-	-
TRINITY_DN14037_c0_g1_i1	XP_013190371.1	PREDICTED: cadherin-87A-like	Amyelois transitella	78.4	4e-13	84.3	668	50	-	-
TRINITY_DN14038_c0_g1_i1	JAT87331.1	hypothetical protein g.17845, partial	Pectinophora gossypiella	56.6	1.3e-61	245.7	821	89	-	K14794
TRINITY_DN14046_c0_g1_i1	XP_013184649.1	PREDICTED: uncharacterized protein LOC106130367	Amyelois transitella	42.3	7.7e-36	160.2	884	29	-	-
TRINITY_DN14049_c0_g1_i1	XP_013190107.1	PREDICTED: trimethyllysine dioxygenase, mitochondrial	Amyelois transitella	75.6	1.1e-94	355.5	773	22	GO:0050353, GO:0031418, GO:0045329, GO:0005506, GO:0055114	K00474
TRINITY_DN1405_c0_g1_i1	WP_002518152.1	MULTISPECIES: PTS fructose transporter subunit IIBC	Bacteria	100	4.9e-22	112.8	311	11	-	-
TRINITY_DN14050_c0_g1_i1	WP_058833346.1	nitrite reductase	Cutibacterium acnes	98.7	1.5e-86	327.8	469	16	GO:0030983, GO:0004519, GO:0016887, GO:0045910	K00368
TRINITY_DN14052_c0_g1_i2	JAT90811.1	hypothetical protein g.6139, partial	Pectinophora gossypiella	47.2	2.8e-34	154.1	442	17	-	-
TRINITY_DN1406_c0_g1_i1	JAT83725.1	hypothetical protein g.12130	Pectinophora gossypiella	71.9	4.9e-64	253.1	499	11	-	-
TRINITY_DN14061_c0_g1_i1	KPI96745.1	Protein Jumonji	Papilio xuthus	57.1	5e-31	142.9	347	6	-	K11478
TRINITY_DN14063_c0_g1_i1	AAY22446.1	-	-	78.1	1.9e-55	224.2	388	26	GO:0055114, GO:0016491, GO:0005506	-
TRINITY_DN14068_c0_g1_i1	XP_014906005.1	PREDICTED: E3 ubiquitin-protein ligase RNF4	Poecilia latipinna	54.8	5.3e-08	67.8	912	75	-	-
TRINITY_DN14073_c0_g1_i1	JAT88612.1	hypothetical protein g.1952, partial	Pectinophora gossypiella	56	4.3e-12	81.3	845	30	-	-
TRINITY_DN14078_c0_g1_i1	KOB70215.1	Uncharacterized protein OBRU01_15686, partial	Operophtera brumata	48.3	4.6e-16	93.2	354	15	-	-
TRINITY_DN14078_c0_g2_i1	KOB70215.1	Uncharacterized protein OBRU01_15686, partial	Operophtera brumata	45.3	1.2e-17	98.6	375	12	-	-
TRINITY_DN1408_c0_g1_i1	XP_013193346.1	PREDICTED: uncharacterized protein LOC106137130 isoform X1	Amyelois transitella	99.1	1.2e-53	218	333	4	-	-
TRINITY_DN1408_c0_g1_i2	XP_013193347.1	PREDICTED: uncharacterized protein LOC106137130 isoform X2	Amyelois transitella	100	1e-31	145.6	456	11	-	-
TRINITY_DN14083_c0_g1_i1	WP_002516868.1	MULTISPECIES: 3-dehydroquinate synthase	Propionibacteriaceae	90.8	6.5e-71	275.8	463	12	GO:0009073, GO:0016838	K01735
TRINITY_DN14085_c0_g1_i1	XP_012543780.1	PREDICTED: LOW QUALITY PROTEIN: rho guanine nucleotide exchange factor 11	Bombyx mori	62.7	1.1e-78	302.4	749	36	-	-
TRINITY_DN1409_c0_g1_i1	JAT83178.1	hypothetical protein g.18126, partial	Pectinophora gossypiella	67	1.5e-27	131.3	357	10	-	-
TRINITY_DN14093_c0_g1_i1	XP_013189583.1	PREDICTED: pupal cuticle protein-like	Amyelois transitella	49.6	7.4e-41	177.2	1077	269	-	-
TRINITY_DN14094_c0_g1_i1	ADI61810.1	-	-	71.4	1.1e-09	72.4	465	16	-	-
TRINITY_DN14098_c0_g1_i2	XP_013185876.1	PREDICTED: zinc transporter 9	Amyelois transitella	87.8	1.7e-182	648.3	1585	49	GO:0016021, GO:0055085, GO:0008324, GO:0006812	K14696
TRINITY_DN14098_c0_g1_i3	XP_013185876.1	PREDICTED: zinc transporter 9	Amyelois transitella	86.1	1.1e-139	506.1	1742	57	GO:0016021, GO:0055085, GO:0008324, GO:0006812	-
TRINITY_DN1410_c0_g1_i1	KPJ18003.1	Endoplasmic reticulum metallopeptidase 1	Papilio machaon	65.6	1.1e-27	132.1	436	7	-	-
TRINITY_DN14100_c0_g1_i1	EHJ74456.1	hypothetical protein KGM_11574	Danaus plexippus	51.7	3.6e-24	121.3	810	36	-	K13696
TRINITY_DN14110_c0_g1_i1	WP_002516022.1	MULTISPECIES: 30S ribosomal protein S17	Propionibacteriaceae	100	2.4e-32	147.1	311	8	GO:0005622, GO:0006412, GO:0003735, GO:0005840	K02961
TRINITY_DN14113_c0_g1_i1	XP_013186880.1	PREDICTED: cuticle protein 19-like	Amyelois transitella	80.2	6.7e-52	214.2	1326	145	GO:0042302	-
TRINITY_DN14117_c0_g1_i2	XP_013184926.1	PREDICTED: H(+)/Cl(-) exchange transporter 5 isoform X1	Amyelois transitella	90.4	1.4e-82	315.1	676	29	-	-
TRINITY_DN14118_c0_g1_i1	JAT85574.1	hypothetical protein g.16279, partial	Pectinophora gossypiella	59.7	4.3e-41	177.6	817	83	-	-
TRINITY_DN14131_c0_g1_i1	JAT84316.1	hypothetical protein g.3128, partial	Pectinophora gossypiella	91.4	8.4e-89	335.5	559	19	-	-
TRINITY_DN14137_c0_g1_i1	XP_004932447.1	PREDICTED: nucleoporin NUP188 homolog	Bombyx mori	78.4	1.1e-41	178.3	371	42	-	-
TRINITY_DN14142_c0_g1_i1	EHJ72444.1	putative CDC7 cell division cycle 7	Danaus plexippus	57.3	5.9e-16	93.2	454	21	-	-
TRINITY_DN14147_c0_g1_i1	XP_013146500.1	PREDICTED: glycerol kinase	Papilio polytes	87	1e-62	248.4	421	12	GO:0006072, GO:0004370	-
TRINITY_DN14147_c0_g2_i1	XP_013179574.1	PREDICTED: glycerol kinase	Papilio xuthus	93	4.7e-46	192.6	302	8	GO:0006072, GO:0004370	-
TRINITY_DN14148_c0_g1_i1	AAC72921.1	-	-	56.6	6.9e-33	149.1	349	11	-	-
TRINITY_DN14148_c0_g2_i1	AAC72921.1	-	-	58.4	1.1e-62	249.2	760	30	-	-
TRINITY_DN14150_c0_g1_i1	WP_002518226.1	ABC transporter ATP-binding protein	Cutibacterium acnes	93	9.7e-99	368.6	603	11	-	K10823
TRINITY_DN14168_c0_g1_i1	EHJ74927.1	hypothetical protein KGM_05471	Danaus plexippus	81.8	1.8e-25	124.4	344	15	GO:0016757	K09668
TRINITY_DN14182_c0_g1_i1	NP_001036915.1	serine protease precursor	Bombyx mori	71.4	1.2e-170	608.6	1316	90	GO:0004252, GO:0006508	-
TRINITY_DN14182_c0_g1_i2	KOB77183.1	Hemocyte protease-1, partial	Operophtera brumata	75	3.6e-48	200.7	623	17	GO:0004252, GO:0006508	-
TRINITY_DN14183_c0_g1_i1	XP_011556658.1	PREDICTED: exportin-5	Plutella xylostella	82.2	1.3e-24	122.5	628	21	-	-
TRINITY_DN14185_c0_g1_i1	XP_013135027.1	PREDICTED: cuticle protein-like	Papilio polytes	75.2	2.6e-50	207.6	544	1424	GO:0042302	-
TRINITY_DN14185_c0_g1_i2	NP_001166671.1	cuticular protein RR-2 motif 91 precursor	Bombyx mori	93.4	8.6e-36	159.5	582	220	GO:0042302	-
TRINITY_DN14186_c0_g1_i1	XP_013192297.1	PREDICTED: uncharacterized protein LOC106136325	Amyelois transitella	67	4.1e-58	234.2	869	77	-	-
TRINITY_DN14186_c0_g2_i1	KPI90969.1	hypothetical protein RR46_14473	Papilio xuthus	59.7	6.8e-29	136	390	9	-	-
TRINITY_DN14190_c0_g2_i1	XP_014364015.1	PREDICTED: probable nuclear hormone receptor HR3 isoform X2	Papilio machaon	80.5	4.7e-08	67.4	612	40	-	-
TRINITY_DN14196_c0_g1_i2	XP_012546186.1	PREDICTED: mitogen-activated protein kinase kinase kinase 4, partial	Bombyx mori	72.7	1.3e-25	125.6	556	23	-	-
TRINITY_DN142_c0_g1_i1	XP_004923468.1	PREDICTED: armadillo repeat-containing protein 6 homolog	Bombyx mori	69.9	2.1e-78	301.6	856	46	-	-
TRINITY_DN14203_c0_g1_i1	EHJ74115.1	hypothetical protein KGM_16061	Danaus plexippus	65.7	2.7e-43	184.5	637	31	-	-
TRINITY_DN14205_c0_g1_i1	XP_014371596.1	PREDICTED: zinc transporter 1	Papilio machaon	77.3	2.7e-10	75.1	733	70	-	-
TRINITY_DN14214_c0_g1_i2	XP_004932154.1	PREDICTED: formin-like protein 3 isoform X3	Bombyx mori	83.9	3.8e-81	310.5	729	45	-	-
TRINITY_DN1422_c0_g1_i1	XP_013188782.1	PREDICTED: neural-cadherin-like	Amyelois transitella	99.4	6.5e-82	312.4	471	8	-	-
TRINITY_DN14221_c0_g1_i1	XP_013172470.1	PREDICTED: ATPase family AAA domain-containing protein 5	Papilio xuthus	66	3.1e-27	131.3	718	41	-	-
TRINITY_DN14225_c0_g1_i1	EHJ67578.1	putative angio-associated, migratory cell protein	Danaus plexippus	70.4	3.1e-115	424.1	974	198	-	-
TRINITY_DN14229_c0_g1_i1	EHJ76712.1	hypothetical protein KGM_06279	Danaus plexippus	63.5	1.3e-21	112.1	496	10	-	-
TRINITY_DN14229_c0_g1_i2	XP_013198934.1	PREDICTED: uncharacterized protein LOC106141840	Amyelois transitella	66.7	6e-10	73.6	560	14	-	-
TRINITY_DN14234_c0_g1_i1	WP_002530217.1	MULTISPECIES: CCA tRNA nucleotidyltransferase	Propionibacteriaceae	100	3.4e-56	226.5	340	6	-	K00970
TRINITY_DN14235_c1_g1_i1	AJW76725.1	-	-	82.1	6e-76	292.7	536	23	GO:0016791, GO:0008152	-
TRINITY_DN14238_c0_g1_i1	JAT81839.1	hypothetical protein g.14029, partial	Pectinophora gossypiella	51.8	7.1e-24	119.4	421	16	-	-
TRINITY_DN14239_c0_g1_i1	JAT82153.1	hypothetical protein g.7793	Pectinophora gossypiella	76.9	2e-118	434.5	819	26	-	-
TRINITY_DN14240_c0_g1_i1	JAT84822.1	hypothetical protein g.14158	Pectinophora gossypiella	82.3	1.4e-80	308.1	539	21	-	-
TRINITY_DN14243_c0_g1_i1	XP_013183689.1	PREDICTED: ras GTPase-activating protein 1	Amyelois transitella	73.2	2e-59	237.7	472	23	GO:0046580, GO:0005096, GO:0043547	K04352
TRINITY_DN14250_c0_g1_i2	EHJ69156.1	fasciclin II transmembrane isoform	Danaus plexippus	91.8	1.1e-70	275	444	10	GO:0016020, GO:0007155	-
TRINITY_DN14251_c0_g1_i1	XP_013179062.1	PREDICTED: gamma-aminobutyric acid receptor subunit beta-like	Papilio xuthus	100	2.7e-09	71.6	654	50	GO:0006811, GO:0016021	-
TRINITY_DN14258_c0_g1_i1	AAT82355.1	-	-	100	2.4e-81	310.5	465	6	GO:0003333, GO:0015424	K02028
TRINITY_DN14261_c0_g1_i1	JAT84436.1	hypothetical protein g.14085, partial	Pectinophora gossypiella	73.3	2e-131	478	1064	66	-	-
TRINITY_DN14266_c0_g1_i1	XP_014354816.1	PREDICTED: dolichyl-diphosphooligosaccharide--protein glycosyltransferase subunit STT3A	Papilio machaon	97.1	4.1e-74	287	670	35	GO:0006486, GO:0004576, GO:0016020	-
TRINITY_DN14269_c0_g1_i1	XP_014360535.1	PREDICTED: glutamate--cysteine ligase catalytic subunit	Papilio machaon	83.8	2.4e-66	260.8	510	22	GO:0006750, GO:0004357	-
TRINITY_DN14276_c0_g1_i1	XP_013191328.1	PREDICTED: uncharacterized protein LOC106135533 isoform X1	Amyelois transitella	54.7	5.3e-31	143.3	481	14	-	-
TRINITY_DN14278_c0_g1_i1	XP_004929254.1	PREDICTED: protein Dr1	Bombyx mori	89.6	7.6e-60	240	876	310	-	K21751
TRINITY_DN14281_c0_g1_i1	XP_013197726.1	PREDICTED: ero1-like protein isoform X2	Amyelois transitella	80.3	4.8e-54	219.9	518	33	GO:0005783, GO:0016671, GO:0003756, GO:0055114	K10950
TRINITY_DN14283_c0_g1_i1	WP_002524296.1	MULTISPECIES: hypothetical protein	Propionibacteriaceae	98.5	4.3e-30	139.8	357	15	-	-
TRINITY_DN14283_c0_g2_i1	WP_002517143.1	MULTISPECIES: DNA mismatch repair protein MutT	Propionibacteriaceae	100	1e-61	245	380	14	-	K03574
TRINITY_DN14285_c0_g1_i1	AEC52925.1	-	-	69.1	1.4e-50	208.4	495	18	GO:0005737, GO:0006355, GO:0005634, GO:0003700	K04735
TRINITY_DN14288_c0_g1_i1	AAL03954.1	-	-	84.8	7.8e-74	286.6	966	338	GO:0019843, GO:0003735, GO:0006412, GO:0005840, GO:0005622	K02887
TRINITY_DN14293_c0_g1_i1	EHJ68443.1	hypothetical protein KGM_22030	Danaus plexippus	63.1	1.7e-118	435.6	1602	125	GO:0006777, GO:0030366, GO:0005829, GO:0019008	K03635
TRINITY_DN14294_c0_g1_i1	KPJ13437.1	AP-2 complex subunit beta	Papilio machaon	94.6	6.4e-142	512.7	925	47	GO:0016192	K12392
TRINITY_DN14298_c0_g1_i1	XP_014365505.1	PREDICTED: EF-hand domain-containing family member B	Papilio machaon	61.8	7.9e-17	96.3	516	29	-	-
TRINITY_DN14300_c0_g1_i1	XP_013182625.1	PREDICTED: inactive dipeptidyl peptidase 10 isoform X1	Papilio xuthus	94.7	2.8e-33	150.2	312	4	-	-
TRINITY_DN14300_c0_g1_i2	XP_013182625.1	PREDICTED: inactive dipeptidyl peptidase 10 isoform X1	Papilio xuthus	87.7	6.6e-98	365.9	637	26	-	-
TRINITY_DN14302_c0_g1_i1	JAT80471.1	hypothetical protein g.2107	Pectinophora gossypiella	66.9	8.5e-106	392.9	1062	236	-	K03004
TRINITY_DN14303_c0_g1_i1	XP_011672395.1	PREDICTED: uncharacterized protein LOC105442198	Strongylocentrotus purpuratus	55.6	9.3e-09	69.7	606	32	-	-
TRINITY_DN14317_c0_g1_i1	NP_001299745.1	protein phosphatase inhibitor 2-like	Papilio xuthus	85.1	4.3e-55	223.8	668	40	GO:0043666, GO:0009966, GO:0004864	K16833
TRINITY_DN1432_c0_g1_i1	ADA67926.1	-	-	58.3	1.2e-45	191.8	458	15	GO:0008234	-
TRINITY_DN14323_c0_g1_i1	XP_013185651.1	PREDICTED: 97 kDa heat shock protein isoform X2	Amyelois transitella	95.2	1.5e-84	321.6	673	41	-	-
TRINITY_DN14323_c0_g1_i2	XP_013185651.1	PREDICTED: 97 kDa heat shock protein isoform X2	Amyelois transitella	95.2	1.2e-23	119	528	27	-	-
TRINITY_DN14329_c0_g1_i1	XP_004932403.1	PREDICTED: probable peroxisomal acyl-coenzyme A oxidase 1	Bombyx mori	76	1.6e-51	211.1	376	13	GO:0055114, GO:0006631, GO:0050660, GO:0003997, GO:0005777	-
TRINITY_DN14332_c0_g1_i1	JAT87498.1	hypothetical protein g.5660, partial	Pectinophora gossypiella	80.4	4.6e-45	189.9	444	12	-	K17452
TRINITY_DN14338_c0_g1_i1	XP_013194437.1	PREDICTED: uncharacterized protein LOC106138012	Amyelois transitella	76.5	3.3e-35	156.8	343	13	-	-
TRINITY_DN1434_c0_g1_i1	KPJ04407.1	Leucine-rich repeat protein soc-2	Papilio xuthus	82.9	8.9e-25	122.1	341	8	-	-
TRINITY_DN14344_c0_g1_i1	XP_004922085.1	PREDICTED: protein C12orf4 homolog	Bombyx mori	88.3	3.5e-33	149.8	301	5	-	-
TRINITY_DN14344_c0_g1_i2	XP_004922085.1	PREDICTED: protein C12orf4 homolog	Bombyx mori	84.6	1.7e-46	194.1	313	5	-	-
TRINITY_DN14347_c0_g1_i1	CKC03822.1	Uncharacterised protein	Streptococcus pneumoniae	72.4	8.6e-12	79.3	443	6	-	-
TRINITY_DN14348_c0_g1_i1	XP_013186278.1	PREDICTED: COMM domain-containing protein 4-like isoform X1	Amyelois transitella	62.1	9.9e-48	199.9	1000	103	-	-
TRINITY_DN14351_c0_g1_i1	EHJ76908.1	hypothetical protein KGM_13243	Danaus plexippus	83.6	1.5e-47	198	405	14	GO:0016021, GO:0055085	-
TRINITY_DN14375_c0_g1_i1	WP_002512898.1	MULTISPECIES: membrane protein	Propionibacteriaceae	99	9.1e-45	188.3	310	12	-	-
TRINITY_DN14376_c0_g1_i1	NP_001268823.1	uncharacterized protein LOC101744278	Bombyx mori	92.5	1.8e-25	124.8	458	18	-	K09531
TRINITY_DN14385_c0_g1_i1	AIG51901.1	-	-	73.6	1.8e-72	281.6	693	43	GO:0007608, GO:0004984, GO:0005549, GO:0016020	-
TRINITY_DN14385_c0_g1_i2	AIG51901.1	-	-	60.7	9.1e-20	105.5	359	6	GO:0007608, GO:0004984, GO:0005549, GO:0016020	-
TRINITY_DN14386_c0_g1_i1	WP_002518432.1	alpha-mannosidase	Cutibacterium acnes	99.6	4.4e-132	479.6	687	26	-	K01191
TRINITY_DN14389_c0_g1_i1	XP_013191488.1	PREDICTED: inhibin beta chain	Amyelois transitella	65.3	2.3e-23	117.9	476	28	-	-
TRINITY_DN14389_c0_g1_i2	XP_013191488.1	PREDICTED: inhibin beta chain	Amyelois transitella	68.9	1.2e-23	118.6	401	15	-	-
TRINITY_DN1439_c0_g1_i1	AIG51875.1	-	-	76.1	9.2e-35	155.2	328	12	GO:0007608, GO:0004984, GO:0005549, GO:0016020	-
TRINITY_DN14391_c0_g1_i1	WP_070726396.1	beta-mannosidase	Propionibacterium sp. HMSC062D05	96.5	2.8e-58	233.4	347	3	-	-
TRINITY_DN14393_c0_g1_i1	XP_013185127.1	PREDICTED: dosage compensation regulator isoform X1	Amyelois transitella	90.1	2.1e-101	377.5	614	26	-	-
TRINITY_DN14394_c0_g1_i1	WP_060598368.1	helicase	Cutibacterium acnes	100	1.2e-50	208	321	6	GO:0005524, GO:0003677, GO:0004003	-
TRINITY_DN14395_c0_g1_i1	XP_013173147.1	PREDICTED: uncharacterized protein LOC106121866	Papilio xuthus	54.9	1.2e-30	141.7	366	10	-	-
TRINITY_DN14396_c0_g1_i1	KPI99294.1	Putative polypeptide N-acetylgalactosaminyltransferase 9	Papilio xuthus	83.7	8.3e-14	85.5	305	4	-	-
TRINITY_DN14414_c0_g1_i1	XP_013137281.1	PREDICTED: uncharacterized protein LOC106102375	Papilio polytes	48.7	2.5e-38	167.9	600	24	GO:0008299	-
TRINITY_DN14416_c0_g1_i1	XP_013196857.1	PREDICTED: lateral signaling target protein 2 homolog	Amyelois transitella	66.7	5.2e-10	75.1	1410	79	-	-
TRINITY_DN14429_c0_g1_i2	XP_004929095.1	PREDICTED: protein I'm not dead yet	Bombyx mori	80.8	2e-45	191.4	572	27	GO:0006814, GO:0005215, GO:0016020, GO:0055085	-
TRINITY_DN14432_c0_g1_i1	JAT84605.1	hypothetical protein g.12549	Pectinophora gossypiella	71.8	6.5e-72	279.6	663	40	GO:0007155	-
TRINITY_DN14441_c0_g1_i1	XP_013194981.1	PREDICTED: yemanuclein-alpha	Amyelois transitella	47.7	2.3e-32	148.7	879	36	-	-
TRINITY_DN14444_c0_g1_i1	XP_013187081.1	PREDICTED: protein numb	Amyelois transitella	75.7	3.7e-83	317	663	38	-	K06057
TRINITY_DN14444_c0_g2_i1	XP_004929503.1	PREDICTED: protein numb isoform X1	Bombyx mori	66.7	2.3e-27	130.6	310	10	-	-
TRINITY_DN14455_c0_g1_i1	XP_013184726.1	PREDICTED: thyroid receptor-interacting protein 11-like	Amyelois transitella	55.4	1.5e-21	111.7	437	21	-	-
TRINITY_DN14462_c0_g1_i1	XP_013166867.1	PREDICTED: uncharacterized protein LOC106117228 isoform X1	Papilio xuthus	83.2	1e-47	198.4	356	6	GO:0005375, GO:0016021, GO:0035434	-
TRINITY_DN14471_c0_g1_i2	XP_013170963.1	PREDICTED: phosphofurin acidic cluster sorting protein 1 isoform X3	Papilio xuthus	75.1	8e-133	483	1371	22	-	-
TRINITY_DN14471_c0_g1_i3	XP_013193698.1	PREDICTED: phosphofurin acidic cluster sorting protein 1 isoform X3	Amyelois transitella	76.9	4.1e-154	553.9	1515	24	-	-
TRINITY_DN14477_c0_g1_i1	XP_013183676.1	PREDICTED: cyclin-dependent kinase 7	Amyelois transitella	87.5	9.5e-65	255.8	625	20	-	-
TRINITY_DN14484_c0_g1_i1	XP_013197101.1	PREDICTED: uncharacterized protein LOC106140113	Amyelois transitella	51.4	8.5e-23	116.3	591	78	-	-
TRINITY_DN14488_c0_g1_i1	ODM20808.1	hypothetical protein SI65_03861	Aspergillus cristatus	62.3	1e-08	69.3	509	41	-	-
TRINITY_DN14488_c0_g1_i2	ODM20808.1	hypothetical protein SI65_03861	Aspergillus cristatus	64	5.3e-08	66.2	310	10	-	-
TRINITY_DN14497_c0_g1_i1	XP_013201217.1	PREDICTED: proteasome activator complex subunit 4B-like	Amyelois transitella	71.6	4.8e-86	326.6	693	22	-	K06699
TRINITY_DN145_c0_g1_i1	XP_013190371.1	PREDICTED: cadherin-87A-like	Amyelois transitella	70.6	2.3e-13	84.7	493	16	-	-
TRINITY_DN14502_c0_g1_i2	XP_012547812.1	PREDICTED: pseudouridine-metabolizing bifunctional protein C1861.05 isoform X2	Bombyx mori	65.2	2.8e-44	187.6	547	47	-	K16330
TRINITY_DN14503_c0_g1_i1	KPJ15542.1	Protein sickie	Papilio machaon	62.7	1.7e-31	144.8	450	19	-	-
TRINITY_DN14506_c0_g1_i1	XP_012547820.1	PREDICTED: LOW QUALITY PROTEIN: multidrug resistance-associated protein 4	Bombyx mori	79.6	7.3e-124	452.6	857	44	-	-
TRINITY_DN14507_c0_g1_i1	WP_074025730.1	MULTISPECIES: hypothetical protein	Propionibacteriaceae	98.4	8.1e-29	136	465	17	GO:0005524	-
TRINITY_DN14510_c0_g1_i1	XP_013193690.1	PREDICTED: baculoviral IAP repeat-containing protein 6	Amyelois transitella	95.2	1.4e-15	91.7	377	17	-	-
TRINITY_DN14510_c0_g2_i1	XP_013193690.1	PREDICTED: baculoviral IAP repeat-containing protein 6	Amyelois transitella	65.8	8.3e-74	286.2	789	37	GO:0032465, GO:0004842, GO:0006915	-
TRINITY_DN14519_c0_g1_i1	XP_013146592.1	PREDICTED: probable multidrug resistance-associated protein lethal(2)03659, partial	Papilio polytes	68.5	7e-21	109	307	9	-	-
TRINITY_DN14522_c0_g1_i1	JAT81468.1	hypothetical protein g.9662	Pectinophora gossypiella	66.2	1.6e-56	228.4	610	13	-	K15837
TRINITY_DN14522_c0_g1_i2	JAT81468.1	hypothetical protein g.9662	Pectinophora gossypiella	76.7	6.5e-13	83.2	483	16	-	-
TRINITY_DN14525_c0_g1_i1	EHJ78820.1	putative retinoblastoma-like protein 1 isoform a	Danaus plexippus	61.4	9.4e-14	85.9	452	26	GO:0051726, GO:0006357	-
TRINITY_DN14525_c0_g1_i2	XP_014361964.1	PREDICTED: retinoblastoma-like protein 1	Papilio machaon	71.5	2e-121	445.7	1889	138	GO:0007049, GO:0005667	K04681
TRINITY_DN14527_c0_g1_i1	AKC42333.1	-	-	87.4	4.7e-85	323.2	604	32	GO:0042626, GO:1902001, GO:0005779	-
TRINITY_DN14528_c0_g1_i1	XP_013161376.1	PREDICTED: uncharacterized protein LOC106113188, partial	Papilio xuthus	61.7	1.1e-10	75.9	504	14	-	-
TRINITY_DN14537_c0_g1_i1	XP_013193818.1	PREDICTED: uncharacterized protein LOC106137521	Amyelois transitella	60.3	1.2e-85	325.5	765	28	-	-
TRINITY_DN14540_c0_g1_i1	XP_020074464.1	60S ribosomal protein L10	Hyphopichia burtonii NRRL Y-1933	100	2.7e-58	233.4	338	8	GO:0003735, GO:0005622, GO:0005840, GO:0006412	-
TRINITY_DN14555_c0_g1_i1	AII21998.1	-	-	69.6	1.1e-47	198.4	380	17	GO:0055114, GO:0016491, GO:0005506	-
TRINITY_DN14560_c0_g1_i1	XP_012550902.1	PREDICTED: active breakpoint cluster region-related protein isoform X2	Bombyx mori	96.6	1.8e-60	240.7	352	10	-	-
TRINITY_DN14576_c0_g1_i1	KOB65752.1	putative ATP-dependent bile acid permease	Operophtera brumata	60	3.8e-15	91.3	768	17	-	-
TRINITY_DN14585_c0_g1_i1	JAA88965.1	E3 ubiquitin ligase RNF4	Pararge aegeria	58.8	8.6e-20	105.5	340	9	-	-
TRINITY_DN14592_c0_g1_i1	XP_013180666.1	PREDICTED: uncharacterized protein LOC106127173 isoform X1	Papilio xuthus	54.7	4.3e-108	401	1478	28	-	-
TRINITY_DN14592_c0_g1_i2	XP_013195668.1	PREDICTED: nuclease SbcCD subunit C	Amyelois transitella	42	4.8e-40	174.9	1415	30	-	-
TRINITY_DN14605_c0_g1_i1	XP_013200893.1	PREDICTED: uncharacterized protein LOC106143377	Amyelois transitella	87.2	7.5e-72	278.9	444	10	-	-
TRINITY_DN14606_c0_g1_i1	KOB65273.1	Uncharacterized protein OBRU01_22973, partial	Operophtera brumata	67.9	1.5e-37	164.5	331	15	-	-
TRINITY_DN14606_c0_g2_i1	EHJ74120.1	hypothetical protein KGM_07118	Danaus plexippus	49.5	2.8e-15	90.9	436	14	-	-
TRINITY_DN14615_c0_g1_i1	GAE75125.1	hypothetical protein JCM18918_814	Propionibacterium acnes JCM 18918	95.7	1e-55	224.9	362	7	-	K09014
TRINITY_DN14641_c0_g1_i1	XP_013192598.1	PREDICTED: acylphosphatase-2 isoform X1	Amyelois transitella	73	2.1e-40	174.9	630	344	-	K01512
TRINITY_DN14649_c0_g1_i1	XP_013189158.1	PREDICTED: CTL-like protein 1 isoform X1	Amyelois transitella	89.1	8.8e-153	550.1	2260	232	-	K06515
TRINITY_DN14655_c0_g1_i1	XP_013175731.1	PREDICTED: integrator complex subunit 9	Papilio xuthus	82.1	1.6e-169	605.5	2066	264	GO:0032039, GO:0016180	K13146
TRINITY_DN14657_c0_g1_i1	ADV41489.1	-	-	92.7	7.1e-209	735.7	1410	80	-	K17256
TRINITY_DN14662_c0_g1_i1	JAA91820.1	nuclear orphan receptor, partial	Pararge aegeria	73.2	7.8e-34	152.1	334	24	-	-
TRINITY_DN14665_c0_g1_i1	WP_011565719.1	MFS transporter	Rubrobacter xylanophilus	72.1	3.1e-38	167.2	443	13	GO:0016021, GO:0055085	-
TRINITY_DN14666_c0_g1_i2	KPI97864.1	TBC1 domain family member 30	Papilio xuthus	57.2	2.1e-120	441.8	1413	139	-	-
TRINITY_DN14667_c0_g1_i1	XP_014371461.1	PREDICTED: probable ATP-dependent RNA helicase DDX55 homolog	Papilio machaon	75.2	3.6e-144	520.4	1101	74	-	K14809
TRINITY_DN14671_c0_g1_i1	ACV60247.1	-	-	55.6	6.1e-36	159.5	413	17	-	-
TRINITY_DN14678_c0_g1_i1	XP_011553679.1	PREDICTED: thymidylate synthase-like	Plutella xylostella	91.3	2.1e-49	203.8	316	8	GO:0004799, GO:0006231	K00560
TRINITY_DN1469_c0_g1_i1	ACU09499.1	-	-	96	8.9e-19	102.1	320	8	GO:0005524, GO:0004692	-
TRINITY_DN14694_c0_g1_i1	XP_013193550.1	PREDICTED: DNA topoisomerase 2-binding protein 1-B	Amyelois transitella	74.6	2.5e-85	324.3	709	15	-	-
TRINITY_DN14696_c0_g1_i1	WP_069973166.1	cell division protein FtsK	Cutibacterium acnes	86.8	9.8e-42	178.3	320	12	-	-
TRINITY_DN14697_c0_g1_i1	KPJ06663.1	Small RNA 2'-O-methyltransferase	Papilio machaon	56.9	1.4e-28	134.8	371	14	GO:0001510, GO:0008173, GO:0008171	-
TRINITY_DN14698_c0_g1_i1	XP_014359807.1	PREDICTED: S-phase kinase-associated protein 2-like	Papilio machaon	62.7	1.6e-11	78.2	370	13	-	-
TRINITY_DN14705_c0_g1_i1	NP_001189461.1	growth arrest-specific protein 2	Bombyx mori	80.4	3.2e-59	236.9	446	20	GO:0006915, GO:0005856	-
TRINITY_DN14713_c0_g1_i2	EHJ77915.1	putative kkiamre	Danaus plexippus	98	2.1e-18	100.9	344	7	-	-
TRINITY_DN14717_c0_g1_i2	KOB76568.1	E2F transcription factor 4-like protein	Operophtera brumata	65.2	6.4e-10	73.2	457	44	GO:0003700, GO:0006355, GO:0000278	-
TRINITY_DN14717_c0_g2_i1	NP_001040298.1	E2F transcription factor 4-like protein	Bombyx mori	76.2	3.8e-71	276.9	606	43	-	K04682
TRINITY_DN14721_c0_g1_i1	XP_013195376.1	PREDICTED: integrator complex subunit 8	Amyelois transitella	61.5	1.9e-27	131	346	16	-	-
TRINITY_DN14724_c0_g1_i1	XP_013133350.1	PREDICTED: estradiol 17-beta-dehydrogenase 11-like isoform X1	Papilio polytes	81.2	4.9e-156	560.1	1291	146	-	-
TRINITY_DN14725_c0_g1_i1	XP_004924351.1	PREDICTED: uncharacterized protein LOC101742334 isoform X1	Bombyx mori	63.5	6.7e-74	287	1089	56	-	-
TRINITY_DN14725_c0_g1_i2	XP_004924351.1	PREDICTED: uncharacterized protein LOC101742334 isoform X1	Bombyx mori	56.8	1.9e-26	129	891	17	-	-
TRINITY_DN14726_c0_g1_i1	XP_013188011.1	PREDICTED: tyrosine-protein kinase transmembrane receptor Ror2	Amyelois transitella	87.9	1.4e-244	855.1	2473	317	-	K05129
TRINITY_DN14728_c0_g1_i1	XP_009268806.1	40S ribosomal protein S5	Wallemia ichthyophaga EXF-994	97.1	7.8e-108	399.1	701	208	-	K02989
TRINITY_DN1473_c0_g1_i1	KPJ12839.1	Stress-activated protein kinase JNK	Papilio machaon	98.6	6e-31	143.3	551	15	GO:0005524, GO:0004707, GO:0006468	-
TRINITY_DN14732_c0_g1_i1	XP_004924153.1	PREDICTED: 1-acylglycerophosphocholine O-acyltransferase 1 isoform X1	Bombyx mori	88.1	5.6e-33	150.2	630	48	-	K13510
TRINITY_DN14737_c0_g1_i1	XP_012552810.1	PREDICTED: adenylate cyclase type 8	Bombyx mori	51.2	1.6e-20	109.4	894	116	-	-
TRINITY_DN1474_c0_g1_i1	XP_013144794.1	PREDICTED: 26S proteasome non-ATPase regulatory subunit 9	Papilio polytes	69.4	6.1e-20	105.9	318	9	-	-
TRINITY_DN1474_c0_g1_i2	XP_013144794.1	PREDICTED: 26S proteasome non-ATPase regulatory subunit 9	Papilio polytes	66	2.1e-73	285.4	1196	499	-	K06693
TRINITY_DN14742_c0_g1_i1	XP_004924657.1	PREDICTED: elongation factor 1-alpha 2	Bombyx mori	99.3	2.5e-232	813.5	1315	126	GO:0005737, GO:0005525, GO:0003746, GO:0006414	K03231
TRINITY_DN14744_c0_g1_i1	KPJ01951.1	hypothetical protein RR46_05160	Papilio xuthus	60.4	5.9e-32	146.4	455	16	-	-
TRINITY_DN14747_c0_g1_i1	EHJ69549.1	hypothetical protein KGM_05390	Danaus plexippus	44.8	3.6e-09	71.6	881	41	-	-
TRINITY_DN14749_c0_g1_i1	XP_006959904.1	40S ribosomal protein S3	Wallemia mellicola CBS 633.66	94.5	1e-116	428.7	783	225	-	K02985
TRINITY_DN14754_c0_g1_i1	EHJ76101.1	putative light protein	Danaus plexippus	86.4	4.5e-156	560.1	1184	206	-	K20184
TRINITY_DN14758_c0_g1_i1	XP_001275347.1	40S ribosomal protein S16	Aspergillus clavatus NRRL 1	97.9	4.2e-72	280	557	33	GO:0005840, GO:0006412, GO:0003735	K02960
TRINITY_DN14760_c0_g1_i1	XP_013195143.1	PREDICTED: basement membrane-specific heparan sulfate proteoglycan core protein-like	Amyelois transitella	71.9	6.2e-41	176	407	9	-	-
TRINITY_DN14766_c0_g1_i1	XP_014369959.1	PREDICTED: uncharacterized protein LOC106719977	Papilio machaon	73.5	3.2e-22	113.6	344	20	-	-
TRINITY_DN14767_c0_g1_i1	XP_013199731.1	PREDICTED: E2/E3 hybrid ubiquitin-protein ligase UBE2O isoform X2	Amyelois transitella	75.5	1.6e-74	288.1	587	22	-	-
TRINITY_DN14767_c0_g2_i1	KPJ08253.1	Ubiquitin-conjugating enzyme E2 O	Papilio machaon	92	4.7e-46	192.6	302	8	-	-
TRINITY_DN14770_c0_g1_i1	XP_013193540.1	PREDICTED: phosphorylated adapter RNA export protein	Amyelois transitella	64	7.2e-16	92.4	327	6	-	-
TRINITY_DN14771_c0_g1_i1	EHJ70233.1	putative Lancl1 protein	Danaus plexippus	75.7	4.6e-175	623.2	1278	55	-	-
TRINITY_DN14779_c0_g1_i1	XP_013145727.1	PREDICTED: protein real-time	Papilio polytes	85.7	4.2e-116	427.2	1099	44	-	-
TRINITY_DN14780_c0_g1_i1	XP_013199346.1	PREDICTED: actin-related protein 5	Amyelois transitella	74.5	1.3e-129	471.9	984	49	GO:0006281, GO:0006355, GO:0031011	K11672
TRINITY_DN14782_c0_g1_i1	XP_013189847.1	PREDICTED: ATP-dependent RNA helicase abstrakt	Amyelois transitella	97.4	5.4e-60	239.6	475	32	-	-
TRINITY_DN14785_c0_g1_i1	XP_013140349.1	PREDICTED: uncharacterized protein LOC106104765	Papilio polytes	40.2	3e-10	75.9	1369	116	-	-
TRINITY_DN14787_c0_g1_i1	XP_004929713.1	PREDICTED: uncharacterized protein LOC101744711	Bombyx mori	71.2	1.5e-38	167.9	371	11	-	-
TRINITY_DN14788_c0_g1_i1	XP_013189490.1	PREDICTED: serine/arginine repetitive matrix protein 2	Amyelois transitella	36.3	5.2e-38	168.3	1643	151	-	-
TRINITY_DN14794_c0_g1_i1	AHW45913.1	-	-	96.8	1.8e-66	260.8	381	10	GO:0005737, GO:0005634, GO:0004721, GO:0006470	K04460
TRINITY_DN1480_c0_g1_i1	EFD03267.1	RDD family protein	Propionibacterium acnes SK187	94.1	1.7e-93	351.3	655	14	-	-
TRINITY_DN14801_c0_g1_i1	XP_012560502.1	PREDICTED: uncharacterized protein LOC105846369	Hydra vulgaris	39.2	8.6e-21	110.5	1085	53	GO:0003899, GO:0003677, GO:0006351	-
TRINITY_DN14804_c0_g1_i1	EHJ64104.1	hypothetical protein KGM_10653	Danaus plexippus	97	5e-48	199.1	301	5	-	-
TRINITY_DN14804_c0_g2_i1	EHJ64104.1	hypothetical protein KGM_10653	Danaus plexippus	93.6	2.7e-55	223.4	329	8	-	K03125
TRINITY_DN14805_c0_g1_i1	XP_012545109.1	PREDICTED: uncharacterized protein LOC101737056	Bombyx mori	65.2	1.1e-26	129	507	17	GO:0006269, GO:0003896	-
TRINITY_DN14805_c0_g1_i2	XP_013192863.1	PREDICTED: fatty acid 2-hydroxylase	Amyelois transitella	66	5.6e-135	490.3	1522	67	-	K19703
TRINITY_DN14808_c0_g1_i1	JAT85838.1	hypothetical protein g.5318	Pectinophora gossypiella	71.7	1.7e-70	275.4	893	56	-	-
TRINITY_DN14810_c0_g2_i1	XP_004927556.2	PREDICTED: transcription factor EB-like	Bombyx mori	47.7	4.2e-18	100.1	397	8	-	-
TRINITY_DN14815_c0_g1_i1	XP_012551555.1	PREDICTED: uncharacterized protein LOC101737617 isoform X1	Bombyx mori	80	1.2e-37	165.2	446	39	-	-
TRINITY_DN14815_c0_g2_i1	XP_012551555.1	PREDICTED: uncharacterized protein LOC101737617 isoform X1	Bombyx mori	70.4	2.9e-119	437.6	1030	62	-	-
TRINITY_DN14817_c0_g1_i1	XP_012547032.1	PREDICTED: LOW QUALITY PROTEIN: translational activator GCN1	Bombyx mori	63.7	4e-81	310.5	780	28	-	-
TRINITY_DN14819_c0_g1_i2	JAT84299.1	hypothetical protein g.2371	Pectinophora gossypiella	74.5	5.2e-41	176.4	451	1000	GO:0005747, GO:0005743	K03958
TRINITY_DN14820_c0_g1_i1	XP_014363774.1	PREDICTED: mitochondrial sodium/hydrogen exchanger 9B2-like isoform X1	Papilio machaon	71.6	1.4e-77	298.9	890	18	-	-
TRINITY_DN14820_c0_g1_i2	XP_014363777.1	PREDICTED: mitochondrial sodium/hydrogen exchanger 9B2-like isoform X2	Papilio machaon	67.1	6.8e-79	303.1	820	26	-	-
TRINITY_DN14827_c0_g1_i1	WP_002039295.1	hypothetical protein	Acinetobacter baumannii	60.2	4.5e-17	96.7	386	4	-	-
TRINITY_DN14829_c0_g1_i1	JAT87955.1	hypothetical protein g.3898	Pectinophora gossypiella	62.4	1.7e-69	271.9	820	177	-	K14795
TRINITY_DN1483_c0_g1_i1	XP_004931390.1	PREDICTED: putative DNA helicase Ino80	Bombyx mori	79.7	5e-53	216.5	492	18	GO:0006338, GO:0005634, GO:0006351, GO:0006281, GO:0016887, GO:0031011	-
TRINITY_DN1483_c1_g1_i1	XP_004931390.1	PREDICTED: putative DNA helicase Ino80	Bombyx mori	87.8	1.3e-62	248.1	422	13	GO:0006338, GO:0005634, GO:0006351, GO:0006281, GO:0016887, GO:0031011	-
TRINITY_DN14842_c0_g1_i1	XP_006959378.1	ATP-binding cassette transporter	Wallemia mellicola CBS 633.66	97.6	6.1e-36	159.1	319	18	-	-
TRINITY_DN14842_c0_g2_i1	XP_006959378.1	ATP-binding cassette transporter	Wallemia mellicola CBS 633.66	100	7.9e-52	211.8	314	10	-	-
TRINITY_DN14845_c0_g1_i1	KOB73807.1	Uncharacterized protein OBRU01_10075, partial	Operophtera brumata	87.5	6.2e-41	175.6	313	10	-	-
TRINITY_DN14857_c0_g1_i1	XP_004925160.2	PREDICTED: nucleolin 2-like	Bombyx mori	45.4	7.7e-11	76.3	469	12	-	-
TRINITY_DN14866_c0_g1_i1	XP_013191496.1	PREDICTED: mitogen-activated protein kinase kinase kinase 11-like, partial	Amyelois transitella	94.9	7.9e-69	268.9	454	12	-	-
TRINITY_DN14871_c0_g1_i1	XP_013186926.1	PREDICTED: cell cycle checkpoint protein RAD17	Amyelois transitella	73.1	8.1e-20	106.3	541	34	GO:0007049, GO:0006281, GO:0005634	K06662
TRINITY_DN14880_c0_g1_i1	JAT80619.1	hypothetical protein g.9215	Pectinophora gossypiella	97.6	6.2e-17	96.3	404	19	-	-
TRINITY_DN14890_c0_g1_i1	XP_004933181.1	PREDICTED: uncharacterized protein LOC101738019	Bombyx mori	53.7	1.1e-39	172.9	838	35	-	-
TRINITY_DN14892_c0_g1_i1	XP_001398840.1	60S ribosomal protein L16	Aspergillus niger CBS 513.88	96	1.6e-89	337.8	527	20	GO:0006412, GO:0003735, GO:0005840	K02872
TRINITY_DN14893_c0_g1_i1	ALF46271.1	-	-	82.6	2.9e-90	340.5	623	17	GO:0005215, GO:0016021, GO:0006810	-
TRINITY_DN14894_c0_g1_i1	EHJ65682.1	hypothetical protein KGM_07125	Danaus plexippus	98	1e-21	112.1	372	20	-	-
TRINITY_DN14896_c0_g1_i1	XP_013195629.1	PREDICTED: uncharacterized protein LOC106138883, partial	Amyelois transitella	70.7	5.8e-39	169.9	530	21	-	-
TRINITY_DN14897_c0_g1_i1	XP_011177598.1	PREDICTED: toll-like receptor 2	Bactrocera cucurbitae	54.6	2.3e-32	147.5	397	17	GO:0009620, GO:0004888, GO:0008063, GO:0007352, GO:0050830, GO:0006963	-
TRINITY_DN14904_c0_g1_i1	XP_013141713.1	PREDICTED: probable cysteine--tRNA ligase, mitochondrial	Papilio polytes	78.1	6.6e-46	192.2	320	6	-	-
TRINITY_DN14905_c0_g1_i1	WP_002516276.1	MULTISPECIES: hypothetical protein	Propionibacteriaceae	83.2	2.9e-35	156.8	306	6	-	-
TRINITY_DN14906_c0_g1_i1	XP_013200028.1	PREDICTED: histone acetyltransferase KAT8-like	Amyelois transitella	94.9	4.1e-57	229.6	353	9	-	-
TRINITY_DN14908_c0_g1_i1	WP_002522909.1	ABC transporter	Cutibacterium acnes	99.6	7.7e-138	498.8	749	20	-	K16787
TRINITY_DN14914_c0_g1_i1	XP_014367498.1	PREDICTED: lethal(2) giant larvae protein	Papilio machaon	89.8	5.4e-146	526.2	896	37	-	K08518
TRINITY_DN14927_c0_g1_i1	WP_007116168.1	dihydropteroate synthase	Enhydrobacter aerosaccus	95.5	2.5e-66	260.4	403	9	-	K00796
TRINITY_DN14940_c0_g1_i1	XP_012546805.1	PREDICTED: huntingtin	Bombyx mori	82.4	1.1e-24	122.1	427	9	-	-
TRINITY_DN14956_c0_g1_i1	XP_012551416.1	PREDICTED: haloacid dehalogenase isoform X1	Bombyx mori	56.5	5.4e-50	206.5	510	18	-	-
TRINITY_DN14959_c0_g1_i1	XP_006955978.1	manganese and iron superoxide dismutase	Wallemia mellicola CBS 633.66	100	2.2e-83	317.4	519	55	-	-
TRINITY_DN14959_c0_g2_i1	XP_006960221.1	manganese and iron superoxide dismutase	Wallemia mellicola CBS 633.66	100	2.7e-57	230.3	403	12	-	-
TRINITY_DN1496_c0_g1_i1	WP_002519626.1	MULTISPECIES: hypothetical protein	Propionibacteriaceae	77.9	2.6e-48	201.4	753	36	-	-
TRINITY_DN14978_c0_g1_i1	XP_013163163.1	PREDICTED: MAU2 chromatid cohesion factor homolog	Papilio xuthus	86.1	4.6e-151	543.1	974	41	-	K11266
TRINITY_DN14978_c0_g1_i2	XP_014364612.1	PREDICTED: MAU2 chromatid cohesion factor homolog	Papilio machaon	98	1.6e-17	97.8	310	6	-	-
TRINITY_DN1498_c0_g1_i1	AOE48044.1	-	-	41.2	4.1e-20	106.7	364	13	-	-
TRINITY_DN1498_c0_g2_i1	XP_014370761.1	PREDICTED: uncharacterized protein LOC106720554	Papilio machaon	49.3	5.3e-32	146.4	407	22	GO:0007608, GO:0004984, GO:0005549, GO:0016020	-
TRINITY_DN14981_c0_g1_i1	JAT83805.1	hypothetical protein g.13927	Pectinophora gossypiella	91.2	5.4e-54	219.2	341	16	GO:0055085, GO:0005215, GO:0005743, GO:0006810	K15110
TRINITY_DN14987_c0_g1_i1	JAT90227.1	hypothetical protein g.3804, partial	Pectinophora gossypiella	89.2	5.9e-63	249.2	419	23	-	-
TRINITY_DN14992_c0_g1_i1	XP_006958740.1	40S ribosomal protein S9	Wallemia mellicola CBS 633.66	100	1.8e-82	314.7	645	358	-	K02997
TRINITY_DN150_c0_g1_i1	XP_012545654.1	PREDICTED: uncharacterized protein LOC101746620	Bombyx mori	78.6	2.2e-54	221.1	537	16	-	K21763
TRINITY_DN15000_c0_g1_i1	JAT80296.1	hypothetical protein g.4429, partial	Pectinophora gossypiella	71	6.4e-15	89.7	445	31	GO:0007049, GO:0007015, GO:0003779	-
TRINITY_DN15001_c0_g1_i1	XP_013190409.1	PREDICTED: vesicular acetylcholine transporter	Amyelois transitella	86	7e-121	442.6	795	32	GO:0016021, GO:0055085	K14636
TRINITY_DN15009_c0_g1_i1	AIN34701.1	-	-	60	4.1e-51	210.7	740	40	GO:0008374	-
TRINITY_DN15009_c0_g1_i3	AIN34701.1	-	-	67.4	2e-96	361.3	777	42	GO:0008374	K00637
TRINITY_DN15014_c0_g1_i1	XP_013195331.1	PREDICTED: 39S ribosomal protein L51, mitochondrial	Amyelois transitella	81.4	1.7e-75	291.6	665	345	-	K17432
TRINITY_DN15017_c0_g1_i1	JAT80510.1	hypothetical protein g.1072, partial	Pectinophora gossypiella	45.9	9.7e-13	82.4	421	30	-	-
TRINITY_DN15018_c0_g1_i1	XP_013193504.1	PREDICTED: uncharacterized protein LOC106137250	Amyelois transitella	56.4	4.6e-18	99.8	332	14	-	-
TRINITY_DN15023_c0_g1_i1	KOB73430.1	putative WD repeat-containing protein 59, partial	Operophtera brumata	89.6	9.1e-29	135.2	305	14	-	-
TRINITY_DN15023_c0_g2_i1	JAT87359.1	hypothetical protein g.17209, partial	Pectinophora gossypiella	96.4	7.6e-61	241.9	339	15	-	K20409
TRINITY_DN15024_c0_g1_i1	AGS40929.1	-	-	89	9.2e-55	222.6	645	29	-	-
TRINITY_DN15024_c0_g2_i1	NP_001095931.1	argonaute 1	Bombyx mori	99.6	4.1e-125	456.4	694	26	-	K11593
TRINITY_DN15025_c0_g1_i1	XP_004927861.1	PREDICTED: ankyrin repeat, SAM and basic leucine zipper domain-containing protein 1	Bombyx mori	61.9	5.8e-169	603.2	1505	91	-	K18410
TRINITY_DN15025_c0_g1_i2	XP_013185609.1	PREDICTED: ankyrin repeat, SAM and basic leucine zipper domain-containing protein 1	Amyelois transitella	64.2	1.4e-34	155.6	669	37	-	-
TRINITY_DN15026_c0_g1_i1	XP_013134835.1	PREDICTED: LOW QUALITY PROTEIN: glutamate synthase	NADH	94.9	2.9e-90	340.5	619	30	GO:0050660, GO:0006537, GO:0005506, GO:0010181, GO:0016040, GO:0055114, GO:0045181	K00265
TRINITY_DN15028_c0_g1_i1	EHJ77888.1	cullin	Danaus plexippus	96.9	2.4e-247	863.6	1475	239	-	K10612
TRINITY_DN1503_c0_g1_i1	KOB71744.1	putative f-spondin	Operophtera brumata	75	1e-67	266.2	902	40	-	-
TRINITY_DN15035_c0_g1_i1	XP_013140530.1	PREDICTED: TFIIH basal transcription factor complex helicase XPD subunit	Papilio polytes	95.5	5.5e-119	436	668	19	-	-
TRINITY_DN15039_c0_g1_i1	XP_013163872.1	PREDICTED: cyclin-dependent kinase 9	Papilio xuthus	90.9	2.9e-127	463.8	801	58	-	K02211
TRINITY_DN15042_c0_g1_i1	WP_032505033.1	sugar-binding protein	Cutibacterium acnes	98.2	7.2e-56	225.3	329	13	GO:0005506, GO:0046429, GO:0055114, GO:0008299	-
TRINITY_DN15045_c0_g1_i1	EHJ68698.1	hypothetical protein KGM_13285	Danaus plexippus	92.3	9e-12	79	353	1529	-	-
TRINITY_DN1505_c0_g1_i1	XP_728825.1	hypothetical protein, partial	Plasmodium yoelii yoelii 17XNL	45.2	1.7e-22	114.4	311	8	-	-
TRINITY_DN15050_c0_g1_i1	KPJ11858.1	Carboxy-terminal domain RNA polymerase II polypeptide A small phosphatase 1	Papilio machaon	76.5	3.5e-144	520.8	1401	93	-	K15731
TRINITY_DN15057_c0_g2_i1	XP_013187942.1	PREDICTED: regulator of G-protein signaling loco-like	Amyelois transitella	64.8	6.9e-31	142.5	371	16	-	-
TRINITY_DN15058_c0_g1_i1	JAT87906.1	hypothetical protein g.7518, partial	Pectinophora gossypiella	67.2	1.4e-104	388.7	936	50	-	-
TRINITY_DN15058_c0_g2_i1	XP_013183640.1	PREDICTED: uncharacterized protein LOC106129588	Amyelois transitella	73.9	4.9e-94	353.2	708	30	-	-
TRINITY_DN15062_c0_g1_i1	JAA89078.1	eIF2B-gamma protein	Pararge aegeria	81.5	4.1e-226	793.1	1559	443	-	K03241
TRINITY_DN15068_c0_g1_i1	EHJ79211.1	hypothetical protein KGM_15639	Danaus plexippus	86.4	1.2e-18	102.4	556	161	-	-
TRINITY_DN1507_c0_g1_i1	WP_002515529.1	MULTISPECIES: hypothetical protein	Propionibacteriaceae	99	4.7e-46	193	392	18	GO:0019427, GO:0003987, GO:0016208	-
TRINITY_DN15073_c0_g1_i1	ACV87001.1	-	-	76	4.9e-09	70.1	412	29	GO:0006814, GO:0005248, GO:0001518	-
TRINITY_DN15076_c0_g1_i1	GAE77028.1	hypothetical protein JCM18918_2872	Propionibacterium acnes JCM 18918	99	6.9e-53	215.3	305	9	-	-
TRINITY_DN15077_c0_g1_i1	XP_004922481.2	PREDICTED: putative glycerol kinase 5	Bombyx mori	75.8	8.7e-33	148.7	336	13	-	-
TRINITY_DN15078_c0_g1_i1	OJJ60985.1	hypothetical protein ASPSYDRAFT_173918	Aspergillus sydowii CBS 593.65	86.2	9.6e-31	142.1	392	26	-	-
TRINITY_DN15078_c0_g2_i1	OJJ52418.1	hypothetical protein ASPSYDRAFT_52048	Aspergillus sydowii CBS 593.65	97.5	4e-35	156.8	421	39	-	-
TRINITY_DN15079_c0_g1_i1	XP_012543783.1	PREDICTED: heterogeneous nuclear ribonucleoprotein L isoform X1	Bombyx mori	91.3	2.3e-83	317.4	547	28	-	K13159
TRINITY_DN15083_c0_g1_i1	XP_012543804.1	PREDICTED: uncharacterized protein LOC101746654 isoform X1	Bombyx mori	45.6	6e-42	180.6	971	43	-	K21752
TRINITY_DN15089_c0_g1_i1	XP_004925724.1	PREDICTED: retinol dehydrogenase 13-like	Bombyx mori	70.2	2.3e-132	481.9	1733	153	-	-
TRINITY_DN15096_c0_g1_i1	XP_012546468.1	PREDICTED: LOW QUALITY PROTEIN: inactive dipeptidyl peptidase 10	Bombyx mori	90.8	5.5e-57	229.2	361	11	-	-
TRINITY_DN15100_c0_g1_i1	KPJ14570.1	hypothetical protein RR48_13641	Papilio machaon	86.7	8.7e-14	86.3	547	26	-	-
TRINITY_DN15106_c0_g1_i1	KPI96707.1	BTB/POZ domain-containing protein 10	Papilio xuthus	63.5	1.3e-26	129.4	763	69	-	K10482
TRINITY_DN15107_c0_g1_i1	KOB76900.1	Uncharacterized protein OBRU01_04714, partial	Operophtera brumata	44.9	2.3e-92	348.6	1312	169	-	-
TRINITY_DN15111_c0_g1_i1	EHJ72908.1	putative three prime repair exonuclease 1	Danaus plexippus	57.4	1.8e-10	75.9	836	56	-	-
TRINITY_DN15112_c0_g2_i1	XP_012550753.1	PREDICTED: uncharacterized protein LOC101745587	Bombyx mori	52.8	1.3e-28	135.2	420	12	-	-
TRINITY_DN15117_c0_g1_i1	XP_004928926.1	PREDICTED: NAD-dependent protein deacetylase Sirt4-like	Bombyx mori	80.5	1.3e-141	511.9	1084	105	-	K11414
TRINITY_DN15119_c0_g1_i1	XP_012544129.1	PREDICTED: flavin-dependent monooxygenase FMO2 isoform X1	Bombyx mori	76.7	5.1e-160	573.2	1197	54	GO:0050660, GO:0050661, GO:0055114, GO:0004499	K00485
TRINITY_DN15122_c0_g1_i1	NP_001241137.1	ribulose bisphosphate carboxylase small chain 4, chloroplastic	Glycine max	100	6.2e-102	379.4	687	42	-	K01602
TRINITY_DN15125_c0_g1_i1	XP_013197877.1	PREDICTED: solute carrier family 35 member E1 homolog	Amyelois transitella	80.2	3.8e-40	174.1	657	46	-	-
TRINITY_DN15125_c0_g2_i1	XP_013197877.1	PREDICTED: solute carrier family 35 member E1 homolog	Amyelois transitella	59.6	2.7e-20	109	1184	44	-	K15283
TRINITY_DN15126_c0_g1_i1	XP_006959545.1	ARF/SAR	Wallemia mellicola CBS 633.66	100	1.3e-91	344.7	512	28	GO:0005622, GO:0005525, GO:0007264	K07937
TRINITY_DN1513_c0_g1_i1	WP_069134494.1	hypothetical protein	Gammaproteobacteria bacterium 2W06	52.3	8.3e-82	313.2	1039	68	-	K17098
TRINITY_DN15130_c0_g1_i1	JAT84279.1	hypothetical protein g.17363, partial	Pectinophora gossypiella	94.6	1.7e-09	71.2	321	7	-	-
TRINITY_DN15132_c0_g1_i1	XP_012549759.1	PREDICTED: syntaxin-binding protein 5 isoform X1	Bombyx mori	58.2	5.5e-50	208	1517	61	-	-
TRINITY_DN15133_c0_g1_i1	XP_013189511.1	PREDICTED: vacuolar protein sorting-associated protein 13A-like	Amyelois transitella	57	7.3e-36	159.5	493	25	-	-
TRINITY_DN15134_c0_g1_i1	NP_001037474.1	hepatocyte nuclear factor 4 isoform a	Bombyx mori	78.6	3.7e-35	157.1	511	14	GO:0005634, GO:0003677, GO:0006355, GO:0003707	-
TRINITY_DN15134_c0_g1_i2	NP_001037474.1	hepatocyte nuclear factor 4 isoform a	Bombyx mori	90.9	1.5e-100	374.8	651	25	GO:0005634, GO:0003677, GO:0006355, GO:0003707	K07292
TRINITY_DN15139_c0_g1_i1	XP_013189030.1	PREDICTED: uncharacterized protein LOC106133746	Amyelois transitella	73.6	9.7e-82	312.4	707	77	-	-
TRINITY_DN15140_c0_g1_i1	XP_013165124.1	PREDICTED: metal transporter CNNM4-like	Papilio xuthus	71.6	2.5e-15	92	864	47	-	-
TRINITY_DN15145_c0_g1_i1	XP_013184360.1	PREDICTED: uncharacterized protein LOC106130136	Amyelois transitella	43.4	1.7e-09	72	555	60	-	-
TRINITY_DN15148_c0_g1_i1	XP_014367898.1	PREDICTED: cyclin-dependent kinase 14 isoform X2	Papilio machaon	82.6	6.1e-33	149.8	524	19	-	-
TRINITY_DN15148_c0_g2_i1	XP_013190740.1	PREDICTED: cyclin-dependent kinase 14 isoform X1	Amyelois transitella	100	7.7e-82	312.8	732	30	-	K08821
TRINITY_DN15153_c0_g1_i1	WP_011183955.1	hypothetical protein	Cutibacterium acnes	98.6	5.2e-32	146	308	11	GO:0016020	-
TRINITY_DN15154_c0_g1_i1	XP_013183194.1	PREDICTED: uncharacterized protein LOC106129239	Amyelois transitella	44	1.1e-33	152.5	634	19	-	-
TRINITY_DN15154_c0_g2_i1	JAA87071.1	Uncharacterized protein, partial	Pararge aegeria	52.2	3.4e-35	157.5	606	56	-	-
TRINITY_DN15155_c0_g1_i1	XP_004922377.1	PREDICTED: uncharacterized protein LOC101744206	Bombyx mori	60.9	2.6e-37	164.9	750	1438	-	-
TRINITY_DN15159_c0_g1_i1	WP_002530361.1	ABC transporter permease	Cutibacterium acnes	100	4e-139	503.1	741	22	-	-
TRINITY_DN15160_c0_g1_i1	KPI98590.1	Growth arrest and DNA damage-inducible protein GADD45 beta	Papilio xuthus	80.6	2.4e-72	282	1217	134	GO:0006950, GO:0051726, GO:0005634	K04402
TRINITY_DN15161_c0_g1_i1	XP_018908337.1	PREDICTED: cell cycle control protein 50A	Bemisia tabaci	41.8	1.1e-42	183.3	1124	85	GO:0016020	-
TRINITY_DN15164_c0_g1_i1	AID54873.1	-	-	85.9	1.7e-131	478.4	1146	38	GO:0005506, GO:0020037, GO:0016705, GO:0055114	-
TRINITY_DN15166_c0_g1_i1	XP_013179762.1	PREDICTED: uncharacterized protein LOC106126586	Papilio xuthus	89.2	7.2e-77	296.2	715	1127	-	-
TRINITY_DN15168_c0_g1_i1	JAG71843.1	SDO1-like protein C21C3.19	Fopius arisanus	100	2.7e-63	250.4	419	43	-	-
TRINITY_DN15172_c0_g1_i1	KOB72829.1	GPN-loop GTPase 2	Operophtera brumata	76.5	6.2e-130	473.8	1759	370	-	K06883
TRINITY_DN15172_c0_g1_i2	KOB72830.1	Rolly protein	Operophtera brumata	65.7	7.5e-15	89	310	27	-	-
TRINITY_DN15174_c0_g1_i1	EHJ66676.1	hypothetical protein KGM_08772	Danaus plexippus	48.3	9.1e-96	359.8	1217	83	-	-
TRINITY_DN15180_c0_g2_i1	XP_014354578.1	PREDICTED: alpha-1,3/1,6-mannosyltransferase ALG2	Papilio machaon	84	5.3e-36	159.8	467	21	-	K03843
TRINITY_DN15181_c0_g1_i1	XP_013199780.1	PREDICTED: rho GDP-dissociation inhibitor 1	Amyelois transitella	95.7	1.8e-67	264.2	416	37	GO:0005094, GO:0005737	K12462
TRINITY_DN15181_c0_g3_i1	KPJ08350.1	Rho GDP-dissociation inhibitor 1, partial	Papilio machaon	80	2.8e-14	87.8	504	11	GO:0005094, GO:0005737	-
TRINITY_DN15183_c0_g1_i1	KPJ06072.1	putative RNA-directed DNA polymerase from transposon BS	Papilio machaon	50	4.6e-32	146.7	467	6	-	-
TRINITY_DN15187_c0_g1_i1	XP_012550791.1	PREDICTED: 5'-3' exoribonuclease 1 isoform X1	Bombyx mori	77.4	3.8e-36	160.2	440	14	-	-
TRINITY_DN15187_c0_g2_i1	XP_013136555.1	PREDICTED: 5'-3' exoribonuclease 1	Papilio polytes	96.6	2.9e-64	253.4	391	8	-	K12618
TRINITY_DN15193_c0_g1_i2	XP_012550762.1	PREDICTED: bifunctional 3'-phosphoadenosine 5'-phosphosulfate synthase isoform X1	Bombyx mori	83	1.8e-68	268.1	601	7	GO:0004020, GO:0000103, GO:0005524	-
TRINITY_DN15193_c0_g1_i3	XP_012550762.1	PREDICTED: bifunctional 3'-phosphoadenosine 5'-phosphosulfate synthase isoform X1	Bombyx mori	88	5.6e-159	569.3	901	53	GO:0004020, GO:0000103, GO:0005524	K13811
TRINITY_DN15194_c0_g1_i1	XP_014356882.1	PREDICTED: trafficking protein particle complex subunit 5	Papilio machaon	96.6	1.5e-92	348.6	846	1096	-	K20280
TRINITY_DN15195_c0_g1_i1	XP_013186635.1	PREDICTED: protein RER1	Amyelois transitella	89.7	8.5e-101	376.3	1107	866	GO:0016021	-
TRINITY_DN15196_c0_g1_i1	EHJ73779.1	putative ubiquitin specific protease 34	Danaus plexippus	75	2.1e-33	150.6	308	8	-	-
TRINITY_DN15201_c0_g1_i1	JAT81089.1	hypothetical protein g.11760	Pectinophora gossypiella	47.3	1.9e-41	178.7	824	62	-	-
TRINITY_DN15207_c0_g1_i1	KPI95038.1	Voltage-dependent calcium channel subunit alpha-2/delta-4	Papilio xuthus	84.6	1.2e-137	498.4	865	26	-	-
TRINITY_DN15207_c0_g2_i1	XP_013197194.1	PREDICTED: voltage-dependent calcium channel subunit alpha-2/delta-4 isoform X1	Amyelois transitella	88	1.9e-47	197.2	302	12	-	-
TRINITY_DN15228_c0_g1_i2	XP_013184885.1	PREDICTED: uncharacterized protein LOC106130565 isoform X1	Amyelois transitella	50	7.1e-23	115.9	376	15	-	-
TRINITY_DN15244_c0_g1_i1	XP_011560307.1	PREDICTED: uncharacterized protein LOC105390667	Plutella xylostella	57.7	2e-16	95.1	585	45	-	-
TRINITY_DN15254_c0_g1_i1	XP_013191595.1	PREDICTED: uncharacterized protein LOC106135765	Amyelois transitella	80.9	3.1e-53	216.9	397	7	-	-
TRINITY_DN15254_c0_g1_i2	XP_013191595.1	PREDICTED: uncharacterized protein LOC106135765	Amyelois transitella	95.2	8.6e-27	128.6	309	2	-	-
TRINITY_DN15266_c0_g1_i1	XP_004931469.1	PREDICTED: purine nucleoside phosphorylase-like isoform X1	Bombyx mori	87.5	3.8e-132	480.7	1293	79	GO:0006139, GO:0004731	K03783
TRINITY_DN15273_c0_g1_i1	JAA79654.1	endonuclease-reverse transcriptase, partial	Pararge aegeria	59.4	1e-15	92	349	7	-	-
TRINITY_DN15274_c0_g1_i1	XP_013185764.1	PREDICTED: liprin-beta-1 isoform X5	Amyelois transitella	74.9	1.3e-66	261.9	595	20	-	-
TRINITY_DN15288_c0_g1_i1	JAT89495.1	hypothetical protein g.19078, partial	Pectinophora gossypiella	72.9	3.1e-66	261.2	852	10	-	-
TRINITY_DN15293_c0_g1_i1	XP_006959021.1	hypothetical protein WALSEDRAFT_64930	Wallemia mellicola CBS 633.66	79.8	1.9e-45	191	423	24	-	-
TRINITY_DN15302_c0_g1_i1	XP_011548338.1	PREDICTED: zinc finger HIT domain-containing protein 2-like	Plutella xylostella	62.7	1.4e-80	308.5	706	62	-	-
TRINITY_DN15311_c0_g1_i1	OOF91597.1	hypothetical protein ASPCADRAFT_210945	Aspergillus carbonarius ITEM 5010	86.6	1.2e-57	231.5	381	10	-	-
TRINITY_DN15312_c0_g1_i1	XP_013185090.1	PREDICTED: melanotransferrin	Amyelois transitella	75.2	3.5e-39	169.9	318	8	-	-
TRINITY_DN15313_c0_g1_i1	JAT79661.1	hypothetical protein g.8489, partial	Pectinophora gossypiella	78.2	5.3e-60	239.6	469	18	-	-
TRINITY_DN15318_c0_g1_i2	XP_013182228.1	PREDICTED: 5-oxoprolinase	Papilio xuthus	84.6	6.3e-113	416	717	33	GO:0016787	K01469
TRINITY_DN15331_c0_g2_i1	XP_014366417.1	PREDICTED: enkurin	Papilio machaon	94.2	1e-18	102.1	368	7	-	-
TRINITY_DN15336_c0_g1_i1	XP_013184206.1	PREDICTED: vacuole membrane protein 1	Amyelois transitella	89.1	4.4e-21	110.9	723	59	-	-
TRINITY_DN15341_c0_g1_i1	XP_013195823.1	PREDICTED: nitrogen permease regulator 2-like protein	Amyelois transitella	71.8	4.6e-23	116.3	320	17	-	-
TRINITY_DN15342_c0_g1_i1	XP_012552619.1	PREDICTED: tetratricopeptide repeat protein 17-like, partial	Bombyx mori	66.9	6.9e-49	203	595	16	-	-
TRINITY_DN15351_c0_g1_i1	XP_013184288.1	PREDICTED: zinc finger protein 208-like isoform X1	Amyelois transitella	46.3	1.9e-70	275.4	1049	56	-	-
TRINITY_DN15353_c0_g1_i1	XP_013200281.1	PREDICTED: RNA polymerase II-associated protein 3-like	Amyelois transitella	72.2	3e-14	88.2	711	32	-	-
TRINITY_DN15354_c0_g1_i1	XP_014367008.1	PREDICTED: uncharacterized protein LOC106717634	Papilio machaon	64.4	3.4e-34	153.7	425	6	-	-
TRINITY_DN15354_c0_g2_i1	XP_013176502.1	PREDICTED: uncharacterized protein LOC106124412	Papilio xuthus	62.7	2.3e-55	224.6	608	24	-	-
TRINITY_DN15365_c0_g1_i2	KPJ15778.1	DmX-like protein 2	Papilio machaon	76.4	5.8e-104	386.3	781	31	-	-
TRINITY_DN15367_c0_g1_i1	KRY06398.1	hypothetical protein T12_10214, partial	Trichinella patagoniensis	61.6	2.1e-12	80.9	318	6	-	-
TRINITY_DN1537_c0_g1_i1	KOB70205.1	Protein FAM76A	Operophtera brumata	78.4	1.4e-11	78.6	414	6	-	-
TRINITY_DN1537_c0_g1_i2	XP_013190353.1	PREDICTED: protein FAM76A	Amyelois transitella	76.3	3.7e-37	164.1	619	20	-	-
TRINITY_DN15371_c0_g1_i1	XP_013189404.1	PREDICTED: uncharacterized protein LOC106134010	Amyelois transitella	71.4	3.6e-90	341.3	1327	194	-	-
TRINITY_DN15376_c0_g1_i2	EFT76718.1	hypothetical protein HMPREF9599_02000	Propionibacterium acnes HL050PA2	99	8e-57	229.6	683	12	-	-
TRINITY_DN15380_c0_g1_i1	CBH09298.1	putative Zn finger protein	Heliconius melpomene	58.4	2.1e-24	120.9	368	20	-	-
TRINITY_DN15384_c0_g1_i1	EHJ69773.1	putative metalloprotease	Danaus plexippus	82.4	3.5e-121	443.7	892	34	-	K01408
TRINITY_DN15387_c0_g1_i1	XP_004931255.1	PREDICTED: alkylglycerol monooxygenase-like	Bombyx mori	67.7	6.6e-16	92.8	387	10	-	-
TRINITY_DN15387_c0_g1_i2	XP_004931255.1	PREDICTED: alkylglycerol monooxygenase-like	Bombyx mori	68.4	1.2e-32	148.3	339	8	-	-
TRINITY_DN154_c0_g1_i1	EHJ65769.1	hypothetical protein KGM_22300	Danaus plexippus	78.9	3.3e-35	156.8	341	8	-	-
TRINITY_DN15400_c0_g1_i1	KPJ17215.1	hypothetical protein RR48_01564	Papilio machaon	74.4	4e-28	133.3	355	7	GO:0015629, GO:0030042	-
TRINITY_DN15403_c0_g1_i1	WP_002515123.1	MULTISPECIES: zinc-binding dehydrogenase	Propionibacteriaceae	92	4.8e-65	256.1	415	8	GO:0008270, GO:0016491, GO:0055114	-
TRINITY_DN15403_c0_g2_i1	WP_070726257.1	L-lactate dehydrogenase	Propionibacterium sp. HMSC062D05	100	4.7e-23	116.7	431	12	GO:0055114, GO:0016616, GO:0019752	-
TRINITY_DN15415_c0_g1_i1	KPJ17378.1	Cullin-2	Papilio machaon	62.2	1.9e-99	371.7	1017	57	-	-
TRINITY_DN15419_c0_g1_i1	EFD06176.1	methyltransferase domain protein	Propionibacterium acnes J165	93.7	2.7e-98	367.1	573	14	-	-
TRINITY_DN15420_c0_g1_i1	XP_013162086.1	PREDICTED: uncharacterized protein LOC106113739 isoform X1	Papilio xuthus	46.2	5e-40	174.5	1127	47	-	-
TRINITY_DN15422_c0_g1_i1	XP_004926541.1	PREDICTED: formin-2-like	Bombyx mori	53.8	4.9e-13	83.2	364	14	-	-
TRINITY_DN15439_c0_g1_i1	JAA86857.1	secreted protein, partial	Pararge aegeria	66.1	5.4e-33	149.4	357	12	-	-
TRINITY_DN1544_c0_g1_i1	NP_062613.3	polyubiquitin-C	Mus musculus	100	1.8e-51	210.7	328	12	-	K02977
TRINITY_DN15441_c0_g1_i1	KPI95279.1	Nephrin	Papilio xuthus	79.6	2e-17	97.8	375	14	-	-
TRINITY_DN15441_c0_g1_i2	XP_013193727.1	PREDICTED: nephrin-like	Amyelois transitella	84.8	8.9e-32	145.2	306	9	-	-
TRINITY_DN15441_c1_g1_i2	XP_004924109.2	PREDICTED: irregular chiasm C-roughest protein isoform X1	Bombyx mori	87	3.6e-13	84.7	786	55	-	-
TRINITY_DN15446_c0_g1_i1	KPJ07940.1	AP-1 complex subunit gamma-1	Papilio machaon	100	1.8e-32	148.3	530	23	GO:0005794, GO:0008565, GO:0015031	-
TRINITY_DN15446_c0_g1_i2	XP_013182143.1	PREDICTED: AP-1 complex subunit gamma-1 isoform X6	Papilio xuthus	99.5	3.5e-117	430.3	786	19	GO:0005794, GO:0008565, GO:0015031	K12391
TRINITY_DN15448_c0_g1_i2	KPJ15034.1	MLX-interacting protein	Papilio machaon	78	1.5e-77	298.1	561	22	-	K09113
TRINITY_DN15452_c0_g1_i1	XP_003526051.1	PREDICTED: uncharacterized protein LOC100780841	Glycine max	100	1.1e-56	228.4	442	10	GO:0015979, GO:0016020, GO:0009523	-
TRINITY_DN15456_c0_g1_i1	XP_013194984.1	PREDICTED: EF-hand domain-containing protein 1-like	Amyelois transitella	62.9	9.1e-15	89.4	482	25	-	-
TRINITY_DN1547_c0_g1_i1	XP_014360443.1	PREDICTED: NAD(P) transhydrogenase, mitochondrial-like	Papilio machaon	92	3.2e-51	209.9	340	12	GO:0008746, GO:0015992, GO:0055114	K00324
TRINITY_DN15479_c0_g1_i1	EHJ72802.1	endonuclease-reverse transcriptase	Danaus plexippus	57.3	1.5e-16	95.5	556	19	-	-
TRINITY_DN15480_c0_g1_i1	XP_013184314.1	PREDICTED: uncharacterized protein LOC106130098	Amyelois transitella	63.6	6.4e-44	186	433	13	GO:0009311, GO:0004573	-
TRINITY_DN15482_c0_g1_i1	WP_024309833.1	nitrogen regulation protein NR(I)	Pseudomonas sp. P818	100	3.4e-15	90.1	312	2	GO:0005524, GO:0000160, GO:0000156, GO:0006808, GO:0003677	-
TRINITY_DN15482_c0_g1_i2	WP_024309833.1	nitrogen regulation protein NR(I)	Pseudomonas sp. P818	100	3.6e-15	90.1	329	4	GO:0005524, GO:0000160, GO:0000156, GO:0006808, GO:0003677	-
TRINITY_DN15483_c0_g1_i2	XP_004931181.1	PREDICTED: geranylgeranyl pyrophosphate synthase isoform X1	Bombyx mori	93.1	1.3e-20	109	550	21	GO:0008299	K00804
TRINITY_DN15488_c0_g1_i1	KPJ10392.1	Ran-binding protein 9	Papilio machaon	41.1	4.5e-13	83.6	436	27	-	-
TRINITY_DN15490_c0_g1_i1	JAT79818.1	hypothetical protein g.15408, partial	Pectinophora gossypiella	52.3	1.4e-45	192.2	702	35	-	-
TRINITY_DN15496_c0_g1_i1	XP_014369901.1	PREDICTED: lysophospholipase-like protein 1	Papilio machaon	59.4	1.3e-74	288.9	813	64	-	-
TRINITY_DN155_c0_g1_i1	EHJ73699.1	putative mitogen-activated protein kinase kinase 7	Danaus plexippus	68.3	2.3e-30	141	428	6	-	-
TRINITY_DN15504_c0_g1_i1	XP_013200215.1	PREDICTED: disintegrin and metalloproteinase domain-containing protein 10	Amyelois transitella	69.1	2.5e-18	100.5	307	17	GO:0007219, GO:0004222, GO:0006509	-
TRINITY_DN1551_c0_g1_i1	WP_038399650.1	ATP synthase subunit A	Cutibacterium acnes	89.9	9.7e-83	315.5	602	15	GO:0015986, GO:0015078	K02108
TRINITY_DN15511_c0_g1_i1	AID54908.1	-	-	75.9	2.3e-93	350.9	667	47	GO:0055114, GO:0005506, GO:0016705, GO:0020037	-
TRINITY_DN15512_c0_g1_i1	XP_004928708.1	PREDICTED: PAXIP1-associated glutamate-rich protein 1	Bombyx mori	93.9	2.8e-33	151	527	42	-	-
TRINITY_DN15521_c0_g1_i1	XP_012551676.1	PREDICTED: uncharacterized protein LOC101747229	Bombyx mori	37.6	2.3e-11	78.2	532	27	-	-
TRINITY_DN15522_c0_g1_i1	XP_012546523.1	PREDICTED: v-src sarcoma (Schmidt-Ruppin A-2) viral oncogene homolog isoform X1	Bombyx mori	50.8	2.4e-30	141.4	574	9	-	-
TRINITY_DN1553_c0_g1_i1	XP_006960591.1	eEF1-gamma domain-containing protein	Wallemia mellicola CBS 633.66	100	4.5e-51	209.5	363	16	-	-
TRINITY_DN15532_c0_g1_i1	EHJ72072.1	hypothetical protein KGM_18026	Danaus plexippus	87.5	4.3e-14	87.4	603	47	-	-
TRINITY_DN15537_c0_g1_i1	XP_006958312.1	40S ribosomal protein S6	Wallemia mellicola CBS 633.66	100	3.4e-128	466.8	785	380	-	K02991
TRINITY_DN15542_c0_g1_i1	XP_013189651.1	PREDICTED: vanin-like protein 2	Amyelois transitella	81.5	1.8e-59	237.7	410	10	GO:0016811	K01435
TRINITY_DN15550_c0_g1_i1	XP_013200211.1	PREDICTED: cell division cycle 5-like protein isoform X1	Amyelois transitella	67	1.1e-66	262.3	685	36	-	-
TRINITY_DN15559_c0_g1_i1	WP_002521502.1	MULTISPECIES: RNA helicase	Propionibacteriaceae	98.6	5e-74	286.2	482	13	-	-
TRINITY_DN15565_c1_g1_i1	EHJ69107.1	ATP-binding cassette transporter	Danaus plexippus	77	1.4e-48	201.8	534	12	-	-
TRINITY_DN15568_c0_g1_i1	XP_004927891.1	PREDICTED: cytochrome b-c1 complex subunit 8-like	Bombyx mori	84.1	6.1e-36	159.5	416	3028	GO:0008121	K00418
TRINITY_DN1557_c0_g1_i1	XP_013184880.1	PREDICTED: protein furry	Amyelois transitella	90.5	2.9e-56	226.9	380	5	-	-
TRINITY_DN15573_c0_g1_i1	EFB88197.1	glutamyl-tRNAGlu reductase domain protein	Propionibacterium acnes J139	100	1.1e-57	231.5	367	6	GO:0033014, GO:0055114, GO:0008883, GO:0050661	-
TRINITY_DN15598_c0_g1_i1	ALJ30258.1	-	-	97	3.8e-123	449.9	693	17	GO:0006897	K11247
TRINITY_DN15598_c0_g2_i1	JAT87562.1	hypothetical protein g.3070, partial	Pectinophora gossypiella	89.7	1.3e-09	72	430	19	GO:0006897	-
TRINITY_DN15609_c0_g1_i1	XP_012547900.1	PREDICTED: probable multidrug resistance-associated protein lethal(2)03659	Bombyx mori	66	2.4e-63	251.9	1095	45	-	-
TRINITY_DN15611_c0_g1_i1	JAT82866.1	hypothetical protein g.8462, partial	Pectinophora gossypiella	84.6	1.4e-40	175.3	524	27	GO:0008168	-
TRINITY_DN15613_c0_g1_i1	WP_002516480.1	MULTISPECIES: DNA repair protein RecN	Propionibacteriaceae	100	3.3e-63	250	396	8	GO:0005524, GO:0006281, GO:0006310	K03631
TRINITY_DN15615_c0_g1_i1	EHJ66753.1	hypothetical protein KGM_16737	Danaus plexippus	56.1	7.9e-14	86.7	643	53	GO:0015012, GO:0008375, GO:0016021	-
TRINITY_DN15619_c0_g1_i1	WP_002519887.1	MULTISPECIES: membrane protein	Propionibacteriaceae	90.2	1e-73	285.4	566	17	GO:0006506, GO:0004584	-
TRINITY_DN15633_c0_g1_i1	XP_013192699.1	PREDICTED: UHRF1-binding protein 1-like isoform X1	Amyelois transitella	63.6	8.4e-28	132.1	333	12	-	-
TRINITY_DN15652_c0_g1_i1	EFD02999.1	tryptophan--tRNA ligase	Propionibacterium acnes SK187	98.1	8.9e-50	205.3	380	9	GO:0004830, GO:0006436, GO:0000166, GO:0005737, GO:0005524	-
TRINITY_DN15675_c0_g1_i1	JAT81818.1	hypothetical protein g.6046, partial	Pectinophora gossypiella	97.5	1.1e-82	315.8	891	28	GO:0003723	-
TRINITY_DN15675_c0_g1_i2	JAT81818.1	hypothetical protein g.6046, partial	Pectinophora gossypiella	96.2	2.1e-83	317.8	650	10	GO:0003723	-
TRINITY_DN15697_c0_g1_i1	WP_002518367.1	MULTISPECIES: 1-deoxy-D-xylulose-5-phosphate reductoisomerase	Propionibacteriaceae	100	1.7e-54	220.7	319	9	GO:0055114, GO:0046872, GO:0030604, GO:0008299	K00099
TRINITY_DN15700_c0_g1_i1	AAZ31061.1	-	-	100	6.4e-11	77	666	74	-	-
TRINITY_DN15709_c0_g1_i1	XP_004922733.1	PREDICTED: uncharacterized protein LOC101742718	Bombyx mori	80.7	1.3e-64	255.8	827	37	-	-
TRINITY_DN15713_c0_g1_i1	XP_012546211.1	PREDICTED: uncharacterized protein LOC101738425 isoform X1	Bombyx mori	80	1.4e-23	118.6	479	18	-	-
TRINITY_DN15716_c0_g1_i2	XP_013198576.1	PREDICTED: piggyBac transposable element-derived protein 3-like	Amyelois transitella	44.1	5.3e-08	66.2	314	4	-	-
TRINITY_DN15717_c0_g1_i1	JAA88025.1	smoothened, partial	Pararge aegeria	89.3	2.2e-80	307.4	510	18	GO:0007224	K06226
TRINITY_DN15719_c0_g1_i1	KPG66020.1	aspartyl-tRNA synthetase	Cutibacterium acnes	99.3	2.2e-76	293.9	430	9	GO:0006418, GO:0005524, GO:0004812, GO:0000166	-
TRINITY_DN15722_c0_g1_i1	WP_002515140.1	MULTISPECIES: hypothetical protein	Propionibacteriaceae	84.4	6.6e-22	112.5	318	8	-	-
TRINITY_DN15725_c0_g1_i1	EFD07477.1	hypothetical protein HMPREF9207_1941	Propionibacterium acnes J165	84.3	1.7e-44	187.6	329	11	-	-
TRINITY_DN15727_c0_g1_i1	XP_013148564.1	PREDICTED: E3 ubiquitin-protein ligase UBR5 isoform X7	Papilio polytes	71.9	5.9e-99	369.8	812	20	-	-
TRINITY_DN15727_c0_g1_i2	JAA88547.1	ubiquitin-protein ligase EDD1, partial	Pararge aegeria	100	4.3e-10	73.6	404	10	-	-
TRINITY_DN15735_c0_g1_i1	JAT84503.1	hypothetical protein g.12910	Pectinophora gossypiella	77	2e-46	194.1	368	13	-	K20181
TRINITY_DN15740_c0_g1_i1	WP_002516995.1	MULTISPECIES: translation initiation factor IF-2	Propionibacteriaceae	100	4.4e-73	283.1	499	14	GO:0005525, GO:0005622, GO:0003743, GO:0006413	-
TRINITY_DN15744_c0_g1_i1	JAT91015.1	hypothetical protein g.6856, partial	Pectinophora gossypiella	70.8	4.2e-75	290	578	24	-	K06255
TRINITY_DN15749_c0_g1_i1	ADN88179.1	-	-	88.7	1.8e-119	438	819	25	GO:0016887, GO:0016021, GO:0006812	-
TRINITY_DN15749_c0_g1_i2	ADN88179.1	-	-	85.9	1.3e-71	278.5	601	17	GO:0016887, GO:0016021, GO:0006812	-
TRINITY_DN1575_c0_g1_i1	OQY11259.1	DUF4118 domain-containing protein	Propionibacterium sp. 4572_24	100	2.8e-49	203.4	317	11	-	-
TRINITY_DN1575_c0_g2_i1	WP_070726331.1	cobalt ABC transporter ATP-binding protein	Propionibacterium sp. HMSC062D05	100	1.2e-28	135.2	407	7	GO:0006824	-
TRINITY_DN15752_c0_g1_i1	XP_013179745.1	PREDICTED: 5-methylcytosine rRNA methyltransferase NSUN4	Papilio xuthus	84.4	2.9e-37	163.7	369	13	-	K21970
TRINITY_DN15761_c0_g1_i1	XP_013184002.1	PREDICTED: calmodulin-like	Amyelois transitella	85.2	1.7e-86	328.6	922	36	-	-
TRINITY_DN15762_c0_g1_i1	JAT82761.1	hypothetical protein g.5167	Pectinophora gossypiella	61.9	5.4e-85	323.6	908	123	GO:0006511, GO:0005634, GO:0007275	-
TRINITY_DN15765_c0_g1_i1	KOB57768.1	putative angiotensin-converting enzyme, partial	Operophtera brumata	84.2	2.5e-10	74.3	403	25	GO:0006508, GO:0008237, GO:0008241, GO:0016020	-
TRINITY_DN15771_c0_g1_i1	XP_011556538.1	PREDICTED: armadillo repeat-containing protein 5-like	Plutella xylostella	57.8	7.9e-26	125.9	435	16	-	-
TRINITY_DN15772_c0_g1_i1	XP_013192336.1	PREDICTED: CAAX prenyl protease 1 homolog isoform X1	Amyelois transitella	84.2	1e-210	742.3	1938	543	GO:0008233, GO:0071586	K06013
TRINITY_DN15773_c0_g1_i1	XP_013191734.1	PREDICTED: facilitated trehalose transporter Tret1-like	Amyelois transitella	87.5	3.7e-53	216.5	368	5	GO:0055085, GO:0016021, GO:0022857	-
TRINITY_DN15774_c0_g1_i1	XP_012543904.1	PREDICTED: tripeptidyl-peptidase 2 isoform X2	Bombyx mori	69.8	6.2e-124	453	960	39	-	-
TRINITY_DN15780_c0_g1_i1	KPI98003.1	NUAK family SNF1-like kinase 1	Papilio xuthus	60.4	9.5e-35	155.6	442	9	-	-
TRINITY_DN15781_c0_g1_i1	JAA88913.1	Telomerase Cajal body protein 1	Pararge aegeria	67.5	3.8e-163	583.6	1194	42	-	-
TRINITY_DN15781_c0_g1_i2	EHJ73919.1	hypothetical protein KGM_11749	Danaus plexippus	82	4.7e-67	263.1	500	6	-	-
TRINITY_DN15782_c0_g1_i1	EGT50279.1	hypothetical protein CAEBREN_30272	Caenorhabditis brenneri	80	1.3e-11	78.2	313	10	-	-
TRINITY_DN15783_c0_g1_i1	XP_013189267.1	PREDICTED: OCIA domain-containing protein 1-like	Amyelois transitella	45.3	2.9e-24	121.3	643	68	-	-
TRINITY_DN15786_c0_g1_i1	XP_013194925.1	PREDICTED: structural maintenance of chromosomes protein 3	Amyelois transitella	84.4	5.4e-129	469.9	1050	40	GO:0003682, GO:0006281, GO:0007064, GO:0008280	-
TRINITY_DN15791_c0_g1_i1	XP_013140495.1	PREDICTED: uncharacterized protein LOC106104856	Papilio polytes	95.7	2.9e-17	97.1	320	4	-	-
TRINITY_DN15791_c0_g1_i2	JAT89377.1	hypothetical protein g.5133	Pectinophora gossypiella	89.5	2.6e-80	307.8	770	25	-	-
TRINITY_DN15791_c0_g1_i3	JAT82718.1	hypothetical protein g.5130	Pectinophora gossypiella	78.1	1.2e-23	118.2	326	6	-	-
TRINITY_DN15799_c0_g1_i1	KOB76672.1	putative reverse transcriptase	Operophtera brumata	45.9	5.6e-33	149.8	484	28	GO:0005524, GO:0004386	-
TRINITY_DN15806_c0_g1_i1	AIG51923.1	-	-	79.2	7.4e-159	569.3	1192	41	GO:0006811, GO:0004872, GO:0005216, GO:0016020	K05313
TRINITY_DN15808_c0_g2_i1	XP_014359008.1	PREDICTED: uncharacterized protein LOC106711210 isoform X5	Papilio machaon	90.9	5.8e-27	129.4	354	14	-	-
TRINITY_DN15808_c0_g2_i2	ACM68437.1	-	-	91.7	4.5e-77	296.2	448	10	-	-
TRINITY_DN15812_c0_g1_i1	XP_013136743.1	PREDICTED: uncharacterized protein LOC106101917	Papilio polytes	82.5	4.4e-107	396.7	797	79	GO:0007264, GO:0005525	-
TRINITY_DN15812_c0_g2_i1	XP_013136743.1	PREDICTED: uncharacterized protein LOC106101917	Papilio polytes	88.3	5.4e-78	299.7	583	31	GO:0007264, GO:0005525	-
TRINITY_DN15827_c0_g1_i1	XP_014368858.1	PREDICTED: equilibrative nucleoside transporter 4	Papilio machaon	71.1	5.7e-44	187.6	1112	32	GO:0055085, GO:0016021, GO:0008504, GO:0005337	K03323
TRINITY_DN15828_c0_g1_i1	KOB77374.1	Calcium uptake protein, mitochondrial	Operophtera brumata	95.1	3.6e-38	166.8	392	8	-	-
TRINITY_DN15828_c0_g1_i2	EHJ66872.1	hypothetical protein KGM_20119	Danaus plexippus	94.5	2.5e-22	114.8	593	47	-	-
TRINITY_DN1583_c0_g1_i1	XP_013200206.1	PREDICTED: uncharacterized protein LOC106142841	Amyelois transitella	85.4	1.7e-34	155.6	801	50	-	-
TRINITY_DN15834_c0_g1_i1	WP_002515250.1	MULTISPECIES: 23S rRNA pseudouridylate synthase	Propionibacteriaceae	100	4.5e-34	153.3	423	14	GO:0009451, GO:0001522, GO:0003723, GO:0009982	-
TRINITY_DN15836_c0_g1_i1	XP_012550306.1	PREDICTED: uncharacterized protein LOC101740250 isoform X1	Bombyx mori	57.9	1.2e-47	199.5	917	59	-	-
TRINITY_DN15839_c0_g1_i1	JAT81064.1	hypothetical protein g.7412, partial	Pectinophora gossypiella	57	4.7e-116	427.2	1229	187	-	-
TRINITY_DN15839_c0_g2_i1	KPJ12088.1	ESF1-like	Papilio machaon	70.1	4.9e-46	193	403	14	-	-
TRINITY_DN15840_c0_g1_i1	XP_014371785.1	PREDICTED: forkhead box protein K1-like	Papilio machaon	94	1.4e-54	221.1	345	6	-	K09404
TRINITY_DN15843_c0_g1_i1	XP_012548796.1	PREDICTED: uncharacterized protein LOC105842141	Bombyx mori	72.4	4.4e-23	117.1	522	24	-	-
TRINITY_DN15847_c0_g1_i1	XP_013168770.1	PREDICTED: putative ATP-dependent RNA helicase DHX30	Papilio xuthus	72	1.9e-63	251.1	508	24	-	-
TRINITY_DN15857_c0_g1_i1	JAA80333.1	myotubularin, partial	Pararge aegeria	73	1.2e-24	121.7	367	8	-	-
TRINITY_DN15868_c0_g1_i1	ADF43469.1	-	-	66.1	1.8e-16	95.1	538	49	-	-
TRINITY_DN15872_c0_g1_i2	XP_011558373.1	PREDICTED: uncharacterized protein LOC105389015 isoform X4	Plutella xylostella	70.7	1.4e-98	368.6	869	43	-	-
TRINITY_DN15872_c0_g2_i1	KOB78229.1	Uncharacterized protein OBRU01_02909	Operophtera brumata	56.4	4.2e-59	237.3	742	26	-	-
TRINITY_DN15873_c0_g1_i1	XP_012548215.1	PREDICTED: histone deacetylase 8-like	Bombyx mori	50.5	4.8e-57	230.3	700	37	-	-
TRINITY_DN15874_c0_g1_i1	XP_013183538.1	PREDICTED: GAS2-like protein 3, partial	Amyelois transitella	72.3	3e-49	204.5	754	40	GO:0006915, GO:0005856	-
TRINITY_DN15875_c0_g1_i1	XP_013193169.1	PREDICTED: cullin-5	Amyelois transitella	78.9	8.2e-58	232.3	458	12	-	-
TRINITY_DN15877_c0_g1_i1	XP_011548900.1	PREDICTED: SH3 and multiple ankyrin repeat domains protein 3	Plutella xylostella	98.3	1.9e-61	244.2	411	12	-	K15009
TRINITY_DN15881_c0_g1_i1	WP_063084557.1	beta-D-galactosidase	Escherichia coli	100	2.9e-75	290	395	32	GO:0016798	-
TRINITY_DN15881_c0_g2_i1	WP_063084557.1	beta-D-galactosidase	Escherichia coli	95	2.3e-145	523.9	781	39	GO:0016798	K01190
TRINITY_DN15886_c0_g1_i1	JAT82464.1	hypothetical protein g.11210, partial	Pectinophora gossypiella	57.7	8.2e-27	129.4	503	11	-	-
TRINITY_DN15886_c0_g1_i3	JAT82464.1	hypothetical protein g.11210, partial	Pectinophora gossypiella	48.8	2.2e-09	71.6	554	10	-	-
TRINITY_DN15886_c0_g1_i4	XP_013190684.1	PREDICTED: leucine-rich repeat-containing protein 16A isoform X3	Amyelois transitella	61.1	8.4e-57	229.9	937	17	-	-
TRINITY_DN1589_c0_g1_i1	WP_060633526.1	anaerobic glycerol-3-phosphate dehydrogenase subunit B	Cutibacterium acnes	89.9	2e-73	284.6	640	17	GO:0004368, GO:0055114	-
TRINITY_DN15890_c0_g1_i1	XP_013190764.1	PREDICTED: integral membrane protein GPR155	Amyelois transitella	85.1	3.2e-57	229.9	366	11	GO:0016021, GO:0055085	-
TRINITY_DN15892_c0_g1_i1	XP_011568241.1	PREDICTED: beta-lactamase-like protein 2 homolog	Plutella xylostella	81.6	5.5e-138	500	1182	135	-	-
TRINITY_DN15895_c0_g2_i1	JAT79424.1	hypothetical protein g.6804	Pectinophora gossypiella	79.9	7.6e-83	315.8	614	21	-	-
TRINITY_DN15896_c0_g1_i1	BAI44279.1	cysteine proteinase inhibitor precursor	Manduca sexta	60.9	1.6e-22	114.8	389	24	GO:0008234	-
TRINITY_DN15898_c0_g1_i1	EHJ65824.1	hypothetical protein KGM_14530	Danaus plexippus	95.1	3.6e-52	213	319	10	-	K12603
TRINITY_DN15899_c0_g1_i1	XP_013147417.1	PREDICTED: alpha-1,3-mannosyl-glycoprotein 4-beta-N-acetylglucosaminyltransferase A-like	Papilio polytes	54.9	9.1e-28	132.1	364	12	-	K00738
TRINITY_DN15904_c0_g1_i1	XP_013143646.1	PREDICTED: DNA polymerase subunit gamma-2, mitochondrial	Papilio polytes	50.9	1.1e-59	239.2	776	107	-	K02333
TRINITY_DN15905_c0_g2_i1	JAT90426.1	hypothetical protein g.4258	Pectinophora gossypiella	71.4	4.1e-91	344.7	1628	86	-	-
TRINITY_DN15907_c0_g1_i1	XP_012549495.1	PREDICTED: LOW QUALITY PROTEIN: partitioning defective 3 homolog	Bombyx mori	100	3.3e-10	74.3	529	39	-	-
TRINITY_DN15912_c0_g1_i1	XP_017304333.1	PREDICTED: uncharacterized protein LOC108253974, partial	Diaphorina citri	46	2.4e-14	88.6	746	46	-	-
TRINITY_DN15917_c0_g1_i1	JAG79863.1	60S ribosomal protein L14, partial	Fopius arisanus	100	5.1e-66	259.6	485	290	-	K02875
TRINITY_DN15919_c0_g1_i1	XP_013133918.1	PREDICTED: uncharacterized protein LOC106099800	Papilio polytes	46.4	2.4e-13	84.7	519	996	-	-
TRINITY_DN15921_c0_g1_i1	XP_018334658.1	PREDICTED: uncharacterized protein LOC108743582	Agrilus planipennis	82.1	8.3e-29	136.3	620	20	-	-
TRINITY_DN15921_c0_g2_i1	JAF98492.1	Copia protein, partial	Lygus hesperus	49.5	2.8e-20	107.8	546	37	-	-
TRINITY_DN15922_c0_g1_i1	OJJ82367.1	hypothetical protein ASPGLDRAFT_49149	Aspergillus glaucus CBS 516.65	60.2	2.9e-35	157.1	400	19	-	-
TRINITY_DN15923_c0_g1_i2	XP_004928591.1	PREDICTED: dynamin isoform X5	Bombyx mori	95.8	1e-136	495.4	890	40	GO:0006897, GO:0005874, GO:0003924	-
TRINITY_DN15927_c0_g1_i1	KPJ20172.1	Mitogen-activated protein kinase kinase kinase 4	Papilio machaon	90	4.8e-19	103.2	381	10	-	-
TRINITY_DN15930_c0_g1_i1	XP_011558519.1	PREDICTED: DNA excision repair protein ERCC-1-like, partial	Plutella xylostella	69.9	1.5e-44	188.7	671	40	GO:0004519, GO:0006281, GO:0003684, GO:0005634	K10849
TRINITY_DN15932_c0_g1_i1	XP_004925361.2	PREDICTED: endonuclease G, mitochondrial, partial	Bombyx mori	90.7	4e-95	356.7	638	66	-	K01173
TRINITY_DN15934_c0_g1_i1	XP_013189648.1	PREDICTED: squamous cell carcinoma antigen recognized by T-cells 3-like	Amyelois transitella	67	4e-93	350.9	1158	76	-	-
TRINITY_DN15936_c0_g1_i1	EHJ66676.1	hypothetical protein KGM_08772	Danaus plexippus	67.7	2.5e-39	170.6	390	13	-	-
TRINITY_DN15936_c0_g2_i1	EHJ66676.1	hypothetical protein KGM_08772	Danaus plexippus	71	8e-44	185.7	413	10	-	-
TRINITY_DN15937_c0_g1_i2	XP_004931143.1	PREDICTED: STAM-binding protein-like A	Bombyx mori	84.6	5.4e-27	129.4	333	15	-	-
TRINITY_DN15940_c0_g1_i1	NP_001298754.1	probable small nuclear ribonucleoprotein Sm D1	Papilio xuthus	81.1	2.4e-31	144.8	633	263	GO:0006396	K11087
TRINITY_DN15942_c0_g1_i1	XP_012551573.1	PREDICTED: lysosomal alpha-glucosidase-like isoform X2	Bombyx mori	58.3	4.6e-25	122.9	302	8	GO:0005975, GO:0004553	-
TRINITY_DN15943_c0_g1_i1	EFD06387.1	3-dehydroquinate synthase	Propionibacterium acnes J165	98.6	2.4e-69	271.2	700	23	-	-
TRINITY_DN15944_c0_g1_i1	XP_014363510.1	PREDICTED: NADH dehydrogenase	ubiquinone	88.9	4.5e-10	73.2	322	75	GO:0003954, GO:0005739, GO:0008137	-
TRINITY_DN15944_c0_g1_i3	XP_014363510.1	PREDICTED: NADH dehydrogenase	ubiquinone	82.1	8.6e-41	176.4	737	1366	GO:0003954, GO:0005739, GO:0008137	K03963
TRINITY_DN15946_c0_g1_i2	XP_013162601.1	PREDICTED: activating signal cointegrator 1	Papilio xuthus	75.2	1.8e-230	807.7	1739	295	-	-
TRINITY_DN15956_c0_g1_i1	KOB78843.1	Ankyrin 2, isoform AA, partial	Operophtera brumata	62.9	3.3e-50	208	913	38	-	-
TRINITY_DN15957_c0_g1_i1	KOB72767.1	Elongation of very long chain fatty acids protein, partial	Operophtera brumata	93.1	7.8e-24	119.8	598	20	GO:0016021	-
TRINITY_DN15957_c0_g1_i2	XP_013184405.1	PREDICTED: uncharacterized protein LOC106130176	Amyelois transitella	79.3	9.7e-142	513.8	3140	1879	-	-
TRINITY_DN15960_c0_g1_i1	XP_013189740.1	PREDICTED: ubiquitin conjugation factor E4 B isoform X1	Amyelois transitella	93.6	6.5e-78	299.7	709	30	-	-
TRINITY_DN15960_c0_g2_i1	XP_004931704.1	PREDICTED: ubiquitin conjugation factor E4 B	Bombyx mori	74.5	1.6e-56	228	483	20	-	-
TRINITY_DN15968_c0_g1_i1	KPI98514.1	Protein osteopotentia-like	Papilio xuthus	56.2	2e-29	138.3	555	13	-	-
TRINITY_DN15968_c0_g1_i2	XP_004929164.1	PREDICTED: SUN domain-containing ossification factor isoform X1	Bombyx mori	60.7	2e-24	121.3	449	9	-	-
TRINITY_DN15968_c0_g2_i1	XP_004929164.1	PREDICTED: SUN domain-containing ossification factor isoform X1	Bombyx mori	82.3	2.2e-16	94.4	379	13	-	-
TRINITY_DN15976_c0_g1_i1	XP_011559330.1	PREDICTED: chorion peroxidase-like	Plutella xylostella	86.8	7e-21	109.8	526	32	-	-
TRINITY_DN15976_c0_g1_i2	XP_011559330.1	PREDICTED: chorion peroxidase-like	Plutella xylostella	90.5	1.2e-77	298.1	447	15	-	-
TRINITY_DN15977_c0_g1_i1	XP_004932323.1	PREDICTED: uncharacterized protein LOC101745200	Bombyx mori	50	3.6e-24	120.9	623	18	-	-
TRINITY_DN15979_c0_g1_i1	EHJ64420.1	hypothetical protein KGM_02090	Danaus plexippus	71.1	1.4e-09	73.9	1648	90	-	-
TRINITY_DN15980_c0_g1_i1	XP_013197518.1	PREDICTED: ATP-dependent DNA helicase Q5-like	Amyelois transitella	71.5	8.6e-83	315.8	693	34	GO:0008026, GO:0006310	K10902
TRINITY_DN15981_c0_g1_i1	WP_002515640.1	MULTISPECIES: PTS fructose transporter subunit IIA	Propionibacteriaceae	92.2	1.5e-70	274.6	464	20	GO:0005524, GO:0003677, GO:0004003	-
TRINITY_DN15984_c0_g2_i2	XP_014365346.1	PREDICTED: probable multidrug resistance-associated protein lethal(2)03659 isoform X1	Papilio machaon	90.5	3.6e-42	180.3	449	23	-	-
TRINITY_DN15987_c0_g1_i1	XP_006955919.1	glycoside hydrolase/deacetylase	Wallemia mellicola CBS 633.66	97.5	3.6e-61	243	356	11	-	-
TRINITY_DN15990_c0_g1_i1	XP_013167578.1	PREDICTED: iron-sulfur cluster co-chaperone protein HscB, mitochondrial	Papilio xuthus	68.3	3.4e-62	247.3	628	32	GO:0006457, GO:0051087	K04082
TRINITY_DN15992_c0_g1_i1	KOB73028.1	Uncharacterized protein OBRU01_11389	Operophtera brumata	41	5.1e-19	104.8	1171	399	-	-
TRINITY_DN15993_c0_g1_i1	XP_011559130.1	PREDICTED: serine/threonine-protein kinase tricorner isoform X2	Plutella xylostella	97.2	3.2e-32	147.1	419	6	-	-
TRINITY_DN15993_c0_g1_i2	XP_011559130.1	PREDICTED: serine/threonine-protein kinase tricorner isoform X2	Plutella xylostella	97.2	3.5e-32	147.1	464	9	-	-
TRINITY_DN15997_c0_g1_i1	XP_013141692.1	PREDICTED: spondin-2	Papilio polytes	46.8	1.1e-20	108.6	374	9	-	-
TRINITY_DN15999_c0_g1_i1	XP_006958238.1	ribosomal protein L1, partial	Wallemia mellicola CBS 633.66	84.1	3.1e-83	317.4	732	211	-	K02865
TRINITY_DN1600_c0_g1_i1	XP_014362132.1	PREDICTED: BRCA1-A complex subunit Abraxas-like	Papilio machaon	75.5	3.1e-36	160.6	466	10	-	-
TRINITY_DN16002_c0_g1_i1	XP_012545798.1	PREDICTED: protein 5NUC	Bombyx mori	90.2	1.6e-55	224.6	431	12	-	-
TRINITY_DN16007_c0_g1_i1	AAT83011.1	-	-	100	1.7e-31	144.8	455	6	-	K18955
TRINITY_DN16012_c0_g1_i1	JAA85726.1	proliferation disrupter, partial	Pararge aegeria	59.4	1.6e-26	129.4	979	58	-	-
TRINITY_DN16013_c0_g1_i1	XP_013139606.1	PREDICTED: coiled-coil domain-containing protein 174	Papilio polytes	54.2	1.1e-139	506.1	1652	125	-	-
TRINITY_DN16013_c0_g1_i2	XP_013139606.1	PREDICTED: coiled-coil domain-containing protein 174	Papilio polytes	58.1	3.5e-97	364.8	1507	71	-	-
TRINITY_DN16015_c0_g1_i1	KPJ13452.1	hypothetical protein RR48_07032	Papilio machaon	45.7	1.8e-56	229.2	1163	312	-	-
TRINITY_DN16016_c0_g1_i1	CRL08169.1	CLUMA_CG020919, isoform B	Clunio marinus	88.5	3.6e-62	246.5	394	14	-	-
TRINITY_DN16016_c0_g2_i1	XP_014357487.1	PREDICTED: protein unc-13 homolog A	Papilio machaon	99.3	2.4e-75	290.4	427	7	-	-
TRINITY_DN1602_c0_g1_i1	XP_013182977.1	PREDICTED: synaptotagmin-4	Amyelois transitella	98.2	9.8e-56	225.3	447	19	-	-
TRINITY_DN16021_c0_g1_i1	XP_013194728.1	PREDICTED: histone-lysine N-methyltransferase, H3 lysine-79 specific	Amyelois transitella	98	3.2e-50	206.5	301	12	GO:0051726, GO:0031151, GO:0034729	K11427
TRINITY_DN16028_c0_g1_i1	XP_013185199.1	PREDICTED: sphingomyelin synthase-related 1-like	Amyelois transitella	83.1	2.3e-255	890.6	1873	226	-	-
TRINITY_DN16029_c1_g1_i1	EYE92846.1	NMT1/THI5-like protein, biosynthesis of the pyrimidine moiety of thiamine	Aspergillus ruber CBS 135680	91.9	5.8e-104	386	596	20	GO:0009228	-
TRINITY_DN16031_c0_g1_i1	XP_013189635.1	PREDICTED: ATP-dependent RNA helicase Ddx1	Amyelois transitella	90.6	9.3e-63	248.4	383	16	-	-
TRINITY_DN16032_c0_g1_i1	EHJ67145.1	hypothetical protein KGM_22456	Danaus plexippus	87.5	8.1e-25	122.9	527	122	GO:0004012, GO:0015914, GO:0016021, GO:0005524, GO:0000287	-
TRINITY_DN16033_c0_g1_i1	XP_013194253.1	PREDICTED: 5'-3' exoribonuclease 2 homolog	Amyelois transitella	72.9	1.5e-168	601.7	1360	96	-	K12619
TRINITY_DN16038_c0_g1_i1	XP_013194975.1	PREDICTED: uncharacterized protein LOC106138385	Amyelois transitella	64.7	8.8e-55	223	805	145	-	-
TRINITY_DN16040_c0_g1_i1	KPJ08813.1	Alpha-(1,3)-fucosyltransferase C	Papilio machaon	60.4	9.4e-30	139	456	50	GO:0008417, GO:0006486, GO:0016020	-
TRINITY_DN16046_c0_g1_i1	XP_012548187.1	PREDICTED: uncharacterized protein LOC101742265 isoform X1	Bombyx mori	56.4	2.7e-13	84.3	446	18	-	-
TRINITY_DN16050_c0_g1_i1	JAT81041.1	hypothetical protein g.13741	Pectinophora gossypiella	88.5	5.6e-44	187.6	1097	44	-	-
TRINITY_DN16050_c0_g1_i2	JAT84762.1	hypothetical protein g.13739	Pectinophora gossypiella	70.7	2.4e-53	217.6	530	16	-	-
TRINITY_DN16051_c0_g1_i2	XP_013200249.1	PREDICTED: uncharacterized protein LOC106142867	Amyelois transitella	47	5.4e-09	70.1	459	16	-	-
TRINITY_DN16051_c0_g2_i1	XP_013200249.1	PREDICTED: uncharacterized protein LOC106142867	Amyelois transitella	42.9	9e-28	132.9	605	19	-	-
TRINITY_DN16053_c0_g1_i1	WP_002513023.1	MULTISPECIES: adenine glycosylase	Propionibacteriaceae	96.5	2.3e-77	297.4	509	15	-	K03575
TRINITY_DN16054_c0_g1_i1	XP_013186926.1	PREDICTED: cell cycle checkpoint protein RAD17	Amyelois transitella	72.1	1.5e-21	111.7	430	8	-	K06662
TRINITY_DN16057_c0_g1_i1	XP_013177761.1	PREDICTED: protein anon-73B1	Papilio xuthus	93	1.9e-28	136	1107	561	GO:0016021	-
TRINITY_DN16057_c0_g1_i2	XP_013184457.1	PREDICTED: protein anon-73B1	Amyelois transitella	95.9	2.7e-18	100.9	439	22	GO:0016021	-
TRINITY_DN16061_c0_g1_i1	EHJ66246.1	hypothetical protein KGM_00267	Danaus plexippus	78.4	5.7e-59	236.1	460	15	-	-
TRINITY_DN16061_c1_g1_i1	XP_013200763.1	PREDICTED: uncharacterized protein LOC106143264	Amyelois transitella	93	1.3e-91	345.5	878	51	-	-
TRINITY_DN16062_c0_g1_i1	EHJ69672.1	hypothetical protein KGM_12082	Danaus plexippus	98.3	2.6e-59	237.3	458	24	GO:0016020, GO:0006813, GO:0015269	-
TRINITY_DN16066_c0_g1_i1	EHJ74062.1	hypothetical protein KGM_18635	Danaus plexippus	76.5	3e-51	210.3	408	7	-	-
TRINITY_DN16067_c0_g1_i1	XP_013142855.1	PREDICTED: cytochrome P450 4V2-like	Papilio polytes	54.5	1.8e-38	167.9	440	15	GO:0055114, GO:0005506, GO:0016705, GO:0020037	-
TRINITY_DN16067_c0_g1_i2	AID54865.1	-	-	56.8	2.3e-30	141	424	12	GO:0055114, GO:0005506, GO:0016705, GO:0020037	-
TRINITY_DN16068_c0_g1_i1	JAT81581.1	hypothetical protein g.12903	Pectinophora gossypiella	58.3	2.9e-11	79	1151	48	-	-
TRINITY_DN16071_c0_g1_i1	EHJ75773.1	hypothetical protein KGM_20054	Danaus plexippus	66.4	3.2e-151	544.3	1507	96	-	-
TRINITY_DN16079_c0_g1_i1	XP_013170218.1	PREDICTED: 28S ribosomal protein S18a, mitochondrial	Papilio xuthus	69.4	3.6e-64	253.8	620	409	GO:0003735, GO:0005840, GO:0005622, GO:0006412	K02963
TRINITY_DN16082_c0_g1_i1	AAF28474.1	-	-	78.4	5.6e-87	330.1	881	34	GO:0000220	-
TRINITY_DN16094_c0_g1_i1	BAS68512.1	glycin rich protein 2, partial	Samia cynthia walkeri	71	6.8e-29	137.5	1129	417	-	-
TRINITY_DN161_c0_g1_i1	EHJ70995.1	putative steroid receptor-interacting snf2 domain protein	Danaus plexippus	94.5	1.6e-86	327.8	498	19	-	-
TRINITY_DN16101_c0_g1_i1	WP_002516459.1	MULTISPECIES: long-chain fatty acid--CoA ligase	Bacteria	100	4e-125	456.4	677	23	-	K01897
TRINITY_DN16101_c0_g2_i1	EFS42156.1	hypothetical protein HMPREF9575_00035	Propionibacterium acnes HL110PA1	96.1	1.6e-35	158.7	628	17	-	-
TRINITY_DN16103_c0_g2_i1	XP_012545381.1	PREDICTED: vacuolar protein sorting-associated protein 13C	Bombyx mori	72.4	5e-15	90.5	588	30	-	-
TRINITY_DN16110_c0_g1_i1	XP_012553104.1	PREDICTED: autophagy-related protein 2 homolog A-like	Bombyx mori	58.1	4.8e-48	199.9	482	16	GO:0006914	-
TRINITY_DN16112_c0_g1_i1	NP_001299348.1	uncharacterized LOC106123932	Papilio xuthus	74.5	3e-70	274.2	714	2397	-	K03962
TRINITY_DN16116_c0_g1_i1	XP_013197193.1	PREDICTED: WD repeat and HMG-box DNA-binding protein 1	Amyelois transitella	62.4	1.8e-38	167.9	423	25	-	-
TRINITY_DN16122_c0_g1_i1	JAT85952.1	hypothetical protein g.2982	Pectinophora gossypiella	78.5	7.5e-200	705.7	1355	123	-	-
TRINITY_DN16127_c0_g1_i1	XP_004925946.1	PREDICTED: protein Smaug	Bombyx mori	73	2.2e-140	508.1	1271	63	-	-
TRINITY_DN16133_c0_g1_i1	KPJ03972.1	Fanconi-associated nuclease 1	Papilio xuthus	52.7	1.9e-31	145.6	867	51	-	K15363
TRINITY_DN16134_c0_g1_i1	KOB68427.1	Agglucetin subunit alpha-1, partial	Operophtera brumata	35	8.4e-23	118.2	2214	445	-	-
TRINITY_DN16136_c0_g1_i1	XP_011568852.1	PREDICTED: 1,5-anhydro-D-fructose reductase-like	Plutella xylostella	75.5	9.6e-124	452.6	1139	108	GO:0016491, GO:0055114	-
TRINITY_DN1614_c0_g1_i1	XP_012550329.1	PREDICTED: zinc finger MYM-type protein 4	Bombyx mori	94.9	7.5e-52	211.8	301	6	-	-
TRINITY_DN1614_c0_g2_i1	JAT85056.1	hypothetical protein g.5742, partial	Pectinophora gossypiella	73.3	1.2e-36	161.4	320	13	-	-
TRINITY_DN16140_c0_g1_i2	JAG76154.1	40S ribosomal protein S23, partial	Fopius arisanus	100	9.5e-74	286.2	909	336	-	K02973
TRINITY_DN16141_c0_g1_i1	AKL78867.1	-	-	75.8	5.8e-61	243.4	745	24	GO:0008483, GO:0030170	K13524
TRINITY_DN16146_c0_g1_i1	KOB75557.1	putative vacuolar protein sorting 26, vps26	Operophtera brumata	57.6	5.2e-29	137.5	861	43	-	-
TRINITY_DN16153_c0_g1_i1	XP_013189167.1	PREDICTED: peptidyl-prolyl cis-trans isomerase CYP18-2	Amyelois transitella	81.9	1.4e-77	299.7	1539	143	GO:0003755, GO:0006457	K12733
TRINITY_DN16160_c0_g1_i1	XP_011566109.1	PREDICTED: partitioning defective protein 6	Plutella xylostella	96.5	1.9e-40	174.1	322	7	-	K06093
TRINITY_DN16165_c0_g1_i1	KPJ18206.1	Venom carboxylesterase-6	Papilio machaon	72.1	1.5e-15	92.4	678	52	-	-
TRINITY_DN16168_c0_g2_i1	XP_013190706.1	PREDICTED: proline-rich extensin-like protein EPR1	Amyelois transitella	90	3.4e-18	101.7	939	43	GO:0004843, GO:0030330, GO:0016579	-
TRINITY_DN16170_c0_g1_i1	XP_013195737.1	PREDICTED: zinc finger protein 62 homolog isoform X2	Amyelois transitella	53.2	4.2e-27	129.8	336	6	-	-
TRINITY_DN16171_c0_g1_i1	ADZ95974.1	-	-	57.9	3.8e-09	70.1	328	17	-	-
TRINITY_DN16173_c0_g1_i1	XP_013187576.1	PREDICTED: midasin	Amyelois transitella	87.5	3.2e-45	191.8	1189	259	GO:0016887, GO:0000027, GO:0005634	-
TRINITY_DN16175_c0_g1_i1	XP_006959676.1	60S ribosomal protein L9	Wallemia mellicola CBS 633.66	100	3.2e-104	387.1	726	381	-	K02940
TRINITY_DN16180_c0_g1_i1	XP_013192297.1	PREDICTED: uncharacterized protein LOC106136325	Amyelois transitella	90.5	2.4e-48	200.7	405	23	-	-
TRINITY_DN16186_c0_g1_i1	JAT80797.1	hypothetical protein g.4355	Pectinophora gossypiella	34.6	7.5e-11	77.8	1315	184	-	-
TRINITY_DN16195_c0_g1_i2	AIK27531.1	-	-	100	1.2e-24	122.5	586	19	GO:0003990, GO:0001507	-
TRINITY_DN16195_c0_g1_i3	AAV65638.1	-	-	98.1	1.2e-183	651.7	1218	77	GO:0003990, GO:0001507	K01049
TRINITY_DN16197_c0_g1_i1	XP_013184839.1	PREDICTED: helicase SKI2W	Amyelois transitella	75.4	1.2e-49	204.9	392	6	GO:0003724, GO:0006401, GO:0003723	-
TRINITY_DN16201_c0_g1_i1	EHJ72904.1	hypothetical protein KGM_01345	Danaus plexippus	73.6	2.5e-94	354.4	785	124	-	-
TRINITY_DN16202_c0_g1_i1	XP_013170291.1	PREDICTED: ATP-dependent RNA helicase DDX42	Papilio xuthus	93.2	1.8e-82	314.3	489	10	-	-
TRINITY_DN16205_c0_g1_i1	XP_013186337.1	PREDICTED: RNA exonuclease 1 homolog	Amyelois transitella	80.8	1.8e-112	414.8	923	112	-	K14570
TRINITY_DN16209_c0_g1_i1	XP_004932509.1	PREDICTED: serine/threonine-protein kinase N	Bombyx mori	83.6	1.2e-177	631.7	1211	43	-	-
TRINITY_DN16214_c0_g1_i1	EHJ74684.1	putative fibrillin 2	Danaus plexippus	86.5	1.9e-81	310.8	470	19	GO:0005578, GO:0005509, GO:0005201	-
TRINITY_DN16215_c0_g1_i1	XP_012548811.1	PREDICTED: unconventional myosin-IXa-like isoform X3	Bombyx mori	81.5	7.4e-96	360.5	1687	71	-	-
TRINITY_DN16217_c0_g1_i2	XP_012543954.1	PREDICTED: fatty-acid amide hydrolase 2-like	Bombyx mori	80.6	7.9e-42	178.7	333	20	GO:0016884	-
TRINITY_DN16218_c0_g1_i1	XP_013144555.1	PREDICTED: zinc finger protein 681-like	Papilio polytes	48.1	1.7e-44	189.1	997	156	-	K09220
TRINITY_DN1622_c0_g1_i1	XP_014361252.1	PREDICTED: uncharacterized protein LOC106713060	Papilio machaon	97.7	3.6e-42	179.9	343	12	-	K18740
TRINITY_DN16221_c0_g1_i1	Q962Q6.1	RecName: Full=40S ribosomal protein S24_x0001_AAK92192.1 ribosomal protein S24	Spodoptera frugiperda	99.2	9.4e-60	238.8	487	17600	GO:0003735, GO:0005622, GO:0005840, GO:0006412	K02974
TRINITY_DN16225_c0_g2_i1	KPJ16350.1	E3 ubiquitin-protein ligase CBL	Papilio machaon	92.4	1.5e-45	191	316	11	GO:0004842, GO:0023051	-
TRINITY_DN16226_c0_g1_i1	XP_014357934.1	PREDICTED: trafficking protein particle complex subunit 2	Papilio machaon	96.4	3.2e-72	281.6	1255	143	GO:0005622, GO:0006888	K20301
TRINITY_DN16229_c0_g1_i1	JAG17144.1	Retrovirus-related Pol polyprotein from transposon TNT 1-94, partial	Lygus hesperus	58.2	5e-13	83.2	370	19	GO:0000922, GO:0005815, GO:0000226, GO:0090063	-
TRINITY_DN16231_c0_g1_i1	XP_012544833.1	PREDICTED: proton-coupled amino acid transporter 4	Bombyx mori	72.8	1.2e-61	245.4	577	38	-	-
TRINITY_DN16232_c0_g1_i1	XP_013197638.1	PREDICTED: E3 ubiquitin-protein ligase MGRN1	Amyelois transitella	86.9	2.3e-100	374	602	19	-	-
TRINITY_DN16232_c0_g1_i2	XP_013197638.1	PREDICTED: E3 ubiquitin-protein ligase MGRN1	Amyelois transitella	89.1	7.9e-56	225.7	471	11	-	-
TRINITY_DN16236_c0_g1_i1	EHJ74458.1	leucine carboxyl methyltransferase 1 protein	Danaus plexippus	83.2	1.2e-153	553.1	2513	213	GO:0008168	K18203
TRINITY_DN16237_c0_g1_i1	XP_014363406.1	PREDICTED: D-2-hydroxyglutarate dehydrogenase, mitochondrial	Papilio machaon	78	8.6e-233	815.5	1734	320	-	K18204
TRINITY_DN16240_c0_g1_i1	NP_001298789.1	high affinity copper uptake protein 1-like	Papilio xuthus	76.8	8.6e-82	313.2	1077	226	GO:0005375, GO:0016021, GO:0035434	K14686
TRINITY_DN16240_c0_g1_i2	NP_001298789.1	high affinity copper uptake protein 1-like	Papilio xuthus	90.6	1e-57	233	964	119	GO:0005375, GO:0016021, GO:0035434	-
TRINITY_DN16245_c0_g1_i1	JAG84350.1	40S ribosomal protein S26, partial	Fopius arisanus	82.5	2.6e-51	210.7	464	385	-	-
TRINITY_DN16246_c0_g1_i1	XP_012544578.1	PREDICTED: anaphase-promoting complex subunit 2	Bombyx mori	86.8	1.5e-166	594.7	1096	101	-	K03349
TRINITY_DN16247_c0_g1_i1	XP_013199702.1	PREDICTED: uncharacterized protein LOC106142481 isoform X2	Amyelois transitella	36.6	3.1e-41	178.3	1013	29	-	-
TRINITY_DN16248_c0_g1_i1	JAT85830.1	hypothetical protein g.8459	Pectinophora gossypiella	84.6	1.2e-107	398.7	845	42	-	K10268
TRINITY_DN16253_c0_g1_i1	JAG75889.1	60S ribosomal protein L32, partial	Fopius arisanus	100	1.9e-64	254.2	437	230	-	K02912
TRINITY_DN16254_c0_g1_i1	XP_014367231.1	PREDICTED: high mobility group protein D-like	Papilio machaon	75.4	9.8e-20	106.7	855	194	-	-
TRINITY_DN16257_c0_g1_i2	XP_014368524.1	PREDICTED: protein held out wings isoform X4	Papilio machaon	95.3	1.1e-108	402.1	830	33	-	K14945
TRINITY_DN16262_c0_g1_i1	WP_002531143.1	MULTISPECIES: molybdopterin biosynthesis protein	Propionibacteriaceae	68	2.3e-27	130.6	319	7	-	-
TRINITY_DN16262_c0_g2_i1	EFB88400.1	MoeA N-terminal region (domain I and II)	Propionibacterium acnes J139	85.3	5e-47	196.1	350	7	-	-
TRINITY_DN16267_c0_g1_i1	AGJ79549.1	-	-	99.2	6.1e-62	245.7	384	6	-	-
TRINITY_DN16268_c0_g1_i2	XP_013195706.1	PREDICTED: leucine-rich repeat serine/threonine-protein kinase 1, partial	Amyelois transitella	89.5	5.9e-10	72.8	326	11	-	-
TRINITY_DN16272_c0_g1_i1	XP_006959629.1	hypothetical protein WALSEDRAFT_61026	Wallemia mellicola CBS 633.66	100	1.1e-43	184.9	336	12	-	-
TRINITY_DN16276_c0_g1_i1	XP_011213864.1	PREDICTED: uncharacterized protein LOC105233465, partial	Bactrocera dorsalis	93.1	4.4e-21	110.2	432	10	-	-
TRINITY_DN16278_c0_g1_i1	XP_014354853.1	PREDICTED: LOW QUALITY PROTEIN: aryl hydrocarbon receptor	Papilio machaon	93.5	7.2e-99	369.8	996	36	-	-
TRINITY_DN16289_c0_g1_i1	XP_013140451.1	PREDICTED: adenylyltransferase and sulfurtransferase MOCS3 isoform X2	Papilio polytes	60.3	3.2e-105	391	1048	96	-	K11996
TRINITY_DN1629_c0_g1_i1	XP_013195167.1	PREDICTED: two pore calcium channel protein 2-like	Amyelois transitella	95.1	3.6e-32	147.9	812	37	-	K16896
TRINITY_DN16290_c0_g1_i1	JAT80716.1	hypothetical protein g.5885, partial	Pectinophora gossypiella	62	1.7e-45	191.4	482	20	-	-
TRINITY_DN16299_c0_g1_i1	EYE97055.1	carbon-nitrogen hydrolase	Aspergillus ruber CBS 135680	94.4	1.5e-58	235	550	32	GO:0005840, GO:0006412, GO:0005622, GO:0003735	K02910
TRINITY_DN16299_c1_g1_i1	XP_020079586.1	putative ribosomal protein, large subunit	Hyphopichia burtonii NRRL Y-1933	100	4.7e-52	212.6	319	9	-	K02910
TRINITY_DN16300_c0_g1_i1	XP_012545979.1	PREDICTED: uncharacterized protein LOC101742325	Bombyx mori	49.2	2.3e-30	141.4	546	21	-	-
TRINITY_DN16301_c0_g1_i1	AGJ03550.1	-	-	85	8e-154	552.4	1023	48	GO:0008234	K01371
TRINITY_DN16306_c0_g1_i1	XP_018404607.1	PREDICTED: uncharacterized protein LOC108781189	Cyphomyrmex costatus	62.6	5.1e-63	250	609	18	-	-
TRINITY_DN16307_c0_g1_i1	XP_013164990.1	PREDICTED: huntingtin-interacting protein 1 isoform X3	Papilio xuthus	100	1.6e-20	108.2	418	18	-	-
TRINITY_DN16307_c0_g2_i1	JAT85748.1	hypothetical protein g.13454, partial	Pectinophora gossypiella	96.3	4.3e-24	120.6	563	17	GO:0006897, GO:0030276	-
TRINITY_DN16309_c0_g1_i1	KPJ02630.1	Cytokine receptor	Papilio xuthus	55.8	2.1e-45	191	464	18	-	-
TRINITY_DN16309_c0_g2_i1	XP_012546276.1	PREDICTED: LOW QUALITY PROTEIN: cytokine receptor	Bombyx mori	62.8	8.9e-62	245.7	567	26	-	-
TRINITY_DN16316_c0_g1_i1	KOB75333.1	Chitin synthase regulatory factor 2	Operophtera brumata	55.2	1.2e-98	370.2	2253	781	-	-
TRINITY_DN16317_c0_g1_i1	KOB54135.1	Uncharacterized protein OBRU01_25930	Operophtera brumata	53	2.4e-21	110.9	404	8	-	-
TRINITY_DN16317_c0_g2_i1	KOB54135.1	Uncharacterized protein OBRU01_25930	Operophtera brumata	65.4	1e-90	343.6	1830	168	-	-
TRINITY_DN16320_c0_g1_i1	XP_001211483.1	60S ribosomal protein L32	Aspergillus terreus NIH2624	90.8	1.1e-60	242.3	612	53	GO:0005622, GO:0005840, GO:0003735, GO:0006412	K02912
TRINITY_DN16321_c0_g1_i1	XP_013184462.1	PREDICTED: NAD-dependent protein deacetylase sirtuin-2-like isoform X1	Amyelois transitella	88.3	1.4e-111	411.8	869	26	GO:0070403	K11412
TRINITY_DN16325_c0_g1_i1	XP_013166082.1	PREDICTED: regulator of gene activity-like isoform X1	Papilio xuthus	75.7	2.1e-183	651.4	1660	570	-	K12605
TRINITY_DN16325_c0_g1_i2	XP_013186264.1	PREDICTED: CCR4-NOT transcription complex subunit 2	Amyelois transitella	80.4	5e-182	646.7	1627	592	-	K12605
TRINITY_DN16327_c0_g1_i1	XP_011560307.1	PREDICTED: uncharacterized protein LOC105390667	Plutella xylostella	53.7	1.5e-13	84.7	333	26	-	-
TRINITY_DN16329_c0_g1_i1	JAG71314.1	60S ribosomal protein L12, partial	Fopius arisanus	100	4.6e-58	233.4	570	248	GO:0000077, GO:0006281, GO:0030896	-
TRINITY_DN16334_c0_g1_i1	XP_013197077.1	PREDICTED: probable dimethyladenosine transferase	Amyelois transitella	90	8.3e-133	482.6	1085	162	GO:0006364, GO:0000179	K14191
TRINITY_DN16344_c0_g1_i1	XP_004924858.1	PREDICTED: nucleosome-remodeling factor subunit NURF301	Bombyx mori	82.2	2.9e-46	196.1	2031	131	-	-
TRINITY_DN16344_c0_g2_i1	XP_013186540.1	PREDICTED: nucleosome-remodeling factor subunit NURF301	Amyelois transitella	96.4	6.6e-110	406.8	1249	232	-	K11728
TRINITY_DN16345_c0_g1_i1	XP_012553223.1	PREDICTED: LOW QUALITY PROTEIN: atrophin-1	Bombyx mori	73.5	8.1e-169	602.8	1597	68	GO:0016799, GO:0006281	K20813
TRINITY_DN16355_c0_g1_i1	XP_014366814.1	PREDICTED: histone-lysine N-methyltransferase 2C, partial	Papilio machaon	68.7	1.9e-86	328.2	785	38	GO:0051568, GO:0018024	-
TRINITY_DN16355_c0_g2_i1	XP_012550122.1	PREDICTED: histone-lysine N-methyltransferase 2D-like, partial	Bombyx mori	64.5	7.2e-68	266.2	638	22	GO:0051568, GO:0018024	-
TRINITY_DN16355_c0_g3_i1	XP_013200154.1	PREDICTED: histone-lysine N-methyltransferase 2C-like	Amyelois transitella	50	6e-33	150.2	666	24	-	-
TRINITY_DN16358_c0_g1_i1	AID54909.1	-	-	73.3	2.9e-42	180.6	462	11	GO:0055114, GO:0005506, GO:0016705, GO:0020037	-
TRINITY_DN16360_c0_g1_i1	KOB68465.1	Ubiquitin carboxyl-terminal hydrolase	Operophtera brumata	66.8	3.7e-127	464.2	1317	117	-	K11844
TRINITY_DN16363_c0_g1_i1	KPI99710.1	DmX-like protein 2	Papilio xuthus	88.8	9.1e-195	689.1	1699	83	-	-
TRINITY_DN16364_c0_g1_i1	JAA89196.1	Serologically defined colon cancer antigen 3-like protein	Pararge aegeria	57	3.7e-12	81.3	719	17	-	-
TRINITY_DN16371_c0_g1_i1	XP_013149528.1	PREDICTED: cilia- and flagella-associated protein 20	Papilio polytes	100	1.2e-108	402.1	898	162	-	-
TRINITY_DN16374_c0_g1_i1	XP_013194900.1	PREDICTED: target of rapamycin complex subunit lst8	Amyelois transitella	87.2	4.9e-71	276.9	775	32	-	K08266
TRINITY_DN16375_c0_g1_i1	XP_004926898.1	PREDICTED: MOG interacting and ectopic P-granules protein 1-like	Bombyx mori	78.3	4e-195	690.6	2190	224	-	-
TRINITY_DN16376_c0_g1_i1	JAG62227.1	hypothetical protein, partial	Lygus hesperus	60.7	1.9e-38	168.3	591	60	-	-
TRINITY_DN16377_c0_g1_i1	AHX25879.1	-	-	72.3	3.8e-109	404.8	1886	643	GO:0042302	-
TRINITY_DN16378_c0_g1_i1	XP_013190724.1	PREDICTED: protein phosphatase 1 regulatory subunit 16A isoform X1	Amyelois transitella	95.5	2.4e-42	180.6	385	13	-	K17458
TRINITY_DN16379_c0_g1_i1	KPI97951.1	Helicase ARIP4	Papilio xuthus	79.1	8.5e-190	672.2	1255	177	-	K10876
TRINITY_DN16380_c0_g1_i1	XP_004928617.1	PREDICTED: 39S ribosomal protein L30, mitochondrial	Bombyx mori	72.8	3.8e-72	280.4	658	510	-	K02907
TRINITY_DN16381_c0_g1_i1	KOB76657.1	Uncharacterized protein OBRU01_04754	Operophtera brumata	97.9	2e-19	104.8	467	14	GO:0005871, GO:0003777, GO:0007018	-
TRINITY_DN16381_c0_g1_i2	KOB76657.1	Uncharacterized protein OBRU01_04754	Operophtera brumata	98.8	4.7e-39	169.5	334	10	GO:0005871, GO:0003777, GO:0007018	-
TRINITY_DN16382_c0_g1_i1	XP_006955958.1	hypothetical protein WALSEDRAFT_61961	Wallemia mellicola CBS 633.66	100	3.7e-41	176.4	318	52	-	-
TRINITY_DN16384_c0_g1_i1	XP_013148577.1	PREDICTED: coronin-7	Papilio polytes	80.7	4e-16	94	523	19	-	-
TRINITY_DN16387_c0_g1_i1	EYE91001.1	ribosomal protein L26	Aspergillus ruber CBS 135680	94.5	3.5e-58	233.8	568	18	GO:0015934, GO:0003735, GO:0006412	K02898
TRINITY_DN16387_c0_g2_i1	OJJ47558.1	hypothetical protein ASPZODRAFT_131085	Penicilliopsis zonata CBS 506.65	86.2	1.3e-48	201.4	372	13	GO:0015934, GO:0003735, GO:0006412	K02898
TRINITY_DN16388_c0_g1_i1	XP_013184342.1	PREDICTED: uncharacterized protein LOC106130090	Amyelois transitella	69.7	5.3e-41	176.4	452	350	GO:0005761	-
TRINITY_DN16396_c0_g1_i1	KPJ01832.1	Putative inorganic phosphate cotransporter	Papilio xuthus	52.5	4e-17	97.1	443	19	-	-
TRINITY_DN16399_c1_g1_i1	XP_012545809.1	PREDICTED: nuclear receptor coactivator 6-like	Bombyx mori	71.8	7.4e-45	189.1	422	15	-	-
TRINITY_DN1640_c0_g1_i1	JAT82730.1	hypothetical protein g.6913, partial	Pectinophora gossypiella	88.7	8.9e-51	208.4	321	8	-	K20160
TRINITY_DN16402_c0_g1_i1	XP_013193829.1	PREDICTED: zinc finger protein 676-like	Amyelois transitella	43.3	1.6e-12	81.3	319	16	-	-
TRINITY_DN16406_c0_g1_i1	XP_013190676.1	PREDICTED: mismatch repair endonuclease pms1	Amyelois transitella	91.7	3e-77	297	499	24	GO:0032300, GO:0006298	K10858
TRINITY_DN16407_c0_g1_i2	XP_013163151.1	PREDICTED: focadhesin	Papilio xuthus	54	1.3e-37	165.6	620	24	-	-
TRINITY_DN16409_c0_g1_i1	AAT82082.1	-	-	86.4	2.4e-77	297.4	528	19	-	K07399
TRINITY_DN16413_c0_g1_i1	XP_011547738.1	PREDICTED: uncharacterized protein LOC105379960	Plutella xylostella	48.3	1.7e-59	238.8	907	42	-	-
TRINITY_DN16422_c0_g1_i1	XP_013149030.1	PREDICTED: facilitated trehalose transporter Tret1-2 homolog	Papilio polytes	59.7	6.9e-37	162.5	393	19	GO:0055085, GO:0016021, GO:0022857	-
TRINITY_DN16439_c0_g1_i1	AKJ26157.1	-	-	89.9	3e-114	420.2	651	26	-	-
TRINITY_DN16439_c0_g1_i2	KOB74596.1	Chitin deacetylase 1, partial	Operophtera brumata	89.5	1.3e-40	176	830	41	-	-
TRINITY_DN16442_c0_g1_i1	JAT83100.1	hypothetical protein g.6808	Pectinophora gossypiella	68.9	2.3e-34	154.1	377	32	GO:0030896, GO:0000077	-
TRINITY_DN16443_c0_g1_i1	KPI98255.1	Myotubularin-related protein 5	Papilio xuthus	91.7	8.3e-29	135.6	364	7	-	-
TRINITY_DN16444_c0_g1_i1	XP_012548810.1	PREDICTED: unconventional myosin-IXa-like isoform X1	Bombyx mori	88.5	1.9e-60	241.5	632	24	-	-
TRINITY_DN16446_c0_g1_i1	XP_006959261.1	hypothetical protein WALSEDRAFT_33153	Wallemia mellicola CBS 633.66	90.3	9.5e-54	218.8	462	22	-	-
TRINITY_DN16448_c0_g1_i1	XP_012548016.1	PREDICTED: nucleolar complex protein 4 homolog B isoform X1	Bombyx mori	57.6	5.2e-18	101.3	1095	46	-	-
TRINITY_DN16449_c0_g1_i1	XP_013190128.1	PREDICTED: probable arginine--tRNA ligase, mitochondrial	Amyelois transitella	73.1	1.9e-116	428.3	1098	56	-	K01887
TRINITY_DN16458_c0_g1_i1	XP_013186077.1	PREDICTED: actin-related protein 10	Amyelois transitella	53.5	3.5e-40	174.5	788	174	-	-
TRINITY_DN16474_c0_g1_i1	XP_013189545.1	PREDICTED: F-box/WD repeat-containing protein 5-like	Amyelois transitella	33.8	1.5e-39	173.3	1525	104	-	-
TRINITY_DN16477_c0_g1_i1	XP_013188322.1	PREDICTED: separin isoform X1	Amyelois transitella	67.9	6.2e-13	83.6	598	22	GO:0005634, GO:0008233, GO:0006508	-
TRINITY_DN16479_c0_g1_i1	JAT88781.1	hypothetical protein g.8873, partial	Pectinophora gossypiella	66.1	3.3e-152	547.4	1313	112	-	K14553
TRINITY_DN1648_c0_g1_i1	XP_012549779.1	PREDICTED: serine/threonine-protein kinase par-1-like isoform X4	Bombyx mori	76.6	4.7e-61	243	464	9	-	-
TRINITY_DN16497_c0_g1_i1	JAT80573.1	hypothetical protein g.1509, partial	Pectinophora gossypiella	100	1.4e-17	99	607	34	GO:0005856, GO:0030036	-
TRINITY_DN16497_c0_g1_i2	XP_012545918.1	PREDICTED: wiskott-Aldrich syndrome protein family member 2	Bombyx mori	97.8	3.7e-39	169.9	340	10	GO:0005856, GO:0030036	K06083
TRINITY_DN16498_c0_g1_i1	XP_012544037.1	PREDICTED: LOW QUALITY PROTEIN: putative sodium-dependent multivitamin transporter	Bombyx mori	62.9	5.1e-83	317	916	26	GO:0006810, GO:0016020, GO:0055085, GO:0005215	-
TRINITY_DN16502_c0_g1_i1	XP_013185441.1	PREDICTED: probable multidrug resistance-associated protein lethal(2)03659	Amyelois transitella	75.9	3.6e-63	250.4	563	35	-	-
TRINITY_DN16509_c0_g1_i1	AID54908.1	-	-	81.2	2.4e-59	237.3	434	21	GO:0055114, GO:0005506, GO:0016705, GO:0020037	-
TRINITY_DN1651_c0_g1_i2	XP_013193346.1	PREDICTED: uncharacterized protein LOC106137130 isoform X1	Amyelois transitella	58.9	1.4e-86	328.9	1016	60	-	-
TRINITY_DN16510_c0_g1_i1	XP_013194250.1	PREDICTED: homeobox protein homothorax isoform X1	Amyelois transitella	94	2.1e-96	360.9	613	31	-	-
TRINITY_DN16513_c0_g1_i1	Q86GF7.1	RecName: Full=Crustapain; AltName: Full=NsCys; Flags: Precursor_x0001_BAC65417.1 crustapain	Pandalus borealis	75.2	1e-97	365.5	771	66	GO:0008234	-
TRINITY_DN16516_c0_g1_i1	XP_013161582.1	PREDICTED: transcription factor MafK	Papilio xuthus	96.7	7.3e-23	116.3	506	16	GO:0006355, GO:0005634, GO:0003700	K09037
TRINITY_DN16517_c0_g1_i1	WP_024513555.1	deoxyguanosinetriphosphate triphosphohydrolase	Cutibacterium acnes	71.3	5.1e-34	153.3	487	12	GO:0050660, GO:0016491, GO:0008033, GO:0055114	-
TRINITY_DN16521_c0_g1_i1	ELR61814.1	hypothetical protein M91_08065	Bos mutus	49.6	1.4e-20	108.6	463	8	-	-
TRINITY_DN16526_c0_g1_i1	EHJ76155.1	LMBR1 domain-containing protein 2-like protein	Danaus plexippus	72.4	1.8e-64	255	695	32	-	-
TRINITY_DN16534_c0_g1_i1	XP_013133886.1	PREDICTED: uncharacterized protein DDB_G0292642-like isoform X3	Papilio polytes	97.1	6.6e-35	156.8	681	36	GO:0071797, GO:0004842	K11974
TRINITY_DN16536_c0_g1_i1	AID54861.1	-	-	63.2	6.3e-102	379.8	900	40	GO:0055114, GO:0005506, GO:0016705, GO:0020037	-
TRINITY_DN16544_c0_g1_i2	XP_012551594.1	PREDICTED: inositol-trisphosphate 3-kinase A	Bombyx mori	54.5	2.1e-08	68.6	614	34	-	-
TRINITY_DN16549_c0_g1_i1	XP_013193896.1	PREDICTED: uncharacterized protein LOC106137589, partial	Amyelois transitella	36.6	1.6e-16	95.1	468	14	-	-
TRINITY_DN16559_c0_g1_i1	XP_013200043.1	PREDICTED: ATP-dependent RNA helicase DDX24	Amyelois transitella	80.5	9.2e-86	325.5	589	23	-	K14805
TRINITY_DN16561_c0_g1_i1	XP_012548808.1	PREDICTED: uncharacterized protein LOC101737406 isoform X1	Bombyx mori	73.5	1.6e-105	391.7	907	34	-	-
TRINITY_DN16574_c0_g1_i1	XP_013200421.1	PREDICTED: adenylate cyclase type 3	Amyelois transitella	63.5	6.1e-14	86.7	499	26	-	-
TRINITY_DN16574_c0_g1_i2	EHJ67972.1	hypothetical protein KGM_08453	Danaus plexippus	63.6	5.7e-61	243	565	14	-	-
TRINITY_DN16575_c0_g1_i1	XP_004931373.2	PREDICTED: katanin p60 ATPase-containing subunit A-like 1	Bombyx mori	93.2	1.7e-200	708	1483	99	GO:0008568, GO:0051013, GO:0008017	K07767
TRINITY_DN16595_c0_g1_i1	ACJ06650.1	-	-	78	2.2e-08	68.6	649	50	GO:0016020, GO:0008036	-
TRINITY_DN1660_c0_g1_i1	XP_013193575.1	PREDICTED: DCN1-like protein 1	Amyelois transitella	92.9	1.3e-29	138.3	363	8	-	-
TRINITY_DN16603_c0_g1_i1	XP_013145729.1	PREDICTED: protein lines	Papilio polytes	78.2	2.6e-39	170.2	307	12	-	-
TRINITY_DN16606_c0_g2_i1	ALD89131.1	-	-	47.7	1.2e-58	236.5	1210	66	-	-
TRINITY_DN16607_c0_g1_i1	XP_011547877.1	PREDICTED: cytoskeleton-associated protein 5	Plutella xylostella	97.4	7.6e-36	159.1	392	10	-	-
TRINITY_DN16609_c0_g1_i1	WP_065252798.1	4-hydroxythreonine-4-phosphate dehydrogenase PdxA	Moraxella osloensis	96.1	9.7e-81	308.5	490	8	GO:0050570, GO:0008615, GO:0051287, GO:0055114	K00097
TRINITY_DN16610_c0_g1_i2	EHJ76804.1	hypothetical protein KGM_01006	Danaus plexippus	71.3	1.2e-24	122.5	617	18	GO:0016021, GO:0055085	-
TRINITY_DN16612_c0_g1_i1	XP_014370911.1	PREDICTED: DNA-directed RNA polymerase II subunit GRINL1A	Papilio machaon	71.1	1.7e-95	358.6	1026	48	GO:0016591	K21987
TRINITY_DN16613_c0_g1_i1	KOB52244.1	putative secreted protein	Operophtera brumata	64.7	6.1e-17	96.3	394	440	-	-
TRINITY_DN16625_c0_g1_i1	XP_013190136.1	PREDICTED: UPF0568 protein C14orf166	Amyelois transitella	83.4	1.5e-86	328.6	821	148	-	K15433
TRINITY_DN16626_c0_g1_i1	XP_012548835.1	PREDICTED: RNA polymerase II elongation factor Ell	Bombyx mori	76.1	1.1e-35	158.3	342	15	-	-
TRINITY_DN16626_c0_g2_i1	KPI99667.1	hypothetical protein RR46_02581	Papilio xuthus	57.4	2e-48	201.4	589	25	-	K15183
TRINITY_DN16629_c0_g1_i1	KPG65360.1	phospho-2-dehydro-3-deoxyheptonate aldolase	Cutibacterium acnes	100	3.3e-80	306.6	446	11	GO:0003849, GO:0009073	K01626
TRINITY_DN16629_c0_g2_i1	WP_002518303.1	MULTISPECIES: 3-deoxy-7-phosphoheptulonate synthase class II	Propionibacteriaceae	100	5e-99	369.4	534	17	GO:0003849, GO:0009073	K01626
TRINITY_DN16633_c0_g1_i1	JAT81396.1	hypothetical protein g.5482, partial	Pectinophora gossypiella	84.2	1.9e-95	357.8	673	28	-	-
TRINITY_DN16634_c0_g1_i1	XP_013165059.1	PREDICTED: mucin-17-like	Papilio xuthus	57.2	1.5e-39	172.2	673	57	-	-
TRINITY_DN16636_c0_g2_i1	KOB74031.1	putative roundabout	Operophtera brumata	91.2	5.9e-101	375.9	585	13	-	-
TRINITY_DN16637_c0_g1_i1	XP_013143285.1	PREDICTED: uncharacterized protein LOC106107124	Papilio polytes	70.9	5.8e-157	563.5	1689	146	-	-
TRINITY_DN16639_c0_g1_i1	XP_014361577.1	PREDICTED: probable phosphorylase b kinase regulatory subunit beta isoform X3	Papilio machaon	99.4	2e-86	327.4	497	15	-	-
TRINITY_DN1664_c0_g1_i2	ALF46271.1	-	-	89.4	2.1e-40	174.1	368	13	GO:0005215, GO:0016021, GO:0006810	-
TRINITY_DN16641_c0_g1_i1	XP_013184100.1	PREDICTED: unconventional myosin-XVIIIa isoform X1	Amyelois transitella	55.8	2.2e-51	211.8	865	40	-	K10362
TRINITY_DN16644_c0_g1_i1	XP_013188615.1	PREDICTED: uncharacterized protein LOC106133436	Amyelois transitella	72	9.1e-83	315.8	738	22	-	-
TRINITY_DN16648_c0_g1_i1	KPJ03547.1	hypothetical protein RR46_01618	Papilio xuthus	81.1	1.8e-35	158.3	557	17	-	-
TRINITY_DN16652_c0_g1_i1	XP_004929495.1	PREDICTED: T-cell activation inhibitor, mitochondrial	Bombyx mori	88.7	5.5e-79	302.8	505	26	-	-
TRINITY_DN16654_c0_g1_i1	XP_013190207.1	PREDICTED: ras-related and estrogen-regulated growth inhibitor-like protein	Amyelois transitella	64.1	1.1e-42	183	871	89	-	-
TRINITY_DN16658_c0_g1_i1	JAT87632.1	hypothetical protein g.9048, partial	Pectinophora gossypiella	68.4	3.9e-105	390.6	977	54	-	-
TRINITY_DN1666_c0_g1_i1	XP_012549501.1	PREDICTED: nuclear receptor-binding protein homolog	Bombyx mori	99	1.7e-54	220.7	314	10	-	K08875
TRINITY_DN16660_c0_g1_i1	XP_013181141.1	PREDICTED: alanine--tRNA ligase, cytoplasmic	Papilio xuthus	88	2.2e-291	1010	1617	63	GO:0004813	K01872
TRINITY_DN16662_c0_g1_i1	XP_013188896.1	PREDICTED: transmembrane 9 superfamily member 4	Amyelois transitella	87.3	5.5e-105	390.6	1399	194	GO:0016021	-
TRINITY_DN16662_c0_g2_i1	JAT84600.1	hypothetical protein g.7636	Pectinophora gossypiella	83	1.1e-108	402.5	1117	88	GO:0016021	-
TRINITY_DN16669_c0_g1_i1	YP_008475148.1	apocytochrome b (mitochondrion)	Candida sake	75.6	1.5e-24	121.3	347	18	GO:0008121, GO:0009055, GO:0006122, GO:0045275	-
TRINITY_DN1667_c0_g1_i1	AAQ57129.1	-	-	75	3.9e-88	333.6	685	24	-	-
TRINITY_DN16670_c0_g1_i1	XP_012553038.1	PREDICTED: syntaxin isoform X1	Bombyx mori	80.8	5.9e-43	182.6	362	12	-	K13813
TRINITY_DN16678_c0_g1_i1	ADV41489.1	-	-	91.3	0	1139	2140	339	-	K10160
TRINITY_DN16680_c0_g1_i1	XP_012550897.1	PREDICTED: uncharacterized protein LOC101738502	Bombyx mori	40.4	5.2e-22	114.4	960	45	-	-
TRINITY_DN16681_c0_g2_i1	XP_013181903.1	PREDICTED: protein EFR3 homolog cmp44E isoform X3	Papilio xuthus	74	3.3e-34	154.5	685	60	-	K21842
TRINITY_DN16687_c0_g1_i1	XP_004926536.1	PREDICTED: probable tubulin polyglutamylase TTLL2	Bombyx mori	74.3	1.2e-43	186	809	20	GO:0006464	-
TRINITY_DN16687_c0_g1_i2	EHJ63182.1	hypothetical protein KGM_04463	Danaus plexippus	53.9	4.7e-90	340.5	1002	21	GO:0006464	-
TRINITY_DN16687_c0_g1_i3	EHJ63182.1	hypothetical protein KGM_04463	Danaus plexippus	53.2	9.3e-92	346.3	1080	30	GO:0006464	-
TRINITY_DN16689_c0_g1_i1	JAT82682.1	hypothetical protein g.11970	Pectinophora gossypiella	73.8	9.4e-18	98.6	305	6	-	-
TRINITY_DN16689_c0_g2_i1	JAT82682.1	hypothetical protein g.11970	Pectinophora gossypiella	65.1	1.5e-39	171.4	402	14	-	K10867
TRINITY_DN16690_c0_g1_i1	KPJ07035.1	Valyl-tRNA synthetase	Papilio machaon	78	6e-103	382.9	723	22	GO:0000166, GO:0006438, GO:0005524, GO:0004832	K01873
TRINITY_DN16690_c0_g2_i1	XP_014369149.1	PREDICTED: valine--tRNA ligase	Papilio machaon	85.4	2.6e-37	163.7	326	6	GO:0000166, GO:0006438, GO:0005524, GO:0004832	-
TRINITY_DN16690_c0_g2_i2	XP_014369149.1	PREDICTED: valine--tRNA ligase	Papilio machaon	79.7	1.2e-21	111.7	346	6	GO:0000166, GO:0006438, GO:0005524, GO:0004832	-
TRINITY_DN16691_c0_g1_i1	XP_013142721.1	PREDICTED: DNA polymerase beta-like isoform X1	Papilio polytes	68.1	2e-51	211.8	782	54	GO:0034061, GO:0003677	K02330
TRINITY_DN16693_c0_g1_i1	KOB75076.1	putative Grunge	Operophtera brumata	80.3	1.1e-87	332	664	40	-	K05626
TRINITY_DN16694_c0_g1_i1	XP_013195491.1	PREDICTED: mucin-2-like	Amyelois transitella	54.3	5.5e-50	206.8	686	30	-	-
TRINITY_DN16696_c0_g1_i1	KPI91754.1	E3 ubiquitin-protein ligase MARCH6	Papilio xuthus	57.6	8.4e-26	125.6	355	17	-	-
TRINITY_DN16697_c0_g1_i1	XP_012551138.1	PREDICTED: stromal interaction molecule 1 isoform X1	Bombyx mori	55.6	9.7e-33	149.8	832	33	-	-
TRINITY_DN16699_c0_g1_i1	XP_004924337.2	PREDICTED: GPN-loop GTPase 1-like	Bombyx mori	80.9	2.1e-172	614.4	1271	165	-	K06883
TRINITY_DN16700_c0_g1_i1	JAT86918.1	hypothetical protein g.7403	Pectinophora gossypiella	77.5	5.1e-44	186.8	589	41	-	-
TRINITY_DN16702_c0_g1_i1	KPJ15224.1	Mediator of RNA polymerase II transcription subunit 1	Papilio machaon	74.2	1.1e-116	429.5	1454	174	-	-
TRINITY_DN16703_c0_g1_i1	XP_012549062.1	PREDICTED: zinc finger protein 271-like isoform X2	Bombyx mori	54.5	8.6e-35	155.6	400	6	-	-
TRINITY_DN16703_c0_g2_i1	JAT88524.1	hypothetical protein g.4325	Pectinophora gossypiella	76.1	1.5e-55	225.3	670	67	-	K09228
TRINITY_DN16703_c0_g3_i1	XP_012549062.1	PREDICTED: zinc finger protein 271-like isoform X2	Bombyx mori	45.7	9.9e-20	105.5	390	10	-	-
TRINITY_DN16703_c0_g4_i1	XP_012549062.1	PREDICTED: zinc finger protein 271-like isoform X2	Bombyx mori	67.7	9.9e-49	201.8	379	16	-	-
TRINITY_DN16703_c0_g5_i1	JAT88524.1	hypothetical protein g.4325	Pectinophora gossypiella	54	3.1e-31	144.1	486	23	-	-
TRINITY_DN16705_c0_g1_i1	XP_004928216.1	PREDICTED: mitochondrial ribonuclease P protein 3	Bombyx mori	58	6.4e-158	566.6	1595	120	-	K17655
TRINITY_DN16707_c0_g1_i1	JAT80480.1	hypothetical protein g.10766, partial	Pectinophora gossypiella	72.4	2.8e-195	690.6	1507	65	-	K17914
TRINITY_DN16709_c0_g1_i1	XP_013185944.1	PREDICTED: probable glutamine--tRNA ligase	Amyelois transitella	81.3	1.5e-77	298.1	578	26	GO:0006425, GO:0000166, GO:0005524, GO:0005737, GO:0004819	-
TRINITY_DN16709_c0_g2_i1	KPJ01966.1	putative glutaminyl-tRNA synthetase	Papilio xuthus	93.8	3.5e-106	393.3	579	16	GO:0006425, GO:0000166, GO:0005524, GO:0005737, GO:0004819	K01886
TRINITY_DN16709_c0_g3_i2	XP_012547374.1	PREDICTED: probable glutamine--tRNA ligase	Bombyx mori	81.8	1.6e-168	601.3	1108	118	GO:0006425, GO:0000166, GO:0005524, GO:0005737, GO:0004819	K01886
TRINITY_DN16711_c0_g1_i1	XP_011189033.1	PREDICTED: protein toll-like	Bactrocera cucurbitae	52.5	2.1e-36	161	414	29	-	K05398
TRINITY_DN16712_c0_g1_i1	WP_062333801.1	ornithine decarboxylase	Moraxella osloensis	99.1	1e-60	241.5	351	6	GO:0006520, GO:0005737, GO:0016831	K01581
TRINITY_DN16717_c0_g1_i1	XP_013173733.1	PREDICTED: protocadherin-15	Papilio xuthus	94.2	1.2e-19	105.9	599	32	-	-
TRINITY_DN16718_c0_g1_i1	XP_006959934.1	hypothetical protein WALSEDRAFT_52416	Wallemia mellicola CBS 633.66	100	2.5e-85	323.9	548	213	-	K02889
TRINITY_DN16720_c0_g1_i1	XP_013185824.1	PREDICTED: protein kinase C-binding protein NELL1	Amyelois transitella	84.4	5.3e-147	529.6	970	31	-	-
TRINITY_DN16720_c0_g1_i2	XP_013185824.1	PREDICTED: protein kinase C-binding protein NELL1	Amyelois transitella	93.6	6.5e-152	545.8	877	41	-	-
TRINITY_DN16724_c0_g1_i1	JAT88820.1	hypothetical protein g.10818, partial	Pectinophora gossypiella	64.3	8.1e-88	332.8	828	28	-	-
TRINITY_DN16729_c0_g1_i1	XP_013191543.1	PREDICTED: HMG box transcription factor BBX isoform X1	Amyelois transitella	70	1.6e-132	481.9	1249	63	-	K21643
TRINITY_DN16730_c0_g1_i1	JAT85443.1	hypothetical protein g.7744	Pectinophora gossypiella	44.1	3.7e-50	208.4	1311	137	-	-
TRINITY_DN16735_c0_g1_i1	XP_004931521.1	PREDICTED: protein disulfide-isomerase TMX3-like	Bombyx mori	69.2	3.6e-48	199.9	361	14	-	-
TRINITY_DN16738_c0_g1_i1	KPJ04350.1	Rootletin	Papilio xuthus	52.5	2.6e-14	87.4	363	9	-	-
TRINITY_DN16740_c0_g1_i1	JAT80147.1	hypothetical protein g.8087, partial	Pectinophora gossypiella	74.7	1.2e-24	121.7	362	22	-	-
TRINITY_DN16744_c0_g1_i1	JAT82637.1	hypothetical protein g.6072	Pectinophora gossypiella	85	8.6e-145	522.7	1294	179	-	-
TRINITY_DN16746_c0_g1_i1	XP_004926568.1	PREDICTED: leucine-rich repeat-containing protein 40-like	Bombyx mori	79	2.6e-144	520.8	1010	54	-	-
TRINITY_DN16747_c0_g1_i1	XP_013195159.1	PREDICTED: venom serine carboxypeptidase-like	Amyelois transitella	68.6	2.2e-75	292	1137	139	GO:0006508, GO:0004185	-
TRINITY_DN16749_c0_g1_i1	KPI93366.1	DNA-binding protein RFX5	Papilio xuthus	53.4	8.3e-30	139.4	522	17	-	-
TRINITY_DN16750_c0_g1_i1	XP_012545609.1	PREDICTED: uncharacterized protein LOC105841595	Bombyx mori	56	1.5e-39	172.6	875	42	-	-
TRINITY_DN16753_c0_g1_i1	XP_011568397.1	PREDICTED: cytoplasmic dynein 2 heavy chain 1-like	Plutella xylostella	60.3	4.7e-88	333.6	827	41	-	-
TRINITY_DN16753_c0_g2_i1	XP_013175090.1	PREDICTED: cytoplasmic dynein 2 heavy chain 1-like	Papilio xuthus	54.8	1.3e-36	162.2	590	7	-	-
TRINITY_DN16753_c0_g2_i2	XP_013175090.1	PREDICTED: cytoplasmic dynein 2 heavy chain 1-like	Papilio xuthus	56.2	1.6e-62	248.4	661	26	-	-
TRINITY_DN16754_c0_g1_i1	XP_013146648.1	PREDICTED: gastrula zinc finger protein 5-1-like	Papilio polytes	77.4	6.4e-90	339.3	611	19	-	-
TRINITY_DN16755_c0_g1_i1	JAT84532.1	hypothetical protein g.8395, partial	Pectinophora gossypiella	50.8	5.3e-18	99.8	379	10	-	-
TRINITY_DN16755_c0_g2_i1	JAA85454.1	liquid facets, partial	Pararge aegeria	96.8	3.6e-77	296.6	467	13	GO:0006897, GO:0030128	K12471
TRINITY_DN16757_c0_g1_i2	XP_013195242.1	PREDICTED: uncharacterized protein LOC106138599	Amyelois transitella	48.6	2.3e-11	77.4	313	12	-	-
TRINITY_DN16760_c0_g1_i1	KPI99925.1	Dolichyl-diphosphooligosaccharide--protein glycosyltransferase subunit STT3A	Papilio xuthus	100	2.7e-19	105.5	1058	39	GO:0006486, GO:0004576, GO:0016020	-
TRINITY_DN16764_c0_g1_i1	KPI97074.1	Arrestin domain-containing protein 3	Papilio xuthus	42.7	1.7e-17	97.8	319	5	-	-
TRINITY_DN16766_c0_g1_i1	XP_013193150.1	PREDICTED: heparan-sulfate 6-O-sulfotransferase 2	Amyelois transitella	93.8	4.2e-113	417.5	1383	82	-	K02514
TRINITY_DN16768_c0_g1_i1	XP_013189159.1	PREDICTED: PAB-dependent poly(A)-specific ribonuclease subunit PAN3	Amyelois transitella	65.1	1.2e-43	185.7	637	15	-	-
TRINITY_DN16768_c0_g1_i2	XP_013189159.1	PREDICTED: PAB-dependent poly(A)-specific ribonuclease subunit PAN3	Amyelois transitella	67.8	6.4e-83	316.6	880	25	-	-
TRINITY_DN16778_c0_g1_i1	XP_013187103.1	PREDICTED: nesprin-1 isoform X1	Amyelois transitella	68.9	9.1e-46	192.2	443	14	-	-
TRINITY_DN16778_c0_g2_i1	KOB76850.1	Uncharacterized protein OBRU01_05036	Operophtera brumata	51.1	4.5e-49	204.1	852	33	-	-
TRINITY_DN1678_c0_g1_i1	XP_012548109.1	PREDICTED: uncharacterized protein LOC101746911	Bombyx mori	76.1	3.2e-22	114.4	584	20	-	-
TRINITY_DN16783_c0_g1_i1	KOB76328.1	Serine protease P54, partial	Operophtera brumata	73.4	2e-50	207.6	430	11	-	-
TRINITY_DN16785_c0_g1_i1	EHJ67969.1	putative Frizzled-like protein 7b	Danaus plexippus	92.8	1.1e-85	325.9	928	111	-	-
TRINITY_DN16792_c0_g1_i1	WP_002517886.1	MULTISPECIES: diguanylate cyclase	Propionibacteriaceae	82.2	1.4e-72	282	692	19	-	K02823
TRINITY_DN16792_c0_g2_i1	WP_002517834.1	MULTISPECIES: dihydroorotate dehydrogenase	Propionibacteriaceae	99	1.5e-50	207.6	306	6	-	K17828
TRINITY_DN16805_c0_g1_i1	XP_012549729.1	PREDICTED: dnaJ homolog subfamily C member 13 isoform X2	Bombyx mori	88.7	1.4e-48	201.1	319	6	-	K09533
TRINITY_DN16805_c0_g2_i1	XP_013137004.1	PREDICTED: dnaJ homolog subfamily C member 13, partial	Papilio polytes	96.1	9.5e-50	204.9	312	10	-	K09533
TRINITY_DN16808_c0_g1_i1	XP_013187159.1	PREDICTED: ubiquitin-like-conjugating enzyme ATG10 isoform X1	Amyelois transitella	63.9	4e-51	210.3	547	28	-	K17888
TRINITY_DN16816_c0_g1_i1	AFA34910.1	-	-	73.8	7e-24	119.8	537	20	-	-
TRINITY_DN16819_c0_g1_i1	EHJ64976.1	putative Splicing factor 3B subunit	Danaus plexippus	94.3	2.5e-89	337.4	631	27	-	-
TRINITY_DN16819_c0_g2_i1	EHJ64976.1	putative Splicing factor 3B subunit	Danaus plexippus	98.2	8.2e-157	562	828	47	-	K12830
TRINITY_DN16822_c0_g1_i1	XP_013186060.1	PREDICTED: uncharacterized protein LOC106131494	Amyelois transitella	40.1	9.4e-19	102.4	435	14	-	-
TRINITY_DN16826_c0_g1_i1	JAT84074.1	hypothetical protein g.7367	Pectinophora gossypiella	97.5	3.4e-264	919.5	1377	50	GO:0004842, GO:0016567	K11968
TRINITY_DN16828_c0_g1_i1	XP_004925455.2	PREDICTED: probable GPI-anchored adhesin-like protein PGA55	Bombyx mori	43.6	2e-16	94.7	448	10	-	-
TRINITY_DN16828_c0_g2_i1	XP_013195694.1	PREDICTED: serine-rich adhesin for platelets	Amyelois transitella	50.7	4.3e-23	117.5	671	24	-	-
TRINITY_DN16830_c0_g1_i1	XP_011549259.1	PREDICTED: FLYWCH-type zinc finger-containing protein 1-like	Plutella xylostella	52.3	1e-10	75.5	368	9	-	-
TRINITY_DN16831_c0_g1_i1	XP_013196711.1	PREDICTED: uncharacterized protein LOC106139762	Amyelois transitella	55.1	1.4e-44	189.9	1326	211	-	-
TRINITY_DN16832_c0_g1_i1	KPJ11434.1	Constitutive coactivator of PPAR-gamma-like protein 2	Papilio machaon	67.2	2e-34	154.8	554	44	-	-
TRINITY_DN16833_c0_g1_i1	ABZ84887.1	-	-	49	5.5e-11	76.3	333	13	-	-
TRINITY_DN16835_c0_g1_i1	XP_012547695.1	PREDICTED: titin isoform X1	Bombyx mori	90.6	8.8e-16	92	305	11	-	-
TRINITY_DN16836_c0_g1_i1	EGL39832.1	SH3 domain protein	Propionibacterium sp. 409-HC1	91.5	1e-65	258.5	427	12	GO:0008270, GO:0016491, GO:0055114	-
TRINITY_DN16840_c0_g1_i1	XP_013165728.1	PREDICTED: rhophilin-2 isoform X1	Papilio xuthus	95.6	1.5e-93	351.3	548	21	-	-
TRINITY_DN16844_c0_g1_i2	XP_004922656.1	PREDICTED: probable protein phosphatase 2C T23F11.1 isoform X1	Bombyx mori	89.2	1.7e-99	371.3	678	40	GO:0006470, GO:0004722	K14803
TRINITY_DN16845_c0_g1_i1	XP_013139263.1	PREDICTED: putative U5 small nuclear ribonucleoprotein 200 kDa helicase	Papilio polytes	79.7	1.2e-49	205.3	501	15	-	-
TRINITY_DN16845_c1_g1_i1	XP_013188475.1	PREDICTED: LOW QUALITY PROTEIN: putative U5 small nuclear ribonucleoprotein 200 kDa helicase	Amyelois transitella	85.7	1.4e-74	288.1	506	11	-	-
TRINITY_DN16846_c0_g1_i1	JAT82155.1	hypothetical protein g.2981	Pectinophora gossypiella	89.6	4.1e-88	333.2	550	11	-	-
TRINITY_DN16846_c0_g1_i2	JAT82155.1	hypothetical protein g.2981	Pectinophora gossypiella	89.5	1.1e-57	231.9	478	4	-	-
TRINITY_DN16847_c0_g1_i1	XP_013189510.1	PREDICTED: pre-rRNA-processing protein TSR1 homolog	Amyelois transitella	47.4	8.5e-23	115.9	455	25	-	-
TRINITY_DN16848_c0_g1_i1	XP_011567091.1	PREDICTED: guanine nucleotide exchange factor subunit Rich-like, partial	Plutella xylostella	62.7	3.1e-09	70.9	448	10	-	-
TRINITY_DN16851_c0_g2_i1	XP_013194185.1	PREDICTED: uncharacterized protein LOC106137818	Amyelois transitella	62	7e-21	110.2	684	25	-	-
TRINITY_DN16856_c0_g1_i1	XP_014366649.1	PREDICTED: alpha-2Da adrenergic receptor	Papilio machaon	85.3	4.8e-104	386.7	837	20	GO:0007186, GO:0016021, GO:0004935	-
TRINITY_DN16857_c0_g1_i1	XP_012548811.1	PREDICTED: unconventional myosin-IXa-like isoform X3	Bombyx mori	80	6.3e-202	712.6	1387	72	-	K20643
TRINITY_DN16858_c0_g1_i1	JAT81327.1	hypothetical protein g.3935, partial	Pectinophora gossypiella	76.7	6.4e-131	476.1	896	61	-	-
TRINITY_DN16859_c0_g1_i1	WP_002516248.1	MULTISPECIES: formimidoylglutamate deiminase	Propionibacteriaceae	100	1.7e-54	220.7	307	9	-	-
TRINITY_DN16864_c0_g2_i1	XP_013185226.1	PREDICTED: uncharacterized protein LOC106130842	Amyelois transitella	90.9	4.2e-49	203.8	619	24	-	-
TRINITY_DN16876_c0_g1_i1	XP_014365320.1	PREDICTED: CDK-activating kinase assembly factor MAT1	Papilio machaon	82.1	2.7e-42	180.3	338	19	GO:0005634, GO:0007049	K10842
TRINITY_DN16876_c0_g2_i1	KPI97731.1	CDK-activating kinase assembly factor MAT1	Papilio xuthus	79.1	5.3e-31	143.3	487	8	GO:0005634, GO:0007049, GO:0005634, GO:0007049	-
TRINITY_DN16877_c0_g1_i1	XP_013195972.1	PREDICTED: pre-mRNA-processing factor 19	Amyelois transitella	82.5	4.4e-59	236.5	465	18	-	-
TRINITY_DN16880_c0_g1_i1	XP_012544677.1	PREDICTED: uncharacterized protein LOC105841429	Bombyx mori	54.9	1.6e-42	181.8	579	26	-	-
TRINITY_DN16882_c0_g1_i1	XP_013191361.1	PREDICTED: DNA topoisomerase 3-alpha	Amyelois transitella	70.4	5.4e-28	133.3	475	16	GO:0003917, GO:0006265, GO:0003677	-
TRINITY_DN16882_c0_g2_i1	XP_004922832.1	PREDICTED: DNA topoisomerase 3-beta-1	Bombyx mori	92.6	3e-81	310.1	449	7	GO:0003917, GO:0006265, GO:0003677	K03165
TRINITY_DN16886_c0_g1_i1	KPJ17777.1	Fanconi anemia group D2 protein	Papilio machaon	68.1	2.2e-77	298.1	828	94	GO:0006281	K10891
TRINITY_DN16889_c0_g1_i1	KOB79292.1	DNA, W-Samurai RAPD marker in retrotranposable element (reverse transcriptase), strain p50	Operophtera brumata	61	7e-21	109.8	518	14	-	-
TRINITY_DN16889_c0_g2_i1	XP_013185517.1	PREDICTED: RNA-directed DNA polymerase from mobile element jockey-like	Amyelois transitella	63.6	3e-34	153.7	369	6	-	-
TRINITY_DN16893_c0_g1_i1	XP_013200264.1	PREDICTED: cytosolic carboxypeptidase-like protein 5 isoform X1	Amyelois transitella	76.8	1.4e-99	372.1	932	47	-	-
TRINITY_DN16899_c0_g1_i1	XP_014356873.1	PREDICTED: arylsulfatase I	Papilio machaon	72.9	1.9e-23	118.6	651	21	-	-
TRINITY_DN16899_c0_g1_i2	XP_014356873.1	PREDICTED: arylsulfatase I	Papilio machaon	72.9	2e-23	118.6	705	21	-	-
TRINITY_DN16901_c0_g1_i1	JAA88625.1	WOC protein	Pararge aegeria	98.8	1.3e-145	525.8	1598	288	-	-
TRINITY_DN16907_c0_g1_i1	XP_014363187.1	PREDICTED: bolA-like protein 2	Papilio machaon	86.6	2.3e-32	147.9	520	115	-	-
TRINITY_DN16907_c0_g1_i2	KPI99016.1	Dolichyl pyrophosphate Man9GlcNAc2 alpha-1,3-glucosyltransferase	Papilio xuthus	86.9	2.3e-22	114	327	19	GO:0005789, GO:0016758	-
TRINITY_DN16908_c0_g1_i1	EHJ67857.1	hypothetical protein KGM_00084	Danaus plexippus	93.7	1.7e-129	471.1	759	26	-	K10352
TRINITY_DN16908_c0_g1_i2	EHJ67857.1	hypothetical protein KGM_00084	Danaus plexippus	95.6	4e-131	476.5	735	16	-	K10352
TRINITY_DN16908_c0_g2_i1	XP_014367793.1	PREDICTED: LOW QUALITY PROTEIN: myosin heavy chain, non-muscle-like	Papilio machaon	98.1	3.7e-49	203	314	12	-	-
TRINITY_DN16909_c0_g1_i1	XP_012544141.1	PREDICTED: motile sperm domain-containing protein 2-like	Bombyx mori	83.4	2.3e-75	290.8	543	13	-	-
TRINITY_DN16909_c0_g2_i1	XP_012544141.1	PREDICTED: motile sperm domain-containing protein 2-like	Bombyx mori	83	1.6e-63	251.1	418	18	-	-
TRINITY_DN16931_c0_g2_i1	JAT81020.1	hypothetical protein g.9614, partial	Pectinophora gossypiella	76	1.4e-50	209.1	853	28	-	-
TRINITY_DN16936_c0_g1_i1	XP_013200683.1	PREDICTED: protein phosphatase 1L	Amyelois transitella	98.7	1.2e-80	308.1	455	28	GO:0006470, GO:0004722	K17506
TRINITY_DN16936_c0_g2_i1	XP_013134009.1	PREDICTED: protein phosphatase 1L	Papilio polytes	78.2	3.2e-102	380.6	784	20	GO:0006470, GO:0004722	-
TRINITY_DN16944_c0_g1_i2	KPJ12092.1	Coronin-2B, partial	Papilio machaon	92.6	5.7e-23	116.7	521	41	-	-
TRINITY_DN16949_c0_g1_i1	JAT82190.1	hypothetical protein g.9783, partial	Pectinophora gossypiella	83.3	2.8e-36	160.6	420	11	-	-
TRINITY_DN16949_c0_g1_i2	JAT82190.1	hypothetical protein g.9783, partial	Pectinophora gossypiella	79.2	1.7e-66	261.2	479	14	-	-
TRINITY_DN16952_c0_g1_i1	XP_013178612.1	PREDICTED: serine/threonine-protein kinase Genghis Khan isoform X3	Papilio xuthus	78.6	3.4e-67	263.8	605	16	-	-
TRINITY_DN16956_c0_g1_i1	XP_013185680.1	PREDICTED: inosine-5'-monophosphate dehydrogenase	Amyelois transitella	93.5	4.3e-103	383.6	896	46	GO:0006164, GO:0055114, GO:0003938	K00088
TRINITY_DN16959_c0_g1_i1	JAA84719.1	pre-mRNA-splicing factor cef1, partial	Pararge aegeria	69.9	2e-37	164.5	443	13	-	K09420
TRINITY_DN16963_c0_g1_i1	XP_011556303.1	PREDICTED: 28S ribosomal protein S17, mitochondrial	Plutella xylostella	85.1	3e-79	303.9	613	262	GO:0003735, GO:0005840, GO:0006412, GO:0005622	K02961
TRINITY_DN16971_c0_g1_i1	XP_013195550.1	PREDICTED: N6-adenosine-methyltransferase subunit METTL14	Amyelois transitella	85.1	8.9e-86	325.9	743	21	GO:0008168, GO:0006139	K05925
TRINITY_DN16976_c0_g1_i1	XP_014359822.1	PREDICTED: LOW QUALITY PROTEIN: microtubule-actin cross-linking factor 1, isoforms 1/2/3/5-like	Papilio machaon	91.9	1.1e-165	591.7	969	50	-	-
TRINITY_DN16981_c0_g1_i1	JAT84913.1	hypothetical protein g.5300, partial	Pectinophora gossypiella	87	4.9e-48	199.9	498	6	-	-
TRINITY_DN16981_c0_g1_i2	XP_013174396.1	PREDICTED: dynactin subunit 1 isoform X1	Papilio xuthus	71.4	1.7e-93	351.7	820	22	-	K04648
TRINITY_DN16992_c0_g1_i1	XP_013183608.1	PREDICTED: uncharacterized protein LOC106129557	Amyelois transitella	59.5	2.6e-23	117.5	406	36	-	-
TRINITY_DN16993_c0_g1_i2	KOB72283.1	ATP-dependent (S)-NAD(P)H-hydrate dehydratase, partial	Operophtera brumata	59.3	6.1e-65	256.5	689	84	GO:0052855	K17757
TRINITY_DN16995_c0_g1_i1	XP_013182998.1	PREDICTED: uncharacterized protein LOC106129086	Amyelois transitella	72.9	5e-58	233	477	20	-	-
TRINITY_DN16998_c0_g1_i1	AFH57154.1	-	-	74.3	2.6e-34	154.8	706	146	-	-
TRINITY_DN16999_c0_g1_i1	XP_014367527.1	PREDICTED: nuclear pore complex protein Nup214	Papilio machaon	46.5	4.8e-13	83.6	464	15	-	-
TRINITY_DN17003_c0_g1_i1	AAA29341.1	-	-	49.2	6.2e-46	193.4	671	57	GO:0004252, GO:0006508	-
TRINITY_DN17005_c0_g1_i1	XP_013191838.1	PREDICTED: glutamate--cysteine ligase regulatory subunit	Amyelois transitella	89.3	1.3e-82	315.1	609	35	-	K11205
TRINITY_DN17005_c0_g2_i1	KPJ04156.1	Glutamate--cysteine ligase regulatory subunit	Papilio xuthus	71.1	3.6e-54	220.3	514	18	-	-
TRINITY_DN17006_c0_g1_i1	EHJ64400.1	transcriptional regulator ATRX	Danaus plexippus	27.2	4.8e-11	78.6	1436	97	-	-
TRINITY_DN17014_c0_g1_i1	KPJ03141.1	Protein unc-13-like B	Papilio xuthus	89.8	5.8e-45	189.1	330	16	-	-
TRINITY_DN17019_c0_g2_i1	XP_012551485.1	PREDICTED: tyrosine-protein kinase Abl isoform X1	Bombyx mori	63.9	7.6e-28	133.3	665	37	-	-
TRINITY_DN17019_c0_g3_i1	XP_013148077.1	PREDICTED: protein split ends-like	Papilio polytes	57.9	8.5e-09	69.7	553	23	-	-
TRINITY_DN17021_c0_g1_i1	XP_013173660.1	PREDICTED: organic cation transporter protein-like	Papilio xuthus	59.5	1.6e-35	157.9	381	9	-	-
TRINITY_DN17021_c0_g2_i1	XP_013173660.1	PREDICTED: organic cation transporter protein-like	Papilio xuthus	64.5	2.8e-14	88.6	861	99	GO:0016021, GO:0055085	-
TRINITY_DN17025_c0_g1_i1	KPJ15034.1	MLX-interacting protein	Papilio machaon	75.3	3.3e-19	103.6	345	10	-	-
TRINITY_DN17027_c0_g1_i2	EHJ67053.1	dynein heavy chain	Danaus plexippus	94.2	1.7e-197	697.6	1132	43	GO:0007018, GO:0003777	-
TRINITY_DN17029_c0_g1_i1	XP_013187963.1	PREDICTED: apoptosis regulatory protein Siva-like	Amyelois transitella	57.2	2.5e-42	181.4	699	73	-	-
TRINITY_DN17037_c0_g1_i1	XP_004930159.1	PREDICTED: metallophosphoesterase 1 isoform X1	Bombyx mori	63.4	9.5e-126	459.1	1048	80	-	-
TRINITY_DN17043_c0_g1_i1	EHJ74344.1	hypothetical protein KGM_04912	Danaus plexippus	64.6	6.9e-25	122.9	451	18	-	-
TRINITY_DN17044_c0_g1_i1	XP_012543963.1	PREDICTED: sex determination protein fruitless-like isoform X3	Bombyx mori	84.2	2.5e-39	170.6	392	19	-	-
TRINITY_DN17044_c0_g2_i1	KPJ02326.1	Protein bric-a-brac 2	Papilio xuthus	59.4	3.3e-20	107.8	652	24	-	-
TRINITY_DN17045_c0_g1_i1	XP_012549078.1	PREDICTED: facilitated trehalose transporter Tret1-like isoform X1	Bombyx mori	66.8	8.3e-133	482.6	1090	47	GO:0055085, GO:0016021, GO:0022857	-
TRINITY_DN17048_c1_g1_i1	AFD96020.1	-	-	93.3	1.2e-79	305.1	544	27	GO:0019646, GO:0015002, GO:0016020	K02262
TRINITY_DN17051_c0_g1_i1	XP_012553325.1	PREDICTED: uncharacterized protein LOC105843014	Bombyx mori	66.2	1.8e-16	94.7	410	13	-	-
TRINITY_DN17052_c0_g1_i1	XP_013199202.1	PREDICTED: seipin	Amyelois transitella	73.7	5.5e-57	229.6	474	7	-	K19365
TRINITY_DN17053_c0_g1_i1	XP_011549717.1	PREDICTED: mannan-binding lectin serine protease 2-like, partial	Plutella xylostella	60	1.5e-23	119.4	856	53	-	-
TRINITY_DN17059_c0_g1_i1	EHJ75712.1	endonuclease-reverse transcriptase	Danaus plexippus	53.1	4.6e-32	146.7	461	23	-	-
TRINITY_DN17059_c0_g2_i2	EHJ75173.1	endonuclease-reverse transcriptase	Danaus plexippus	52.3	9.8e-27	129.4	599	27	-	-
TRINITY_DN17061_c0_g1_i1	XP_013187849.1	PREDICTED: telomere length regulation protein TEL2 homolog	Amyelois transitella	60.8	2.8e-28	133.7	320	12	-	-
TRINITY_DN17063_c0_g1_i1	XP_013136395.1	PREDICTED: uncharacterized protein LOC106101641	Papilio polytes	72.3	2.8e-78	301.2	876	30	-	-
TRINITY_DN17064_c0_g1_i1	XP_013200609.1	PREDICTED: cytoplasmic dynein 1 light intermediate chain 2	Amyelois transitella	89.7	6.8e-178	632.5	1144	447	-	K10416
TRINITY_DN17065_c0_g1_i1	EHJ64466.1	p160 coactivator FISC	Danaus plexippus	50	5.5e-09	69.7	356	4	-	-
TRINITY_DN17065_c0_g1_i2	EHJ64466.1	p160 coactivator FISC	Danaus plexippus	50	1.4e-10	75.1	386	15	-	-
TRINITY_DN17068_c0_g1_i1	ODM19311.1	hypothetical protein SI65_05928	Aspergillus cristatus	62.4	3.4e-27	130.6	468	58	-	-
TRINITY_DN1707_c0_g1_i1	XP_004930082.1	PREDICTED: mitochondrial import receptor subunit TOM40 homolog 1-like isoform X1	Bombyx mori	83.6	3.4e-22	114	480	18	GO:0005741, GO:0055085	-
TRINITY_DN17073_c0_g1_i1	KPJ01383.1	Rho GTPase-activating protein 6	Papilio xuthus	86.5	5.6e-52	212.6	383	6	-	K20631
TRINITY_DN17078_c0_g1_i1	WP_002517032.1	MULTISPECIES: phosphogluconate dehydrogenase (NADP(+)-dependent, decarboxylating)	Propionibacteriaceae	100	8.5e-54	218.8	413	12	GO:0055114	-
TRINITY_DN17079_c0_g1_i1	JAT83878.1	hypothetical protein g.7051	Pectinophora gossypiella	78	1.5e-102	381.7	796	33	-	K17267
TRINITY_DN17084_c0_g1_i1	AAB62720.1	-	-	94.6	5.4e-56	226.1	419	20	GO:0005509, GO:0016020, GO:0004571	-
TRINITY_DN17093_c0_g1_i1	KOB79364.1	putative ATP-dependent RNA helicase DDX51	Operophtera brumata	70.1	1.5e-154	555.1	1230	22	-	K14807
TRINITY_DN17093_c0_g1_i2	KOB79364.1	putative ATP-dependent RNA helicase DDX51	Operophtera brumata	75.1	4.2e-159	570.1	1152	48	-	K14807
TRINITY_DN17094_c0_g1_i1	JAT80346.1	hypothetical protein g.17266, partial	Pectinophora gossypiella	68.5	1.5e-48	201.4	429	10	-	-
TRINITY_DN17097_c0_g1_i1	EGL44396.1	hypothetical protein HMPREF9948_0381	Propionibacterium sp. 434-HC2	84.2	2.7e-40	174.1	463	10	-	-
TRINITY_DN17097_c0_g2_i1	WP_011183967.1	glycine/betaine ABC transporter substrate-binding protein	Cutibacterium acnes	100	1.6e-58	234.2	327	8	-	-
TRINITY_DN17099_c0_g1_i1	XP_014357626.1	PREDICTED: signal peptidase complex subunit 1	Papilio machaon	94.3	1.2e-40	175.6	593	1788	GO:0005787, GO:0016021, GO:0008233, GO:0006465	K12946
TRINITY_DN17103_c0_g1_i1	KPJ01720.1	hypothetical protein RR46_06016	Papilio xuthus	76	1.5e-51	211.5	470	26	-	-
TRINITY_DN17105_c0_g1_i1	XP_013134054.1	PREDICTED: monoacylglycerol lipase ABHD12-like	Papilio polytes	74.8	4.1e-41	176.8	457	10	-	K13704
TRINITY_DN17105_c0_g1_i2	XP_013134054.1	PREDICTED: monoacylglycerol lipase ABHD12-like	Papilio polytes	69.6	9e-14	85.9	434	11	-	-
TRINITY_DN17107_c0_g1_i1	XP_013194999.1	PREDICTED: prisilkin-39-like	Amyelois transitella	58.1	1.3e-37	165.6	652	62	-	-
TRINITY_DN17108_c0_g1_i1	XP_004921852.1	PREDICTED: HSPB1-associated protein 1	Bombyx mori	62.5	6.2e-56	226.9	819	37	-	-
TRINITY_DN17111_c0_g1_i1	XP_004930379.1	PREDICTED: RNA polymerase I-specific transcription initiation factor RRN3	Bombyx mori	85	2.6e-33	150.6	380	13	-	K15216
TRINITY_DN17111_c0_g2_i1	KPJ05048.1	RNA polymerase I-specific transcription initiation factor RRN3	Papilio xuthus	76.4	8.4e-14	85.5	311	6	-	-
TRINITY_DN17113_c0_g1_i1	XP_020079602.1	hypothetical protein HYPBUDRAFT_151814	Hyphopichia burtonii NRRL Y-1933	81.2	2e-46	194.1	377	9	GO:0003755, GO:0006457	-
TRINITY_DN17124_c0_g1_i1	XP_013196290.1	PREDICTED: slit homolog 2 protein-like	Amyelois transitella	90.2	1e-43	184.9	310	10	-	-
TRINITY_DN17124_c0_g2_i1	XP_013196290.1	PREDICTED: slit homolog 2 protein-like	Amyelois transitella	81.5	1.1e-56	228.4	407	22	-	-
TRINITY_DN17125_c0_g1_i1	XP_013193347.1	PREDICTED: uncharacterized protein LOC106137130 isoform X2	Amyelois transitella	85	3.2e-155	557	1021	28	-	-
TRINITY_DN17128_c0_g1_i1	WP_002516126.1	MULTISPECIES: succinate dehydrogenase	Propionibacteriaceae	99.4	8.4e-92	345.9	752	22	-	-
TRINITY_DN17130_c0_g1_i1	XP_011554343.1	PREDICTED: ral GTPase-activating protein subunit beta	Plutella xylostella	58.5	4.1e-64	253.8	721	33	-	-
TRINITY_DN17131_c0_g1_i1	XP_013199207.1	PREDICTED: uncharacterized protein LOC106142127	Amyelois transitella	45.7	6e-29	136.7	586	29	-	-
TRINITY_DN17132_c0_g1_i1	XP_013141709.1	PREDICTED: GDP-fucose transporter 1	Papilio polytes	84.8	4.1e-25	123.2	347	8	-	K15279
TRINITY_DN17135_c0_g1_i1	XP_004926570.2	PREDICTED: zinc finger protein 62 homolog	Bombyx mori	46.4	1.5e-12	81.6	390	21	-	-
TRINITY_DN17136_c0_g1_i1	XP_013183339.1	PREDICTED: uncharacterized protein LOC106129352	Amyelois transitella	61.3	6.4e-17	97.1	713	21	-	-
TRINITY_DN17139_c0_g1_i1	XP_013182872.1	PREDICTED: uncharacterized protein LOC106129002	Amyelois transitella	62.4	1.5e-84	322	847	36	-	-
TRINITY_DN17144_c0_g1_i1	XP_006956723.1	P-loop containing nucleoside triphosphate hydrolase protein	Wallemia mellicola CBS 633.66	99.5	4.7e-121	443	693	29	-	-
TRINITY_DN17145_c0_g1_i2	XP_013191362.1	PREDICTED: AN1-type zinc finger protein 2A-like	Amyelois transitella	63.1	1.8e-37	164.5	390	31	-	-
TRINITY_DN17157_c0_g1_i1	XP_013143654.1	PREDICTED: eukaryotic translation initiation factor 4H-like	Papilio polytes	85	9.1e-56	225.7	538	109	-	-
TRINITY_DN17163_c0_g1_i1	EHJ78389.1	hypothetical protein KGM_06718	Danaus plexippus	94.3	4.7e-11	77.4	637	17	-	-
TRINITY_DN17163_c0_g1_i2	EHJ78389.1	hypothetical protein KGM_06718	Danaus plexippus	70.2	2.6e-13	84.3	432	9	-	-
TRINITY_DN17165_c0_g1_i1	XP_013187693.1	PREDICTED: LOW QUALITY PROTEIN: uncharacterized protein LOC106132723	Amyelois transitella	91.1	1.6e-116	428.3	922	34	-	-
TRINITY_DN17166_c0_g1_i1	KPI96184.1	Epidermal growth factor receptor	Papilio xuthus	89.4	2.3e-114	420.6	655	28	-	-
TRINITY_DN17166_c0_g2_i1	XP_014366514.1	PREDICTED: epidermal growth factor receptor isoform X2	Papilio machaon	77.2	6.2e-170	605.9	1029	53	-	-
TRINITY_DN17166_c0_g3_i1	XP_013189331.1	PREDICTED: epidermal growth factor receptor isoform X2	Amyelois transitella	96.8	1.5e-45	191	318	19	-	-
TRINITY_DN17167_c0_g1_i1	XP_013181187.1	PREDICTED: MAGUK p55 subfamily member 6	Papilio xuthus	85.7	1.3e-102	382.1	888	40	-	-
TRINITY_DN17169_c0_g1_i1	XP_006957392.1	hypothetical protein WALSEDRAFT_27967	Wallemia mellicola CBS 633.66	100	3.2e-109	403.7	718	79	-	K03235
TRINITY_DN17171_c0_g1_i1	XP_013161756.1	PREDICTED: RNA polymerase-associated protein Rtf1	Papilio xuthus	56.2	1.2e-28	136.3	865	46	GO:0016570, GO:0006368, GO:0016593	-
TRINITY_DN17179_c0_g1_i1	KOB77902.1	Transient receptor potential channel pyrexia	Operophtera brumata	57.9	4.6e-59	236.9	629	34	-	-
TRINITY_DN1718_c1_g1_i1	XP_004929740.1	PREDICTED: bumetanide-sensitive sodium-(potassium)-chloride cotransporter-like, partial	Bombyx mori	82.3	1.1e-61	246.1	945	19	GO:0006811, GO:0016021, GO:0015377	K14426
TRINITY_DN17187_c0_g1_i1	XP_012552012.1	PREDICTED: uncharacterized protein LOC101735858	Bombyx mori	67.9	3.8e-10	74.3	598	41	-	-
TRINITY_DN17191_c0_g1_i1	XP_012545814.1	PREDICTED: transient receptor potential channel pyrexia-like isoform X2	Bombyx mori	85	7.3e-45	188.7	324	8	-	-
TRINITY_DN17193_c0_g1_i1	XP_013195951.1	PREDICTED: mitochondrial Rho GTPase	Amyelois transitella	95.9	8.1e-79	302	436	32	GO:0007264, GO:0005525	K07870
TRINITY_DN17195_c0_g1_i1	KPI95721.1	SWI/SNF-related matrix-associated actin-dependent regulator of chromatin subfamily A containing DEAD/H box 1	Papilio xuthus	71.4	4.9e-22	113.2	404	19	-	-
TRINITY_DN17199_c0_g1_i1	KPI98424.1	Dynein heavy chain, cytoplasmic	Papilio xuthus	100	3.6e-52	213	320	6	GO:0007018, GO:0003777	-
TRINITY_DN17199_c0_g2_i1	XP_014368126.1	PREDICTED: LOW QUALITY PROTEIN: dynein heavy chain, cytoplasmic	Papilio machaon	100	6.3e-67	262.3	392	12	-	-
TRINITY_DN17201_c0_g1_i1	XP_013187671.1	PREDICTED: sex peptide receptor-like	Amyelois transitella	73.6	9.4e-85	323.2	1217	100	-	-
TRINITY_DN17203_c0_g1_i1	EYE95376.1	glycoside hydrolase	Aspergillus ruber CBS 135680	80.1	2.1e-129	471.1	898	39	GO:0004553, GO:0005975	K01210
TRINITY_DN17209_c0_g1_i1	XP_013189511.1	PREDICTED: vacuolar protein sorting-associated protein 13A-like	Amyelois transitella	70.4	4e-154	553.5	1128	34	-	-
TRINITY_DN17211_c0_g1_i1	JAA92089.1	Pyrroline-5-carboxylate reductase 2	Pararge aegeria	78.4	3.4e-37	163.7	435	7	-	-
TRINITY_DN1722_c0_g2_i1	XP_012547971.1	PREDICTED: serine/threonine-protein kinase GA29083	Bombyx mori	98.8	3.9e-90	340.5	833	50	-	K08805
TRINITY_DN17222_c0_g1_i1	KOB76459.1	Thyroid transcription factor 1-associated protein 26-like protein	Operophtera brumata	54.6	2.7e-31	144.4	538	64	-	-
TRINITY_DN17232_c0_g1_i1	ALM26226.1	-	-	61.9	2.7e-58	234.2	562	18	GO:0007608, GO:0004984, GO:0005549, GO:0016020	-
TRINITY_DN17232_c0_g1_i2	ALM26226.1	-	-	63.8	1.3e-30	141.7	422	8	GO:0007608, GO:0004984, GO:0005549, GO:0016020	-
TRINITY_DN17233_c0_g1_i1	XP_013191306.1	PREDICTED: myosin-IIIb-like	Amyelois transitella	94.8	1.9e-73	284.6	622	9	-	-
TRINITY_DN17239_c0_g1_i1	XP_013188096.1	PREDICTED: facilitated trehalose transporter Tret1-like	Amyelois transitella	82.6	1.6e-54	221.1	399	12	GO:0055085, GO:0016021, GO:0022857	-
TRINITY_DN17242_c0_g1_i1	XP_013186146.1	PREDICTED: histone-lysine N-methyltransferase trithorax	Amyelois transitella	65.9	2.8e-36	160.6	417	9	-	-
TRINITY_DN17243_c0_g1_i1	XP_013197554.1	PREDICTED: protein lingerer-like	Amyelois transitella	58.3	3.1e-74	288.1	1131	97	-	-
TRINITY_DN17246_c0_g2_i1	XP_012549495.1	PREDICTED: LOW QUALITY PROTEIN: partitioning defective 3 homolog	Bombyx mori	60.3	5.4e-14	86.3	342	4	-	-
TRINITY_DN17248_c0_g1_i1	XP_004924891.1	PREDICTED: carboxypeptidase A2-like	Bombyx mori	81	2.1e-63	251.1	561	36	-	-
TRINITY_DN17252_c0_g1_i2	KPI99538.1	Histone H2A.V	Papilio xuthus	100	9.5e-50	206.8	1176	2544	GO:0005634, GO:0000786, GO:0003677	K11251
TRINITY_DN17252_c0_g1_i3	KPI99538.1	Histone H2A.V	Papilio xuthus	100	2.4e-27	131	430	49	GO:0005634, GO:0000786, GO:0003677	-
TRINITY_DN17260_c0_g1_i1	ADK66917.1	-	-	60	3.5e-21	110.9	579	6	GO:0006355, GO:0003677, GO:0005496, GO:0005634, GO:0004884, GO:0035076	-
TRINITY_DN17260_c0_g1_i2	ADK66917.1	-	-	60	4.1e-21	110.9	678	18	GO:0006355, GO:0003677, GO:0005496, GO:0005634, GO:0004884, GO:0035076	-
TRINITY_DN17260_c0_g2_i1	ACD74807.1	-	-	90.2	1.5e-94	354.8	637	30	GO:0006355, GO:0003677, GO:0005496, GO:0005634, GO:0004884, GO:0035076	K14034
TRINITY_DN17263_c0_g1_i1	XP_001390982.1	heat shock protein hsp9	Aspergillus niger CBS 513.88	77	7.1e-28	132.5	363	18	-	-
TRINITY_DN17269_c0_g1_i1	JAA83485.1	apolipoprotein a binding protein	Pararge aegeria	71.3	6.5e-72	280	870	92	-	K17758
TRINITY_DN17269_c0_g1_i2	JAA83485.1	apolipoprotein a binding protein	Pararge aegeria	68.5	4.6e-90	340.5	986	154	-	K17759
TRINITY_DN17270_c0_g1_i1	XP_014368151.1	PREDICTED: troponin C, isoform 3-like isoform X1	Papilio machaon	89.3	2.3e-72	281.6	907	131	-	-
TRINITY_DN17274_c0_g1_i1	KOB70686.1	U6 snRNA-associated Sm-like protein LSm2	Operophtera brumata	100	1.2e-45	191.8	465	164	GO:0006397	K12621
TRINITY_DN17282_c0_g1_i1	WP_002525630.1	MULTISPECIES: tRNA (N6-isopentenyl adenosine(37)-C2)-methylthiotransferase MiaB	Propionibacteriaceae	100	1.8e-93	350.9	523	14	-	K06168
TRINITY_DN17282_c0_g2_i1	WP_002525630.1	MULTISPECIES: tRNA (N6-isopentenyl adenosine(37)-C2)-methylthiotransferase MiaB	Propionibacteriaceae	98	7.8e-49	201.8	303	6	-	-
TRINITY_DN17283_c0_g1_i1	WP_002516498.1	MULTISPECIES: thymidine phosphorylase	Propionibacteriaceae	100	3.8e-31	143.3	344	12	GO:0006213, GO:0016154	-
TRINITY_DN17283_c0_g2_i1	WP_002516498.1	MULTISPECIES: thymidine phosphorylase	Propionibacteriaceae	99.5	1.4e-105	391.3	603	31	GO:0006213, GO:0016154	K00758
TRINITY_DN17304_c0_g1_i1	XP_004926989.1	PREDICTED: uncharacterized protein LOC101737399	Bombyx mori	44.2	4.3e-54	222.2	2305	149	-	-
TRINITY_DN17304_c0_g2_i1	OAD59955.1	hypothetical protein WN48_07866	Eufriesea mexicana	45.8	5.5e-31	144.8	1452	58	-	-
TRINITY_DN17309_c0_g1_i1	XP_013200705.1	PREDICTED: protein AAR2 homolog	Amyelois transitella	87	5.9e-190	672.5	1126	65	-	K13205
TRINITY_DN17313_c1_g1_i1	JAA83772.1	Zinc finger protein 468, partial	Pararge aegeria	42.6	5.1e-24	120.6	668	52	-	-
TRINITY_DN17316_c0_g1_i1	JAT88142.1	hypothetical protein g.8360	Pectinophora gossypiella	55.7	2.2e-41	178.3	700	39	-	-
TRINITY_DN17317_c0_g1_i1	AIG51924.1	-	-	100	4.8e-12	80.5	548	26	GO:0055085, GO:0016021, GO:0022857	-
TRINITY_DN17319_c0_g1_i1	GAE69901.1	acetolactate synthase small subunit	Propionibacterium acnes JCM 18909	90.3	1.9e-38	167.9	461	17	GO:0003984, GO:0009082	K01653
TRINITY_DN17319_c0_g2_i1	EGL44417.1	hypothetical protein HMPREF9947_2114	Propionibacterium sp. 409-HC1	98.8	4.3e-41	176.4	366	9	-	-
TRINITY_DN17320_c0_g1_i1	EHJ64458.1	putative spermidine synthase	Danaus plexippus	90	7.2e-40	172.2	327	9	GO:0003824	K00797
TRINITY_DN17321_c0_g1_i1	EDX12309.1	GD19310	Drosophila simulans	70.6	3.8e-16	94	504	27	-	-
TRINITY_DN17326_c0_g1_i1	SIJ63447.1	transport system permease	Mycobacterium abscessus subsp. abscessus	100	8.5e-26	125.6	361	6	GO:0005215, GO:0016020	-
TRINITY_DN17330_c0_g1_i1	XP_013187971.1	PREDICTED: nudC domain-containing protein 1	Amyelois transitella	65.7	3.9e-43	183.3	409	24	-	-
TRINITY_DN17353_c0_g1_i1	XP_013144471.1	PREDICTED: ferrochelatase, mitochondrial	Papilio polytes	84.7	1.1e-171	612.1	1310	120	-	K01772
TRINITY_DN17354_c0_g1_i1	KPJ12690.1	TATA-binding protein-associated factor 172	Papilio machaon	66.7	2.4e-50	207.6	511	25	-	-
TRINITY_DN17356_c0_g1_i1	KPI96851.1	Mediator of RNA polymerase II transcription subunit 17	Papilio xuthus	83.3	9.2e-59	235.3	432	24	GO:0016592, GO:0006357, GO:0001104	K15133
TRINITY_DN17356_c0_g2_i1	XP_013142653.1	PREDICTED: LOW QUALITY PROTEIN: mediator of RNA polymerase II transcription subunit 17	Papilio polytes	79.1	1.8e-31	144.8	485	23	GO:0016592, GO:0006357, GO:0001104	-
TRINITY_DN1736_c0_g1_i1	KOB73268.1	putative slender lobes protein	Operophtera brumata	72.9	7e-143	516.2	1125	39	-	-
TRINITY_DN17362_c0_g1_i1	JAT86021.1	hypothetical protein g.6958, partial	Pectinophora gossypiella	70.6	6.7e-26	125.9	370	5	-	-
TRINITY_DN17362_c0_g1_i2	XP_011552971.1	PREDICTED: protein strawberry notch-like	Plutella xylostella	68.4	2.2e-12	80.9	334	5	-	-
TRINITY_DN17362_c0_g2_i1	WP_028719193.1	ABC transporter permease	Paracoccus yeei	100	8e-16	92.4	363	6	GO:0006810, GO:0016020, GO:0005215	-
TRINITY_DN17367_c0_g1_i1	EHJ64925.1	hypothetical protein KGM_21033	Danaus plexippus	85.7	9.7e-10	72.4	410	23	GO:0004252, GO:0006508	-
TRINITY_DN17372_c0_g1_i1	XP_012551766.1	PREDICTED: coiled-coil domain-containing protein AGAP005037 isoform X1	Bombyx mori	40.1	8.1e-20	107.1	923	42	-	-
TRINITY_DN17375_c0_g1_i1	AMS36866.1	-	-	72.9	6.8e-100	372.9	796	45	-	-
TRINITY_DN17381_c0_g1_i1	JAT80473.1	hypothetical protein g.3854, partial	Pectinophora gossypiella	84.8	2.9e-59	236.9	398	9	-	K05410
TRINITY_DN17382_c0_g1_i1	AHV90276.1	-	-	99.4	1.1e-84	322.8	1104	312	GO:0005885, GO:0030041, GO:0034314, GO:0015629	K05755
TRINITY_DN1739_c0_g1_i1	EFD03692.1	glycerol kinase	Propionibacterium acnes SK187	99.4	6.1e-88	332.4	475	12	GO:0003824	-
TRINITY_DN17391_c0_g1_i1	XP_013186981.1	PREDICTED: teneurin-3 isoform X1	Amyelois transitella	90.8	2e-101	377.5	590	41	-	-
TRINITY_DN17404_c0_g1_i1	XP_012549035.1	PREDICTED: uncharacterized protein LOC101743995	Bombyx mori	49.3	5.7e-44	186.8	655	24	-	-
TRINITY_DN17405_c0_g1_i1	XP_012548657.1	PREDICTED: Down syndrome cell adhesion molecule-like protein Dscam2 isoform X50	Bombyx mori	96.7	7.2e-43	183.3	752	12	-	-
TRINITY_DN17405_c0_g1_i2	XP_012548652.1	PREDICTED: Down syndrome cell adhesion molecule-like protein Dscam2 isoform X45	Bombyx mori	97.5	4.9e-60	240	572	15	-	-
TRINITY_DN17412_c0_g1_i1	OIO54472.1	molybdopterin molybdenumtransferase MoeA	Propionibacterium sp. CG1_02_60_36	88.6	6.7e-52	212.6	454	6	-	-
TRINITY_DN17415_c0_g1_i1	XP_013184856.1	PREDICTED: alpha-tocopherol transfer protein-like	Amyelois transitella	87	5.8e-125	456.4	995	41	GO:0005215, GO:0005622, GO:0006810	-
TRINITY_DN17422_c0_g2_i1	XP_013183125.1	PREDICTED: inactive pancreatic lipase-related protein 1-like	Amyelois transitella	82	3.8e-154	553.9	1404	85	GO:0052689	-
TRINITY_DN17425_c0_g1_i1	XP_013187191.1	PREDICTED: xanthine dehydrogenase	Amyelois transitella	82.6	1.9e-100	374.4	658	24	GO:0055114, GO:0016491, GO:0005506	-
TRINITY_DN17428_c0_g1_i1	XP_012553334.1	PREDICTED: inositol 1,4,5-trisphosphate receptor isoform X2	Bombyx mori	85.3	5.5e-48	199.1	331	12	GO:0006816	-
TRINITY_DN17428_c0_g2_i2	KPJ19289.1	Inositol 1,4,5-trisphosphate receptor	Papilio machaon	96.9	4.1e-66	259.6	390	12	GO:0006816	-
TRINITY_DN17434_c0_g1_i1	WP_042140283.1	hypothetical protein	Cutibacterium acnes	91.6	9.2e-79	302	500	15	-	-
TRINITY_DN17435_c0_g1_i10	XP_012551930.1	PREDICTED: farnesyl diphosphate synthase 3 isoform X1	Bombyx mori	51	4.2e-41	177.6	790	28	GO:0008299	-
TRINITY_DN17435_c0_g1_i7	XP_013187435.1	PREDICTED: uncharacterized protein LOC106132537	Amyelois transitella	38.7	5.4e-08	67.4	703	25	-	-
TRINITY_DN17445_c0_g1_i1	WP_002516115.1	MULTISPECIES: 30S ribosomal protein S16	Propionibacteriaceae	100	1.6e-31	144.8	434	7	GO:0003735, GO:0005840, GO:0005622, GO:0006412	K02959
TRINITY_DN17446_c0_g1_i1	KPJ02927.1	Ubiquitin carboxyl-terminal hydrolase 1	Papilio xuthus	75.8	3e-92	347.8	1034	37	-	K11832
[truncated: 17,446 more rows]

## Sheet: OlfactoryGenesAnnotaion
UnigeneID	OlfactoryRelated	BlastHits	Discription	Organism	Perc.Identity	evalue	Score	Length	RawCount	GO	KEGG
TRINITY_DN10830_c0_g1_i1	Antenna	ABQ59309.1	-	-	82.2	4.6e-12	80.5	529	31	-	-
TRINITY_DN11015_c0_g1_i1	OdorantBinding	JAV45893.1	odorant binding protein 20	Mythimna separata	82.4	1.5e-34	155.2	524	15	GO:0005549	-
TRINITY_DN11078_c0_g1_i1	Chemosensory	ALM24946.1	-	-	64	8.6e-37	162.2	378	21	-	-
TRINITY_DN13090_c0_g1_i1	Antenna	APD13867.1	-	-	73	4.8e-62	246.9	684	19	-	-
TRINITY_DN13184_c0_g1_i1	OdorantReceptor	ALM26233.1	-	-	59.8	1.1e-23	119.8	855	61	GO:0005262, GO:0016020, GO:0070588	-
TRINITY_DN13291_c0_g1_i1	Chemosensory	ABQ84982.1	-	-	52.8	1.1e-69	272.3	694	28	GO:0007608, GO:0004984, GO:0005549, GO:0016020	-
TRINITY_DN14063_c0_g1_i1	Antenna	AAY22446.1	-	-	78.1	1.9e-55	224.2	388	26	GO:0055114, GO:0016491, GO:0005506	-
TRINITY_DN14385_c0_g1_i1	OdorantReceptor	AIG51901.1	-	-	73.6	1.8e-72	281.6	693	43	GO:0007608, GO:0004984, GO:0005549, GO:0016020	-
TRINITY_DN14385_c0_g1_i2	OdorantReceptor	AIG51901.1	-	-	60.7	9.1e-20	105.5	359	6	GO:0007608, GO:0004984, GO:0005549, GO:0016020	-
TRINITY_DN1439_c0_g1_i1	OdorantReceptor	AIG51875.1	-	-	76.1	9.2e-35	155.2	328	12	GO:0007608, GO:0004984, GO:0005549, GO:0016020	-
TRINITY_DN14671_c0_g1_i1	Antenna	ACV60247.1	-	-	55.6	6.1e-36	159.5	413	17	-	-
TRINITY_DN17232_c0_g1_i1	OdorantReceptor	ALM26226.1	-	-	61.9	2.7e-58	234.2	562	18	GO:0007608, GO:0004984, GO:0005549, GO:0016020	-
TRINITY_DN17232_c0_g1_i2	OdorantReceptor	ALM26226.1	-	-	63.8	1.3e-30	141.7	422	8	GO:0007608, GO:0004984, GO:0005549, GO:0016020	-
TRINITY_DN18296_c0_g1_i1	OdorantReceptor	XP_012548773.1	PREDICTED: odorant receptor 43a-like	Bombyx mori	62.4	1e-27	132.1	394	10	-	-
TRINITY_DN18655_c0_g1_i1	Chemosensory	AND82445.1	-	-	85.2	1.1e-52	216.1	816	95	-	-
TRINITY_DN18690_c0_g1_i1	OdorantReceptor	AGG08878.1	-	-	65.7	1e-70	275.8	730	70	GO:0007608, GO:0004984, GO:0005549, GO:0016020	-
TRINITY_DN18690_c0_g1_i1	Chemosensory	AGG08878.1	-	-	65.7	1e-70	275.8	730	70	GO:0007608, GO:0004984, GO:0005549, GO:0016020	-
TRINITY_DN18839_c0_g1_i1	OdorantReceptor	AIG51875.1	-	-	90.4	1.5e-62	249.6	1335	106	GO:0007608, GO:0004984, GO:0005549, GO:0016020	-
TRINITY_DN18889_c0_g1_i1	Antenna	KOB64960.1	Protein distal antenna	Operophtera brumata	70.7	1.1e-32	150.6	1610	131	-	-
TRINITY_DN19460_c0_g1_i1	OdorantReceptor	AEF32141.1	-	-	76	9.8e-173	615.5	1296	107	GO:0007608, GO:0004984, GO:0005549, GO:0016020	-
TRINITY_DN19493_c0_g1_i1	OdorantReceptor	JAV45826.1	olfactory receptor 39, partial	Mythimna separata	65.1	2.4e-22	115.9	1296	98	GO:0007608, GO:0004984, GO:0005549, GO:0016020	-
TRINITY_DN19493_c0_g1_i1	Chemosensory	JAV45826.1	olfactory receptor 39, partial	Mythimna separata	65.1	2.4e-22	115.9	1296	98	GO:0007608, GO:0004984, GO:0005549, GO:0016020	-
TRINITY_DN19788_c0_g1_i1	OdorantReceptor	CAD31950.1	putative chemosensory receptor 9	Heliothis virescens	58.3	2.1e-43	184.9	637	40	GO:0007608, GO:0004984, GO:0005549, GO:0016020	-
TRINITY_DN19788_c0_g1_i1	Chemosensory	CAD31950.1	putative chemosensory receptor 9	Heliothis virescens	58.3	2.1e-43	184.9	637	40	GO:0007608, GO:0004984, GO:0005549, GO:0016020	-
TRINITY_DN20289_c1_g1_i1	OdorantReceptor	AIG51879.1	-	-	81.7	8.3e-126	459.1	918	99	GO:0007608, GO:0004984, GO:0005549, GO:0016020	-
TRINITY_DN20349_c0_g1_i1	Antenna	AID54902.1	-	-	64.7	2.4e-209	737.6	1815	631	GO:0055114, GO:0005506, GO:0016705, GO:0020037	K20662
TRINITY_DN20449_c1_g1_i1	OdorantReceptor	JAV45824.1	olfactory receptor 41	Mythimna separata	65.2	5.5e-33	149.8	474	13	GO:0007608, GO:0004984, GO:0005549, GO:0016020	-
TRINITY_DN20556_c0_g1_i1	Chemosensory	CAG38119.1	putative chemosensory receptor 18	Heliothis virescens	61.5	8.7e-137	496.5	1694	1266	GO:0007608, GO:0004984, GO:0005549, GO:0016020	-
TRINITY_DN20638_c0_g1_i2	Chemosensory	ACC63237.1	-	-	66.1	2e-30	141.4	493	11	GO:0007608, GO:0004984, GO:0005549, GO:0016020	-
TRINITY_DN20638_c0_g1_i3	OdorantReceptor	AGK90016.1	-	-	69.1	3.3e-45	190.3	427	19	GO:0007608, GO:0004984, GO:0005549, GO:0016020	-
TRINITY_DN20638_c0_g1_i3	Chemosensory	AGK90016.1	-	-	69.1	3.3e-45	190.3	427	19	GO:0007608, GO:0004984, GO:0005549, GO:0016020	-
TRINITY_DN20638_c0_g1_i4	Chemosensory	AGK90016.1	-	-	66.7	6e-15	90.1	543	14	GO:0007608, GO:0004984, GO:0005549, GO:0016020	-
TRINITY_DN20638_c0_g1_i5	Chemosensory	AGK90016.1	-	-	56.6	1.3e-13	85.5	466	9	GO:0007608, GO:0004984, GO:0005549, GO:0016020	-
TRINITY_DN20638_c0_g2_i1	Chemosensory	ACC63237.1	-	-	57.3	2.3e-87	331.6	1035	70	GO:0007608, GO:0004984, GO:0005549, GO:0016020	K08471
TRINITY_DN20848_c0_g1_i2	OdorantReceptor	ALM26231.1	-	-	64	5.4e-134	486.9	1344	67	GO:0007608, GO:0004984, GO:0005549, GO:0016020	-
TRINITY_DN20848_c0_g1_i4	OdorantReceptor	CUQ99406.1	Olfactory receptor 24	Manduca sexta	85.4	6.3e-14	86.7	519	8	GO:0007608, GO:0004984, GO:0005549, GO:0016020	-
TRINITY_DN21089_c0_g1_i1	Chemosensory	AKT26481.1	-	-	68.4	9.7e-36	159.1	499	42	-	-
TRINITY_DN21202_c0_g1_i1	OdorantReceptor	AIG51880.1	-	-	61.4	2.3e-30	141.7	717	863	GO:0007608, GO:0004984, GO:0005549, GO:0016020	-
TRINITY_DN21304_c0_g1_i1	Chemosensory	CAG38116.1	putative chemosensory receptor 15	Heliothis virescens	50.8	7.6e-62	246.5	828	131	GO:0007608, GO:0004984, GO:0005549, GO:0016020	-
TRINITY_DN21412_c0_g1_i1	OdorantReceptor	ALM26206.1	-	-	64	4e-36	161.4	1037	32	GO:0007608, GO:0004984, GO:0005549, GO:0016020	-
TRINITY_DN21412_c0_g1_i2	OdorantReceptor	ALM26206.1	-	-	68.5	2e-131	478.4	1367	95	GO:0007608, GO:0004984, GO:0005549, GO:0016020	-
TRINITY_DN21468_c0_g1_i1	OdorantReceptor	AOE48028.1	-	-	56.5	2.2e-79	305.4	1328	111	GO:0007608, GO:0004984, GO:0005549, GO:0016020	-
TRINITY_DN21468_c0_g1_i2	OdorantReceptor	AOE48028.1	-	-	61.7	9.8e-134	486.1	1425	152	GO:0007608, GO:0004984, GO:0005549, GO:0016020	-
TRINITY_DN21476_c0_g1_i1	OdorantReceptor	AII01083.1	-	-	57.9	3.9e-136	494.2	1536	134	GO:0007608, GO:0004984, GO:0005549, GO:0016020	-
TRINITY_DN21711_c0_g1_i1	OdorantReceptor	ACC63237.1	-	-	58	8.2e-20	106.7	722	44	GO:0007608, GO:0004984, GO:0005549, GO:0016020	-
TRINITY_DN21711_c0_g1_i1	Chemosensory	ACC63237.1	-	-	58	8.2e-20	106.7	722	44	GO:0007608, GO:0004984, GO:0005549, GO:0016020	-
TRINITY_DN21963_c0_g1_i3	OdorantReceptor	AIG51886.1	-	-	68.4	1.7e-133	485.3	1465	200	GO:0007608, GO:0004984, GO:0005549, GO:0016020	-
TRINITY_DN21972_c0_g1_i1	Chemosensory	ADR64685.1	-	-	77	7.2e-62	247.3	1333	129	-	-
TRINITY_DN22094_c0_g1_i1	OdorantBinding	AOG12855.1	-	-	50.2	4.5e-54	220.7	829	149	-	-
TRINITY_DN22281_c0_g1_i2	OdorantReceptor	ALM26214.1	-	-	50.9	1.1e-66	263.1	1154	124	GO:0007608, GO:0004984, GO:0005549, GO:0016020	-
TRINITY_DN22281_c0_g2_i2	OdorantReceptor	AQQ73505.1	-	-	57.1	1.3e-15	92	441	7	GO:0007608, GO:0004984, GO:0005549, GO:0016020	-
TRINITY_DN22301_c0_g1_i2	Chemosensory	BAH66322.1	olfactory receptor	Bombyx mori	53.7	4.6e-63	251.1	1227	120	GO:0007608, GO:0004984, GO:0005549, GO:0016020	-
TRINITY_DN22301_c0_g1_i2	OdorantReceptor	BAH66322.1	olfactory receptor	Bombyx mori	53.7	4.6e-63	251.1	1227	120	GO:0007608, GO:0004984, GO:0005549, GO:0016020	-
TRINITY_DN22519_c0_g1_i1	Chemosensory	ADR64687.1	-	-	67.4	2.2e-93	352.1	1433	125	-	-
TRINITY_DN22595_c1_g2_i1	OdorantReceptor	ALM26250.1	-	-	62.1	2.1e-85	325.1	1038	80	GO:0007608, GO:0004984, GO:0005549, GO:0016020	-
TRINITY_DN22685_c0_g1_i1	Antenna	AEJ38206.1	-	-	65.7	5.7e-213	749.6	1686	157	-	-
TRINITY_DN23096_c0_g1_i1	OdorantReceptor	AOE48058.1	-	-	72.6	3.6e-149	537.3	1361	168	GO:0007608, GO:0004984, GO:0005549, GO:0016020	K08471
TRINITY_DN23112_c0_g1_i1	Antenna	ACV60246.1	-	-	83.3	1.5e-268	934.1	1583	146	-	-
TRINITY_DN23308_c0_g1_i1	Chemosensory	ALJ30213.1	-	-	80	1.7e-45	191.8	644	510	-	-
TRINITY_DN23308_c0_g1_i2	OdorantBinding	AKT26503.1	-	-	56.1	8.7e-41	176	570	5150	GO:0005549	-
TRINITY_DN23308_c0_g1_i4	Chemosensory	JAV45879.1	chemosensory protein 2	Mythimna separata	77.9	8e-28	132.1	318	2	-	-
TRINITY_DN23308_c0_g2_i1	Chemosensory	ABM67689.1	-	-	84.5	3e-48	200.7	512	3288	-	-
TRINITY_DN23308_c0_g3_i1	Chemosensory	ABM67689.1	-	-	82.7	5.4e-49	203.4	600	5973	-	-
TRINITY_DN23355_c0_g1_i1	OdorantBinding	BAV56793.1	odorant binding protein 6	Ostrinia furnacalis	65.3	6e-41	177.6	1142	1189	GO:0005549	-
TRINITY_DN23413_c10_g1_i1	Chemosensory	AAN63675.1	-	-	81.6	1.9e-15	92	637	23	-	-
TRINITY_DN23474_c0_g1_i2	OdorantBinding	JAV45900.1	odorant binding protein 13	Mythimna separata	62.8	3.1e-103	384.4	1101	914	GO:0005549	-
TRINITY_DN23549_c0_g2_i1	OdorantReceptor	JAV45835.1	olfactory receptor 30, partial	Mythimna separata	52.7	4.9e-106	394	1370	248	GO:0007608, GO:0004984, GO:0005549, GO:0016020	-
TRINITY_DN23715_c6_g1_i1	Chemosensory	AOE47997.1	-	-	59	2.7e-11	77.4	360	16	-	-
TRINITY_DN23829_c15_g1_i1	OdorantReceptor	BAH66322.1	olfactory receptor	Bombyx mori	51.9	2.2e-53	218.4	829	86	GO:0007608, GO:0004984, GO:0005549, GO:0016020	-
TRINITY_DN23829_c15_g1_i1	Chemosensory	BAH66322.1	olfactory receptor	Bombyx mori	51.9	2.2e-53	218.4	829	86	GO:0007608, GO:0004984, GO:0005549, GO:0016020	-
TRINITY_DN23847_c5_g1_i1	Antenna	AII21997.1	-	-	80.3	2.9e-24	121.3	647	274	GO:0055114, GO:0016491, GO:0005506	-
TRINITY_DN23847_c5_g1_i3	Antenna	AII21997.1	-	-	78.4	2.7e-25	124.8	668	329	GO:0055114, GO:0016491, GO:0005506	-
TRINITY_DN23847_c5_g1_i5	Antenna	AII21996.1	-	-	65.9	1.8e-26	127.9	370	15	GO:0055114, GO:0016491, GO:0005506	-
TRINITY_DN23847_c5_g1_i9	Antenna	AII21997.1	-	-	78.4	3.3e-25	124.4	632	121	GO:0055114, GO:0016491, GO:0005506	-
TRINITY_DN24093_c8_g2_i1	Chemosensory	AGG08878.1	-	-	52.5	2.3e-103	385.2	1408	166	GO:0007608, GO:0004984, GO:0005549, GO:0016020	K08471
TRINITY_DN24093_c8_g2_i1	OdorantReceptor	AGG08878.1	-	-	52.5	2.3e-103	385.2	1408	166	GO:0007608, GO:0004984, GO:0005549, GO:0016020	K08471
TRINITY_DN24093_c8_g3_i1	Chemosensory	ABQ84982.1	-	-	59.1	3.6e-35	157.1	491	39	GO:0007608, GO:0004984, GO:0005549, GO:0016020	-
TRINITY_DN24093_c8_g3_i1	OdorantReceptor	ABQ84982.1	-	-	59.1	3.6e-35	157.1	491	39	GO:0007608, GO:0004984, GO:0005549, GO:0016020	-
TRINITY_DN24155_c5_g2_i1	OdorantReceptor	ALM26202.1	-	-	51.5	2.8e-09	71.6	682	37	GO:0007608, GO:0004984, GO:0005549, GO:0016020	-
TRINITY_DN24215_c15_g1_i1	Chemosensory	AJD81639.1	-	-	75.8	2.3e-48	200.7	396	7	-	-
TRINITY_DN24224_c1_g1_i1	Antenna	AKH15488.1	-	-	58.1	1.5e-184	655.2	1786	313	GO:0055114, GO:0020037, GO:0016705, GO:0004497, GO:0005506	K07424
TRINITY_DN24245_c8_g1_i1	OdorantReceptor	AIG51898.1	-	-	50.5	1.3e-71	279.3	992	365	GO:0007608, GO:0004984, GO:0005549, GO:0016020	-
TRINITY_DN24245_c9_g2_i1	OdorantReceptor	AIG51898.1	-	-	50.8	9.3e-47	196.4	854	58	GO:0007608, GO:0004984, GO:0005549, GO:0016020	-
TRINITY_DN24262_c2_g6_i1	OdorantReceptor	ALT31664.1	-	-	92.7	7.3e-35	156.4	582	22	GO:0007608, GO:0004984, GO:0005549, GO:0016020	-
TRINITY_DN24293_c4_g4_i3	Chemosensory	CAG38113.1	putative chemosensory receptor 12	Heliothis virescens	54.2	2.8e-39	171.8	978	76	GO:0007608, GO:0004984, GO:0005549, GO:0016020	-
TRINITY_DN24293_c4_g4_i3	OdorantReceptor	CAG38113.1	putative chemosensory receptor 12	Heliothis virescens	54.2	2.8e-39	171.8	978	76	GO:0007608, GO:0004984, GO:0005549, GO:0016020	-
TRINITY_DN24303_c13_g1_i1	Antenna	AID54905.1	-	-	80.9	8.2e-12	80.9	1223	150	GO:0055114, GO:0005506, GO:0016705, GO:0020037	-
TRINITY_DN24311_c3_g1_i1	OdorantReceptor	AIG51898.1	-	-	72.9	1.1e-32	149.8	916	165	GO:0007608, GO:0004984, GO:0005549, GO:0016020	-
TRINITY_DN24311_c3_g1_i2	OdorantReceptor	AIG51898.1	-	-	72.9	1.8e-32	149.4	1156	358	GO:0007608, GO:0004984, GO:0005549, GO:0016020	-
TRINITY_DN24311_c3_g3_i1	OdorantReceptor	AIG51898.1	-	-	51.3	5.2e-15	89.7	367	12	GO:0007608, GO:0004984, GO:0005549, GO:0016020	-
TRINITY_DN24311_c3_g4_i1	OdorantReceptor	AIG51898.1	-	-	70.8	8.7e-31	143.7	1031	281	GO:0007608, GO:0004984, GO:0005549, GO:0016020	-
TRINITY_DN24431_c5_g1_i2	PheromoneBinding	ACY78413.1	-	-	62.2	1e-56	229.2	668	62520	GO:0005549	-
TRINITY_DN24431_c5_g1_i4	PheromoneBinding	AAF16703.1	-	-	57.6	9.6e-13	84	1215	2788	GO:0005549	-
TRINITY_DN24458_c2_g5_i1	OdorantBinding	AGP03456.1	-	-	70.2	1.3e-45	192.6	847	9020	GO:0005549, GO:0005549	-
TRINITY_DN24458_c2_g5_i6	OdorantBinding	ALZ45420.1	-	-	75	2.7e-58	234.2	581	25665	GO:0005549	-
TRINITY_DN24471_c1_g3_i3	Chemosensory	AAK53762.1	-	-	85.5	4.2e-53	217.6	906	61490	-	-
TRINITY_DN24472_c1_g1_i1	OdorantReceptor	AJD81575.1	-	-	82.9	4.1e-43	184.1	724	30	GO:0007608, GO:0004984, GO:0005549, GO:0016020	-
TRINITY_DN24472_c1_g1_i2	OdorantReceptor	AIG51887.1	-	-	76.1	2.9e-172	614	1307	83	GO:0007608, GO:0004984, GO:0005549, GO:0016020	-
TRINITY_DN24502_c4_g2_i1	Chemosensory	ABQ84982.1	-	-	51.2	8.7e-105	389.8	1295	130	GO:0007608, GO:0004984, GO:0005549, GO:0016020	-
TRINITY_DN24502_c4_g2_i1	OdorantReceptor	ABQ84982.1	-	-	51.2	8.7e-105	389.8	1295	130	GO:0007608, GO:0004984, GO:0005549, GO:0016020	-
TRINITY_DN24502_c5_g2_i3	Chemosensory	ABQ84982.1	-	-	50.6	4.9e-40	173.7	644	46	GO:0007608, GO:0004984, GO:0005549, GO:0016020	-
TRINITY_DN24502_c5_g2_i5	OdorantReceptor	AGG08878.1	-	-	44.3	6.8e-62	248.1	2140	344	GO:0007608, GO:0004984, GO:0005549, GO:0016020, GO:0007608, GO:0004984, GO:0005549, GO:0016020	-
TRINITY_DN24502_c5_g2_i7	Chemosensory	AGG08878.1	-	-	51.7	1.4e-127	466.1	1841	397	GO:0007608, GO:0004984, GO:0005549, GO:0016020	-
TRINITY_DN24502_c5_g2_i7	OdorantReceptor	AGG08878.1	-	-	51.7	1.4e-127	466.1	1841	397	GO:0007608, GO:0004984, GO:0005549, GO:0016020	-
TRINITY_DN24502_c5_g2_i8	Chemosensory	ABQ84982.1	-	-	52.2	5e-21	110.5	640	14	GO:0007608, GO:0004984, GO:0005549, GO:0016020	-
TRINITY_DN24502_c5_g4_i1	OdorantReceptor	JAV45831.1	olfactory receptor 34	Mythimna separata	56	4.2e-47	196.8	501	30	GO:0007608, GO:0004984, GO:0005549, GO:0016020	-
TRINITY_DN24502_c5_g4_i1	Chemosensory	JAV45831.1	olfactory receptor 34	Mythimna separata	56	4.2e-47	196.8	501	30	GO:0007608, GO:0004984, GO:0005549, GO:0016020	-
TRINITY_DN24502_c5_g5_i2	OdorantReceptor	ABQ84982.1	-	-	50.7	1.2e-124	456.1	1600	815	GO:0007608, GO:0004984, GO:0005549, GO:0016020	-
TRINITY_DN24502_c5_g5_i2	Chemosensory	ABQ84982.1	-	-	50.7	1.2e-124	456.1	1600	815	GO:0007608, GO:0004984, GO:0005549, GO:0016020	-
TRINITY_DN24520_c0_g1_i1	Chemosensory	JAV45831.1	olfactory receptor 34	Mythimna separata	50.1	3.7e-125	457.6	1388	107	GO:0007608, GO:0004984, GO:0005549, GO:0016020	-
TRINITY_DN24520_c0_g1_i1	OdorantReceptor	JAV45831.1	olfactory receptor 34	Mythimna separata	50.1	3.7e-125	457.6	1388	107	GO:0007608, GO:0004984, GO:0005549, GO:0016020	-
TRINITY_DN24520_c1_g1_i1	OdorantReceptor	JAV45831.1	olfactory receptor 34	Mythimna separata	78.2	3.4e-15	90.5	399	20	GO:0007608, GO:0004984, GO:0005549, GO:0016020	-
TRINITY_DN24520_c1_g1_i1	Chemosensory	JAV45831.1	olfactory receptor 34	Mythimna separata	78.2	3.4e-15	90.5	399	20	GO:0007608, GO:0004984, GO:0005549, GO:0016020	-
TRINITY_DN24520_c1_g1_i2	OdorantReceptor	JAV45831.1	olfactory receptor 34	Mythimna separata	78.2	2.9e-15	90.5	345	38	GO:0007608, GO:0004984, GO:0005549, GO:0016020	-
TRINITY_DN24520_c1_g1_i2	Chemosensory	JAV45831.1	olfactory receptor 34	Mythimna separata	78.2	2.9e-15	90.5	345	38	GO:0007608, GO:0004984, GO:0005549, GO:0016020	-
TRINITY_DN24520_c5_g3_i1	Chemosensory	AGG08878.1	-	-	52	6.5e-127	463.4	1364	334	GO:0007608, GO:0004984, GO:0005549, GO:0016020	K08471
TRINITY_DN24520_c5_g3_i1	OdorantReceptor	AGG08878.1	-	-	52	6.5e-127	463.4	1364	334	GO:0007608, GO:0004984, GO:0005549, GO:0016020	K08471
TRINITY_DN24520_c5_g5_i2	Chemosensory	ABQ84982.1	-	-	57.5	5.6e-37	164.5	1224	120	GO:0007608, GO:0004984, GO:0005549, GO:0016020	-
TRINITY_DN24520_c5_g5_i2	OdorantReceptor	ABQ84982.1	-	-	57.5	5.6e-37	164.5	1224	120	GO:0007608, GO:0004984, GO:0005549, GO:0016020	-
TRINITY_DN24520_c5_g5_i4	OdorantReceptor	ABQ84982.1	-	-	52	6.8e-76	293.9	1348	179	GO:0007608, GO:0004984, GO:0005549, GO:0016020	-
TRINITY_DN24520_c5_g5_i4	Chemosensory	ABQ84982.1	-	-	52	6.8e-76	293.9	1348	179	GO:0007608, GO:0004984, GO:0005549, GO:0016020	-
TRINITY_DN24531_c6_g2_i3	OdorantReceptor	AOE48064.1	-	-	58.2	2.5e-118	434.9	1339	104	GO:0007608, GO:0004984, GO:0005549, GO:0016020	-
TRINITY_DN24531_c6_g2_i3	Chemosensory	AOE48064.1	-	-	58.2	2.5e-118	434.9	1339	104	GO:0007608, GO:0004984, GO:0005549, GO:0016020	-
TRINITY_DN24531_c6_g2_i4	OdorantReceptor	AOE48064.1	-	-	66.7	6.1e-33	150.6	886	60	GO:0007608, GO:0004984, GO:0005549, GO:0016020	-
TRINITY_DN24531_c6_g2_i4	Chemosensory	AOE48064.1	-	-	66.7	6.1e-33	150.6	886	60	GO:0007608, GO:0004984, GO:0005549, GO:0016020	-
TRINITY_DN24531_c6_g2_i5	OdorantReceptor	AOE48064.1	-	-	63.6	7.6e-46	193.4	819	44	GO:0007608, GO:0004984, GO:0005549, GO:0016020	-
TRINITY_DN24531_c6_g2_i5	Chemosensory	AOE48064.1	-	-	63.6	7.6e-46	193.4	819	44	GO:0007608, GO:0004984, GO:0005549, GO:0016020	-
TRINITY_DN24531_c6_g3_i1	Chemosensory	AGK90020.1	-	-	51.4	5.2e-96	360.9	1561	201	GO:0007608, GO:0004984, GO:0005549, GO:0016020	-
TRINITY_DN24531_c6_g3_i3	Chemosensory	AGK90020.1	-	-	52.1	9.6e-88	333.6	1670	229	GO:0007608, GO:0004984, GO:0005549, GO:0016020	-
TRINITY_DN24531_c6_g5_i1	OdorantReceptor	AOE48053.1	-	-	76.8	6.4e-85	323.9	1406	100	GO:0007608, GO:0004984, GO:0005549, GO:0016020	K08471
TRINITY_DN24531_c6_g5_i1	Chemosensory	AOE48053.1	-	-	76.8	6.4e-85	323.9	1406	100	GO:0007608, GO:0004984, GO:0005549, GO:0016020	K08471
TRINITY_DN24531_c6_g5_i3	Chemosensory	AIG51873.1	-	-	76	4.2e-158	567	1369	108	GO:0007608, GO:0004984, GO:0005549, GO:0016020	K08471
TRINITY_DN24531_c6_g5_i3	OdorantReceptor	AIG51873.1	-	-	76	4.2e-158	567	1369	108	GO:0007608, GO:0004984, GO:0005549, GO:0016020	K08471
TRINITY_DN24549_c0_g1_i1	OdorantReceptor	ABQ84982.1	-	-	71.6	2.7e-19	104	371	161	GO:0007608, GO:0004984, GO:0005549, GO:0016020	-
TRINITY_DN24549_c0_g1_i1	Chemosensory	ABQ84982.1	-	-	71.6	2.7e-19	104	371	161	GO:0007608, GO:0004984, GO:0005549, GO:0016020	-
TRINITY_DN24549_c0_g2_i1	OdorantReceptor	JAV45831.1	olfactory receptor 34	Mythimna separata	74.6	8.8e-20	105.5	348	28	GO:0007608, GO:0004984, GO:0005549, GO:0016020	-
TRINITY_DN24549_c0_g2_i1	Chemosensory	JAV45831.1	olfactory receptor 34	Mythimna separata	74.6	8.8e-20	105.5	348	28	GO:0007608, GO:0004984, GO:0005549, GO:0016020	-
TRINITY_DN24549_c0_g3_i1	OdorantReceptor	AGG08878.1	-	-	62.3	8.3e-129	469.5	1234	229	GO:0007608, GO:0004984, GO:0005549, GO:0016020	K08471
TRINITY_DN24549_c0_g3_i1	Chemosensory	AGG08878.1	-	-	62.3	8.3e-129	469.5	1234	229	GO:0007608, GO:0004984, GO:0005549, GO:0016020	K08471
TRINITY_DN24549_c0_g4_i2	Chemosensory	AGG08878.1	-	-	59	3.8e-99	370.5	891	56	GO:0007608, GO:0004984, GO:0005549, GO:0016020	-
TRINITY_DN24549_c0_g4_i2	OdorantReceptor	AGG08878.1	-	-	59	3.8e-99	370.5	891	56	GO:0007608, GO:0004984, GO:0005549, GO:0016020	-
TRINITY_DN24549_c0_g5_i1	Chemosensory	AIG51850.1	-	-	56.7	1.4e-21	112.1	512	24	GO:0007608, GO:0004984, GO:0005549, GO:0016020	-
TRINITY_DN24549_c0_g5_i1	OdorantReceptor	AIG51850.1	-	-	56.7	1.4e-21	112.1	512	24	GO:0007608, GO:0004984, GO:0005549, GO:0016020	-
TRINITY_DN24549_c0_g6_i1	OdorantReceptor	AGG08878.1	-	-	49.4	2.4e-72	282.3	1579	260	GO:0007608, GO:0004984, GO:0005549, GO:0016020, GO:0007608, GO:0004984, GO:0005549, GO:0016020	-
TRINITY_DN24549_c0_g6_i2	OdorantReceptor	JAV45831.1	olfactory receptor 34	Mythimna separata	57.3	6.7e-145	523.5	1706	549	GO:0007608, GO:0004984, GO:0005549, GO:0016020	-
TRINITY_DN24549_c0_g6_i2	Chemosensory	JAV45831.1	olfactory receptor 34	Mythimna separata	57.3	6.7e-145	523.5	1706	549	GO:0007608, GO:0004984, GO:0005549, GO:0016020	-
TRINITY_DN24573_c3_g3_i1	Antenna	AAR26518.1	-	-	76.1	8.8e-235	822.4	2159	1212	GO:0055114, GO:0005506, GO:0016705, GO:0020037	K15003
TRINITY_DN24573_c3_g3_i2	Antenna	AID54905.1	-	-	66.7	1.5e-12	82	511	60	GO:0055114, GO:0005506, GO:0016705, GO:0020037	-
TRINITY_DN24573_c3_g5_i1	Antenna	AAY21809.1	-	-	69.6	1.5e-215	758.4	2108	328	GO:0055114, GO:0005506, GO:0016705, GO:0020037	K07424
TRINITY_DN24577_c3_g1_i1	Chemosensory	ALJ30223.1	-	-	88.5	3.2e-47	198	840	36793	-	-
TRINITY_DN24589_c0_g2_i1	OdorantReceptor	ALM26214.1	-	-	52.4	6.1e-15	89.4	324	8	GO:0007608, GO:0004984, GO:0005549, GO:0016020	-
TRINITY_DN24589_c0_g2_i4	OdorantReceptor	XP_013147729.1	PREDICTED: odorant receptor 4-like	Papilio polytes	57.4	4.2e-14	87	445	14	GO:0007608, GO:0004984, GO:0005549, GO:0016020	-
TRINITY_DN24589_c0_g9_i1	Chemosensory	ALM26214.1	-	-	55.1	8.7e-35	155.6	409	14	GO:0007608, GO:0004984, GO:0005549, GO:0016020	-
TRINITY_DN24589_c0_g9_i1	OdorantReceptor	ALM26214.1	-	-	55.1	8.7e-35	155.6	409	14	GO:0007608, GO:0004984, GO:0005549, GO:0016020	-
TRINITY_DN2461_c0_g1_i1	Chemosensory	ALT31614.1	-	-	94.2	2.7e-49	204.1	521	22	-	-
TRINITY_DN24655_c4_g2_i4	SensoryNeuron	AGN52676.1	-	-	59.7	5.9e-191	676.8	2131	239	GO:0016020, GO:0007155	-
TRINITY_DN24678_c6_g3_i1	Chemosensory	ACL81188.1	-	-	62.2	6.8e-139	503.8	2115	1107	GO:0007608, GO:0004984, GO:0005549, GO:0016020	-
TRINITY_DN24713_c6_g2_i1	OdorantReceptor	ALM26202.1	-	-	44.4	5.4e-21	110.5	690	22	GO:0007608, GO:0004984, GO:0005549, GO:0016020, GO:0007608, GO:0004984, GO:0005549, GO:0016020	-
TRINITY_DN24713_c6_g2_i1	Chemosensory	ALM26202.1	-	-	44.4	5.4e-21	110.5	690	22	GO:0007608, GO:0004984, GO:0005549, GO:0016020, GO:0007608, GO:0004984, GO:0005549, GO:0016020	-
TRINITY_DN24713_c7_g2_i1	OdorantReceptor	CAG38113.1	putative chemosensory receptor 12	Heliothis virescens	62.3	1.3e-38	169.1	715	129	GO:0007608, GO:0004984, GO:0005549, GO:0016020	-
TRINITY_DN24713_c7_g2_i1	Chemosensory	CAG38113.1	putative chemosensory receptor 12	Heliothis virescens	62.3	1.3e-38	169.1	715	129	GO:0007608, GO:0004984, GO:0005549, GO:0016020	-
TRINITY_DN24713_c7_g3_i1	Chemosensory	CUQ99416.1	Olfactory receptor 36	Manduca sexta	67.2	2e-17	98.2	486	39	GO:0007608, GO:0004984, GO:0005549, GO:0016020	-
TRINITY_DN24713_c7_g3_i1	OdorantReceptor	CUQ99416.1	Olfactory receptor 36	Manduca sexta	67.2	2e-17	98.2	486	39	GO:0007608, GO:0004984, GO:0005549, GO:0016020	-
TRINITY_DN24724_c0_g10_i1	OdorantBinding	AKI87965.1	-	-	53.8	1.8e-41	178.7	742	29956	GO:0005549	-
TRINITY_DN24724_c0_g2_i1	OdorantBinding	EHJ67714.1	odorant binding protein	Danaus plexippus	60.4	3.3e-46	194.9	1051	137	GO:0005549	-
TRINITY_DN24771_c5_g1_i1	Chemosensory	JAV45831.1	olfactory receptor 34	Mythimna separata	59.3	1.1e-67	266.9	1631	399	GO:0007608, GO:0004984, GO:0005549, GO:0016020	-
TRINITY_DN24771_c5_g1_i1	OdorantReceptor	JAV45831.1	olfactory receptor 34	Mythimna separata	59.3	1.1e-67	266.9	1631	399	GO:0007608, GO:0004984, GO:0005549, GO:0016020	-
TRINITY_DN24771_c5_g1_i2	Chemosensory	JAV45831.1	olfactory receptor 34	Mythimna separata	59.3	9.1e-68	266.9	1379	293	GO:0007608, GO:0004984, GO:0005549, GO:0016020	-
TRINITY_DN24771_c5_g1_i2	OdorantReceptor	JAV45831.1	olfactory receptor 34	Mythimna separata	59.3	9.1e-68	266.9	1379	293	GO:0007608, GO:0004984, GO:0005549, GO:0016020	-
TRINITY_DN24773_c2_g1_i1	Chemosensory	JAV45831.1	olfactory receptor 34	Mythimna separata	52.2	2.3e-127	464.9	1389	201	GO:0007608, GO:0004984, GO:0005549, GO:0016020	-
TRINITY_DN24773_c2_g1_i1	OdorantReceptor	JAV45831.1	olfactory receptor 34	Mythimna separata	52.2	2.3e-127	464.9	1389	201	GO:0007608, GO:0004984, GO:0005549, GO:0016020	-
TRINITY_DN24773_c5_g1_i2	Chemosensory	AGG08878.1	-	-	58.7	4.9e-119	437.2	1326	89	GO:0007608, GO:0004984, GO:0005549, GO:0016020	-
TRINITY_DN24773_c5_g1_i2	OdorantReceptor	AGG08878.1	-	-	58.7	4.9e-119	437.2	1326	89	GO:0007608, GO:0004984, GO:0005549, GO:0016020	-
TRINITY_DN24883_c0_g1_i2	Chemosensory	ALT31616.1	-	-	72.9	5.1e-20	107.1	588	4049	-	-
TRINITY_DN24883_c0_g1_i3	Chemosensory	AGH20055.1	-	-	90.7	3e-52	215.3	1330	47697	-	-
TRINITY_DN24989_c4_g1_i2	OdorantBinding	AKT26500.1	-	-	66.7	1.8e-101	379	1540	5756	-	-
TRINITY_DN25006_c6_g2_i1	OdorantBinding	AKI87969.1	-	-	86.1	5.4e-08	67.4	700	375	GO:0005549	-
TRINITY_DN25006_c6_g3_i4	OdorantBinding	XP_013136236.1	PREDICTED: general odorant-binding protein 72-like	Papilio polytes	65.5	9.3e-12	80.5	1066	3531	GO:0005549	-
TRINITY_DN25045_c6_g1_i3	Chemosensory	AGG08878.1	-	-	55.8	5.4e-138	500.7	2006	153	GO:0007608, GO:0004984, GO:0005549, GO:0016020	K08471
TRINITY_DN25045_c6_g1_i5	Chemosensory	AII01109.1	-	-	36.4	2.5e-68	269.2	1853	154	GO:0007608, GO:0004984, GO:0005549, GO:0016020	-
TRINITY_DN25045_c6_g1_i5	OdorantReceptor	AII01109.1	-	-	36.4	2.5e-68	269.2	1853	154	GO:0007608, GO:0004984, GO:0005549, GO:0016020	-
TRINITY_DN25045_c6_g1_i6	Chemosensory	AGG08878.1	-	-	52.5	3e-110	407.9	1270	69	GO:0007608, GO:0004984, GO:0005549, GO:0016020	-
TRINITY_DN25045_c6_g2_i2	OdorantReceptor	AGG08878.1	-	-	54.3	1.9e-133	485.3	1577	200	GO:0007608, GO:0004984, GO:0005549, GO:0016020	K08471
TRINITY_DN25045_c6_g2_i2	Chemosensory	AGG08878.1	-	-	54.3	1.9e-133	485.3	1577	200	GO:0007608, GO:0004984, GO:0005549, GO:0016020	K08471
TRINITY_DN25045_c6_g6_i1	OdorantReceptor	ABQ84982.1	-	-	63.6	9.3e-108	399.8	1425	93	GO:0007608, GO:0004984, GO:0005549, GO:0016020	K08471
TRINITY_DN25045_c6_g6_i1	Chemosensory	ABQ84982.1	-	-	63.6	9.3e-108	399.8	1425	93	GO:0007608, GO:0004984, GO:0005549, GO:0016020	K08471
TRINITY_DN25045_c9_g1_i1	Chemosensory	JAV45831.1	olfactory receptor 34	Mythimna separata	73.6	1.5e-47	198.4	535	32	GO:0007608, GO:0004984, GO:0005549, GO:0016020	-
TRINITY_DN25045_c9_g1_i1	OdorantReceptor	JAV45831.1	olfactory receptor 34	Mythimna separata	73.6	1.5e-47	198.4	535	32	GO:0007608, GO:0004984, GO:0005549, GO:0016020	-
TRINITY_DN25066_c1_g2_i1	OdorantReceptor	ALM26204.1	-	-	66.4	1.9e-40	174.5	420	13	GO:0007608, GO:0004984, GO:0005549, GO:0016020	-
TRINITY_DN25128_c1_g3_i2	Antenna	ACV60242.1	-	-	54.9	2.8e-178	634.8	2320	34523	-	-
TRINITY_DN25130_c3_g2_i2	Antenna	NP_001116814.1	alpha-esterase 40 precursor	Bombyx mori	55	1e-158	569.3	1688	279	-	-
TRINITY_DN25130_c3_g4_i1	Antenna	ADR64698.1	-	-	75	2.2e-246	860.9	2172	301	-	-
TRINITY_DN25138_c2_g1_i2	OdorantBinding	AGJ71277.1	-	-	92.3	1.9e-34	154.5	399	705524	GO:0005549	-
TRINITY_DN25138_c2_g2_i1	OdorantBinding	AIS72932.1	-	-	70.6	5.5e-10	72.8	302	120036	GO:0005549	-
TRINITY_DN25138_c5_g1_i1	OdorantReceptor	ALM26243.1	-	-	72.1	7.4e-83	317.8	2261	577	GO:0007608, GO:0004984, GO:0005549, GO:0016020	-
TRINITY_DN25157_c2_g1_i1	OdorantBinding	AKT26503.1	-	-	73.8	9.3e-22	112.1	346	703	GO:0005549	-
TRINITY_DN25157_c2_g1_i2	OdorantBinding	AKT26503.1	-	-	74.3	2.8e-53	217.6	608	8294	GO:0005549	-
TRINITY_DN25213_c0_g3_i1	OdorantReceptor	AIG51890.1	-	-	54	1.7e-127	465.3	1309	264	GO:0007608, GO:0004984, GO:0005549, GO:0016020	-
TRINITY_DN25274_c5_g1_i10	OdorantBinding	AKT26503.1	-	-	45.6	1e-08	70.9	1484	767	GO:0005549	-
TRINITY_DN25308_c4_g2_i1	OdorantReceptor	JAV45831.1	olfactory receptor 34	Mythimna separata	67.6	4.4e-34	155.2	1566	167	GO:0007608, GO:0004984, GO:0005549, GO:0016020	-
TRINITY_DN25308_c4_g2_i1	Chemosensory	JAV45831.1	olfactory receptor 34	Mythimna separata	67.6	4.4e-34	155.2	1566	167	GO:0007608, GO:0004984, GO:0005549, GO:0016020	-
TRINITY_DN25353_c7_g1_i1	Antenna	AII21984.1	-	-	79.1	6.3e-12	79.3	326	12	-	-
TRINITY_DN25353_c7_g1_i2	Antenna	AII21984.1	-	-	60.6	8.8e-199	702.6	1868	3991	-	-
TRINITY_DN25371_c1_g2_i2	OdorantReceptor	AIG51860.1	-	-	50.3	1.4e-85	325.9	1150	88	GO:0007608, GO:0004984, GO:0005549, GO:0016020	-
TRINITY_DN25390_c6_g1_i3	OdorantReceptor	AII01072.1	-	-	61.3	2.4e-86	328.9	1695	470	GO:0007608, GO:0004984, GO:0005549, GO:0016020	-
TRINITY_DN25390_c6_g2_i1	OdorantReceptor	JAV45834.1	olfactory receptor 31, partial	Mythimna separata	63	5.3e-70	273.1	578	45	GO:0007608, GO:0004984, GO:0005549, GO:0016020	-
TRINITY_DN25406_c0_g1_i1	Antenna	ALT14583.1	-	-	61.2	6.3e-201	709.5	1640	696	-	-
TRINITY_DN25406_c1_g1_i1	Antenna	ADF43458.1	-	-	58	9e-171	609.8	2181	741	-	-
TRINITY_DN25409_c2_g1_i1	Antenna	XP_013141552.1	PREDICTED: esterase B1-like	Papilio polytes	64.8	5.4e-14	87.4	750	749	GO:0008152, GO:0016787	-
TRINITY_DN25409_c2_g1_i2	Antenna	AEJ38207.1	-	-	65.6	1.5e-220	775	2006	3651	-	K01049
TRINITY_DN25474_c1_g1_i1	OdorantReceptor	ABQ84982.1	-	-	56.3	1.2e-121	446.4	1915	173	GO:0007608, GO:0004984, GO:0005549, GO:0016020	-
TRINITY_DN25474_c1_g1_i1	Chemosensory	ABQ84982.1	-	-	56.3	1.2e-121	446.4	1915	173	GO:0007608, GO:0004984, GO:0005549, GO:0016020	-
TRINITY_DN25474_c1_g1_i2	OdorantReceptor	ABQ84982.1	-	-	48.6	5.6e-94	354.4	1780	152	GO:0007608, GO:0004984, GO:0005549, GO:0016020	-
TRINITY_DN25474_c1_g1_i8	Chemosensory	ABQ84982.1	-	-	62.2	9.5e-102	380.2	1783	128	GO:0007608, GO:0004984, GO:0005549, GO:0016020	-
TRINITY_DN25474_c1_g1_i8	OdorantReceptor	ABQ84982.1	-	-	62.2	9.5e-102	380.2	1783	128	GO:0007608, GO:0004984, GO:0005549, GO:0016020	-
TRINITY_DN25476_c0_g1_i1	Antenna	AII21980.1	-	-	67.1	2.1e-184	654.4	1420	1709	-	-
TRINITY_DN25476_c0_g1_i2	Antenna	AKS40354.1	-	-	83.8	3.1e-50	206.8	391	36	-	-
TRINITY_DN25476_c0_g2_i1	Antenna	ADR64703.1	-	-	63.7	3.7e-209	737.3	2172	655	-	K12298
TRINITY_DN25476_c0_g3_i1	Antenna	AQY62715.1	-	-	80.2	2.3e-38	167.2	331	127	-	-
TRINITY_DN25486_c0_g1_i2	Chemosensory	AGG08878.1	-	-	53.5	1.6e-31	144.8	433	16	GO:0007608, GO:0004984, GO:0005549, GO:0016020	-
TRINITY_DN25486_c0_g1_i2	OdorantReceptor	AGG08878.1	-	-	53.5	1.6e-31	144.8	433	16	GO:0007608, GO:0004984, GO:0005549, GO:0016020	-
TRINITY_DN25486_c1_g1_i1	OdorantReceptor	JAV45831.1	olfactory receptor 34	Mythimna separata	48.1	1.8e-114	422.2	1494	546	GO:0007608, GO:0004984, GO:0005549, GO:0016020	-
TRINITY_DN25486_c1_g2_i3	OdorantReceptor	ABQ84982.1	-	-	58.4	5.2e-77	297	881	268	GO:0007608, GO:0004984, GO:0005549, GO:0016020	-
TRINITY_DN25486_c1_g2_i3	Chemosensory	ABQ84982.1	-	-	58.4	5.2e-77	297	881	268	GO:0007608, GO:0004984, GO:0005549, GO:0016020	-
TRINITY_DN25486_c1_g3_i1	Chemosensory	AGG08878.1	-	-	53.6	7.9e-124	453	1222	284	GO:0007608, GO:0004984, GO:0005549, GO:0016020	-
TRINITY_DN25486_c1_g5_i1	Chemosensory	JAV45831.1	olfactory receptor 34	Mythimna separata	65.5	1.3e-44	189.5	987	74	GO:0007608, GO:0004984, GO:0005549, GO:0016020	-
TRINITY_DN25486_c1_g5_i1	OdorantReceptor	JAV45831.1	olfactory receptor 34	Mythimna separata	65.5	1.3e-44	189.5	987	74	GO:0007608, GO:0004984, GO:0005549, GO:0016020	-
TRINITY_DN25486_c1_g8_i1	OdorantReceptor	AJD81541.1	-	-	54.5	3.4e-41	177.2	498	17	GO:0007608, GO:0004984, GO:0005549, GO:0016020	-
TRINITY_DN25486_c1_g9_i1	OdorantReceptor	JAV45831.1	olfactory receptor 34	Mythimna separata	70.1	6.5e-43	182.6	401	33	GO:0007608, GO:0004984, GO:0005549, GO:0016020	-
TRINITY_DN25486_c1_g9_i1	Chemosensory	JAV45831.1	olfactory receptor 34	Mythimna separata	70.1	6.5e-43	182.6	401	33	GO:0007608, GO:0004984, GO:0005549, GO:0016020	-
TRINITY_DN25491_c0_g2_i2	Antenna	ACV60244.1	-	-	61.9	6e-14	87	642	73	-	-
TRINITY_DN25491_c0_g2_i5	Antenna	ADR64700.1	-	-	68.6	4.8e-222	780	2053	997	-	-
TRINITY_DN25504_c0_g1_i2	Chemosensory	AJD81541.1	-	-	54.2	4.5e-36	161.4	1147	65	GO:0007608, GO:0004984, GO:0005549, GO:0016020	-
TRINITY_DN25504_c0_g1_i3	Chemosensory	JAV45831.1	olfactory receptor 34	Mythimna separata	52.2	6.2e-56	226.5	630	13	GO:0007608, GO:0004984, GO:0005549, GO:0016020	-
TRINITY_DN25504_c1_g1_i1	Chemosensory	ABQ84982.1	-	-	53.1	8.7e-42	179.1	483	103	GO:0007608, GO:0004984, GO:0005549, GO:0016020	-
TRINITY_DN25504_c1_g1_i1	OdorantReceptor	ABQ84982.1	-	-	53.1	8.7e-42	179.1	483	103	GO:0007608, GO:0004984, GO:0005549, GO:0016020	-
TRINITY_DN25504_c1_g2_i4	OdorantReceptor	ABQ84982.1	-	-	49	1.2e-119	439.5	1660	1102	GO:0007608, GO:0004984, GO:0005549, GO:0016020	-
TRINITY_DN25504_c1_g3_i2	Chemosensory	AJD81541.1	-	-	76.3	6.2e-34	153.3	583	133	GO:0007608, GO:0004984, GO:0005549, GO:0016020	-
TRINITY_DN25504_c1_g3_i2	OdorantReceptor	AJD81541.1	-	-	76.3	6.2e-34	153.3	583	133	GO:0007608, GO:0004984, GO:0005549, GO:0016020	-
TRINITY_DN25504_c1_g4_i1	Chemosensory	ABQ84982.1	-	-	51	7.1e-85	323.2	920	45	GO:0007608, GO:0004984, GO:0005549, GO:0016020	-
TRINITY_DN25504_c1_g4_i2	OdorantReceptor	ABQ84982.1	-	-	57.4	1.8e-58	235.3	861	45	GO:0007608, GO:0004984, GO:0005549, GO:0016020	-
TRINITY_DN25504_c1_g4_i2	Chemosensory	ABQ84982.1	-	-	57.4	1.8e-58	235.3	861	45	GO:0007608, GO:0004984, GO:0005549, GO:0016020	-
TRINITY_DN25504_c1_g5_i1	Chemosensory	ABQ84982.1	-	-	52.5	8.6e-102	379.8	1239	155	GO:0007608, GO:0004984, GO:0005549, GO:0016020	-
TRINITY_DN25504_c1_g5_i1	OdorantReceptor	ABQ84982.1	-	-	52.5	8.6e-102	379.8	1239	155	GO:0007608, GO:0004984, GO:0005549, GO:0016020	-
TRINITY_DN25504_c1_g6_i1	OdorantReceptor	JAV45831.1	olfactory receptor 34	Mythimna separata	71.9	2.5e-13	84	322	32	GO:0007608, GO:0004984, GO:0005549, GO:0016020	-
TRINITY_DN25504_c1_g6_i1	Chemosensory	JAV45831.1	olfactory receptor 34	Mythimna separata	71.9	2.5e-13	84	322	32	GO:0007608, GO:0004984, GO:0005549, GO:0016020	-
TRINITY_DN25506_c3_g8_i1	Chemosensory	ADR64684.1	-	-	91.2	3.8e-08	67.4	504	20	-	-
TRINITY_DN25539_c0_g2_i1	OdorantReceptor	AIG51898.1	-	-	52.3	1.2e-113	419.5	1473	497	GO:0007608, GO:0004984, GO:0005549, GO:0016020	-
TRINITY_DN25539_c0_g5_i1	OdorantReceptor	JAV45856.1	olfactory receptor 9	Mythimna separata	58.4	9.2e-140	506.1	1425	702	GO:0007608, GO:0004984, GO:0005549, GO:0016020	-
TRINITY_DN25552_c7_g1_i5	OdorantReceptor	AGG08878.1	-	-	54.8	4.3e-77	298.9	2764	1400	GO:0007608, GO:0004984, GO:0005549, GO:0016020	-
TRINITY_DN25552_c7_g1_i5	Chemosensory	AGG08878.1	-	-	54.8	4.3e-77	298.9	2764	1400	GO:0007608, GO:0004984, GO:0005549, GO:0016020	-
TRINITY_DN25552_c7_g4_i1	OdorantReceptor	JAV45831.1	olfactory receptor 34	Mythimna separata	70.6	5.1e-19	103.6	528	69	GO:0007608, GO:0004984, GO:0005549, GO:0016020	-
TRINITY_DN25552_c7_g4_i1	Chemosensory	JAV45831.1	olfactory receptor 34	Mythimna separata	70.6	5.1e-19	103.6	528	69	GO:0007608, GO:0004984, GO:0005549, GO:0016020	-
TRINITY_DN25571_c0_g1_i1	Chemosensory	JAV45876.1	chemosensory protein 5	Mythimna separata	65.1	8.2e-43	184.1	1450	10413	-	-
TRINITY_DN25586_c1_g2_i1	Antenna	AII21997.1	-	-	62.7	1.5e-48	201.4	434	15	GO:0055114, GO:0016491, GO:0005506	-
TRINITY_DN25685_c1_g1_i1	Chemosensory	ALJ30215.1	-	-	65.9	5e-92	347.8	1710	805	-	-
TRINITY_DN25692_c4_g2_i1	OdorantReceptor	AJD81550.1	-	-	70.5	4.4e-28	134.4	864	46	GO:0007608, GO:0004984, GO:0005549, GO:0016020	-
TRINITY_DN25692_c4_g2_i1	Chemosensory	AJD81550.1	-	-	70.5	4.4e-28	134.4	864	46	GO:0007608, GO:0004984, GO:0005549, GO:0016020	-
TRINITY_DN25692_c4_g6_i1	Chemosensory	CAG38113.1	putative chemosensory receptor 12	Heliothis virescens	75.5	1.4e-11	78.6	434	10	GO:0007608, GO:0004984, GO:0005549, GO:0016020	-
TRINITY_DN25692_c4_g6_i1	OdorantReceptor	CAG38113.1	putative chemosensory receptor 12	Heliothis virescens	75.5	1.4e-11	78.6	434	10	GO:0007608, GO:0004984, GO:0005549, GO:0016020	-
TRINITY_DN25695_c5_g1_i2	Antenna	AII21996.1	-	-	86.7	2.6e-34	153.7	325	10	GO:0055114, GO:0016491, GO:0005506	-
TRINITY_DN25695_c5_g1_i5	Antenna	BAR64767.1	aldehyde oxidase	Ostrinia furnacalis	86.9	3e-25	124	436	16	GO:0055114, GO:0016491, GO:0005506	-
TRINITY_DN25704_c2_g2_i4	OdorantReceptor	AOE48013.1	-	-	97.1	1.6e-08	69.3	784	52	GO:0007608, GO:0004984, GO:0005549, GO:0016020	-
TRINITY_DN25719_c2_g1_i1	Chemosensory	XP_012549708.1	PREDICTED: uncharacterized protein LOC101743765	Bombyx mori	56.2	3.4e-14	87.4	482	34	-	-
TRINITY_DN25719_c6_g1_i2	OdorantReceptor	AOE48013.1	-	-	86.8	1.2e-47	200.7	2061	377	GO:0007608, GO:0004984, GO:0005549, GO:0016020	-
TRINITY_DN25720_c5_g1_i1	Chemosensory	CAG38113.1	putative chemosensory receptor 12	Heliothis virescens	67.3	5.2e-33	149.4	340	8	GO:0007608, GO:0004984, GO:0005549, GO:0016020	-
TRINITY_DN25720_c5_g1_i1	OdorantReceptor	CAG38113.1	putative chemosensory receptor 12	Heliothis virescens	67.3	5.2e-33	149.4	340	8	GO:0007608, GO:0004984, GO:0005549, GO:0016020	-
TRINITY_DN25725_c5_g1_i1	OdorantReceptor	JAV45831.1	olfactory receptor 34	Mythimna separata	62.7	1.9e-16	95.1	546	56	GO:0007608, GO:0004984, GO:0005549, GO:0016020	-
TRINITY_DN25725_c5_g1_i1	Chemosensory	JAV45831.1	olfactory receptor 34	Mythimna separata	62.7	1.9e-16	95.1	546	56	GO:0007608, GO:0004984, GO:0005549, GO:0016020	-
TRINITY_DN25731_c0_g1_i1	OdorantBinding	AEB54586.1	-	-	71.1	1.5e-55	225.3	700	10505	GO:0005549	-
TRINITY_DN25731_c0_g2_i2	Antenna	ACV60236.1	-	-	68.2	2.1e-230	808.9	4573	1657	-	-
TRINITY_DN25731_c0_g2_i4	Antenna	ACV60236.1	-	-	68.2	1.6e-230	808.9	3494	279	GO:0006606, GO:0008565, GO:0005634, GO:0005737	-
TRINITY_DN25746_c10_g3_i1	OdorantReceptor	AIG51880.1	-	-	60.2	3.1e-60	240.7	607	27	GO:0007608, GO:0004984, GO:0005549, GO:0016020	-
TRINITY_DN25769_c7_g1_i2	OdorantBinding	JAV45906.1	odorant binding protein 7	Mythimna separata	63.6	3e-70	275	1239	5240	-	-
TRINITY_DN25772_c6_g2_i1	Chemosensory	ABQ84982.1	-	-	52.5	6.6e-119	436.8	1378	208	GO:0007608, GO:0004984, GO:0005549, GO:0016020	-
TRINITY_DN25772_c6_g2_i4	OdorantReceptor	ABQ84982.1	-	-	54.6	2.9e-25	125.6	1206	55	GO:0007608, GO:0004984, GO:0005549, GO:0016020	-
TRINITY_DN25772_c6_g2_i4	Chemosensory	ABQ84982.1	-	-	54.6	2.9e-25	125.6	1206	55	GO:0007608, GO:0004984, GO:0005549, GO:0016020	-
TRINITY_DN25783_c4_g1_i1	Antenna	ADF43459.1	-	-	66.4	1.5e-101	379	1223	168	-	-
TRINITY_DN25783_c4_g1_i2	Antenna	AEJ38205.1	-	-	75.5	6.8e-16	93.6	675	66	-	-
TRINITY_DN25783_c4_g1_i4	Antenna	AEJ38205.1	-	-	75.5	8.2e-16	93.6	821	27	-	-
TRINITY_DN25783_c4_g2_i1	Antenna	AEJ38205.1	-	-	69.8	2.7e-39	170.2	321	10	-	-
TRINITY_DN25783_c4_g3_i1	Antenna	AEJ38205.1	-	-	68	2.9e-228	800.4	1771	2242	-	K03927
TRINITY_DN25793_c1_g4_i1	PheromoneBinding	AAS55551.2	-	-	55.7	8.3e-30	141	1517	42521	GO:0005549	-
TRINITY_DN25793_c1_g4_i2	PheromoneBinding	AAC36315.1	-	-	63.4	2.8e-58	235	1019	66353	GO:0005549	-
TRINITY_DN25794_c11_g1_i1	Chemosensory	BAV56818.1	chemosensory protein 14	Ostrinia furnacalis	70.4	1.3e-13	85.9	608	57	-	-
TRINITY_DN25794_c11_g2_i1	PheromoneBinding	AAF06143.1	-	-	69.5	2e-17	98.6	643	10920	GO:0005549	-
TRINITY_DN25794_c11_g2_i2	PheromoneBinding	AEQ30019.1	-	-	74.6	3.3e-22	113.6	349	486	GO:0005549	-
TRINITY_DN25794_c11_g2_i3	PheromoneBinding	AAC05702.2	-	-	67.7	9.1e-60	239.6	809	43875	GO:0005549	-
TRINITY_DN25796_c3_g3_i1	Chemosensory	JAV45878.1	chemosensory protein 3	Mythimna separata	63.3	4.5e-49	204.1	865	21636	-	-
TRINITY_DN25906_c0_g2_i1	SensoryNeuron	Q9U1G3.1	RecName: Full=Sensory neuron membrane protein 1; Short=SNMP1-Hvir_x0001_CAB65739.1 sensory neuron membrane protein-1	Heliothis virescens	64.3	5.5e-209	737.3	3217	6597	GO:0016020, GO:0007155	-
TRINITY_DN25906_c0_g2_i3	SensoryNeuron	JAV45786.1	Sensory neuron membrane protein 1	Mythimna separata	72.5	1.3e-218	769.2	3060	8646	GO:0016020, GO:0007155	-
TRINITY_DN25906_c0_g2_i5	SensoryNeuron	AGN48098.1	-	-	97.2	1.8e-10	74.7	380	109	GO:0016020, GO:0007155	-
TRINITY_DN25930_c0_g5_i1	OdorantReceptor	CAG38118.1	putative chemosensory receptor 17	Heliothis virescens	64.7	1.6e-49	204.9	511	98	GO:0007608, GO:0004984, GO:0005549, GO:0016020	K08471
TRINITY_DN25930_c0_g5_i1	Chemosensory	CAG38118.1	putative chemosensory receptor 17	Heliothis virescens	64.7	1.6e-49	204.9	511	98	GO:0007608, GO:0004984, GO:0005549, GO:0016020	K08471
TRINITY_DN25930_c0_g5_i2	OdorantReceptor	CAG38118.1	putative chemosensory receptor 17	Heliothis virescens	57	7.4e-22	112.5	355	24	GO:0007608, GO:0004984, GO:0005549, GO:0016020	-
TRINITY_DN25930_c0_g5_i2	Chemosensory	CAG38118.1	putative chemosensory receptor 17	Heliothis virescens	57	7.4e-22	112.5	355	24	GO:0007608, GO:0004984, GO:0005549, GO:0016020	-
TRINITY_DN25930_c0_g6_i2	OdorantReceptor	AOE48064.1	-	-	52.9	1.3e-63	252.3	787	125	GO:0007608, GO:0004984, GO:0005549, GO:0016020	-
TRINITY_DN25930_c0_g6_i2	Chemosensory	AOE48064.1	-	-	52.9	1.3e-63	252.3	787	125	GO:0007608, GO:0004984, GO:0005549, GO:0016020	-
TRINITY_DN25931_c1_g2_i11	SensoryNeuron	AGN48099.1	-	-	74.5	1.3e-239	838.6	2437	71772	GO:0005764, GO:0004872	K12384
TRINITY_DN25931_c1_g2_i8	SensoryNeuron	JAV45785.1	Sensory neuron membrane protein 2, partial	Mythimna separata	56.8	8.1e-14	85.9	387	2748	GO:0016020, GO:0007155	-
TRINITY_DN25931_c1_g2_i9	SensoryNeuron	B2RFN2.1	RecName: Full=Sensory neuron membrane protein 2; Short=HvirSNMP-2_x0001_CAP19028.1 sensory neuron membrane protein-2	Heliothis virescens	73.4	7.6e-71	276.6	909	23020	GO:0016020, GO:0007155	-
TRINITY_DN25954_c2_g2_i1	Chemosensory	ALT31609.1	-	-	73.4	2.3e-45	191	503	2795	-	-
TRINITY_DN25963_c5_g1_i2	Chemosensory	AGY14579.2	-	-	59.1	1.1e-112	416	1246	37	GO:0007608, GO:0004984, GO:0005549, GO:0016020	-
TRINITY_DN25963_c5_g1_i2	OdorantReceptor	AGY14579.2	-	-	59.1	1.1e-112	416	1246	37	GO:0007608, GO:0004984, GO:0005549, GO:0016020	-
TRINITY_DN25963_c5_g1_i3	OdorantReceptor	AGY14579.2	-	-	66.2	5.9e-74	287	963	28	GO:0007608, GO:0004984, GO:0005549, GO:0016020	-
TRINITY_DN25963_c5_g1_i3	Chemosensory	AGY14579.2	-	-	66.2	5.9e-74	287	963	28	GO:0007608, GO:0004984, GO:0005549, GO:0016020	-
TRINITY_DN25977_c6_g1_i2	Chemosensory	ALJ30214.1	-	-	62.5	1.1e-18	102.4	526	43	-	-
TRINITY_DN25977_c6_g1_i3	Chemosensory	ALJ30214.1	-	-	73.2	1.5e-46	195.3	622	394	-	-
TRINITY_DN25987_c3_g1_i1	OdorantBinding	AGH70105.1	-	-	92.5	4.1e-63	250.8	837	21109	GO:0005549	-
TRINITY_DN26013_c2_g1_i1	OdorantReceptor	AOE48025.1	-	-	63.3	7.4e-153	550.8	3251	433	-	-
TRINITY_DN26025_c9_g2_i1	Antenna	AKI87964.1	-	-	80	2.8e-14	87.8	511	44461	GO:0005549	-
TRINITY_DN26025_c9_g2_i1	OdorantBinding	AKI87964.1	-	-	80	2.8e-14	87.8	511	44461	GO:0005549	-
TRINITY_DN26025_c9_g5_i1	Antenna	AAP57463.1	-	-	79.5	1.6e-27	131.3	364	76610	GO:0005549	-
TRINITY_DN26025_c9_g5_i1	OdorantBinding	AAP57463.1	-	-	79.5	1.6e-27	131.3	364	76610	GO:0005549	-
TRINITY_DN26076_c10_g2_i1	Antenna	ALT14583.1	-	-	62.1	2.7e-209	737.6	2063	72448	-	-
TRINITY_DN26101_c18_g2_i1	OdorantBinding	AFI25167.1	-	-	80.4	4.5e-43	184.5	1049	325963	GO:0005549	-
TRINITY_DN26101_c18_g2_i2	OdorantBinding	AFI25167.1	-	-	79.4	4.9e-43	183	395	20307	GO:0005549	-
TRINITY_DN26333_c0_g1_i1	SensoryNeuron	XP_012550444.1	PREDICTED: sensory neuron membrane protein 1-like	Bombyx mori	58.8	4.3e-09	70.9	615	42	GO:0016020, GO:0007155	-
TRINITY_DN26722_c0_g1_i1	OdorantReceptor	AOE48066.1	-	-	62.9	3.8e-43	183.3	398	12	GO:0007608, GO:0004984, GO:0005549, GO:0016020	-
TRINITY_DN27505_c0_g1_i1	OdorantReceptor	AOE48064.1	-	-	74.4	1.1e-29	138.7	410	12	GO:0007608, GO:0004984, GO:0005549, GO:0016020	-
TRINITY_DN27505_c0_g1_i1	Chemosensory	AOE48064.1	-	-	74.4	1.1e-29	138.7	410	12	GO:0007608, GO:0004984, GO:0005549, GO:0016020	-
TRINITY_DN27886_c0_g1_i1	Chemosensory	AGG08878.1	-	-	51.3	7.5e-27	129	353	8	GO:0007608, GO:0004984, GO:0005549, GO:0016020	-
TRINITY_DN29035_c0_g1_i1	Chemosensory	ALM24947.1	-	-	79.8	2e-27	132.1	803	34	-	-
TRINITY_DN29186_c0_g1_i1	OdorantReceptor	AGY14584.1	-	-	75	1.5e-22	115.2	461	37	GO:0007608, GO:0004984, GO:0005549, GO:0016020	-
TRINITY_DN29660_c0_g1_i1	Chemosensory	ADR64685.1	-	-	81	6e-97	362.8	677	25	-	-
TRINITY_DN31002_c0_g1_i1	OdorantReceptor	JAV45840.1	olfactory receptor 25	Mythimna separata	73	2.7e-70	274.2	650	38	-	-
TRINITY_DN31079_c0_g1_i1	Antenna	XP_014370995.1	PREDICTED: F-BAR domain only protein 2	Papilio machaon	89.3	7e-52	212.2	365	15	-	-
TRINITY_DN3116_c0_g1_i1	OdorantReceptor	ALM26205.1	-	-	77.7	3.8e-163	583.6	1180	118	GO:0007608, GO:0004984, GO:0005549, GO:0016020	K08471
TRINITY_DN31290_c0_g1_i1	Chemosensory	ADR64681.1	-	-	53.2	7.5e-30	139	360	12	-	-
TRINITY_DN31722_c0_g1_i1	Antenna	AEJ38205.1	-	-	65.5	1.6e-14	88.2	376	13	-	-
TRINITY_DN32718_c0_g1_i1	Antenna	AII21992.1	-	-	69.9	2.1e-42	180.6	343	7	-	-
TRINITY_DN34230_c0_g1_i1	SensoryNeuron	AKT26506.1	-	-	80	6e-50	205.7	332	9	GO:0016020, GO:0007155	-
TRINITY_DN37783_c0_g1_i1	Antenna	AGS49137.1	-	-	70	1e-111	412.1	792	26	-	-
TRINITY_DN38398_c0_g1_i1	Chemosensory	ADR64684.1	-	-	91.4	5.5e-20	107.1	635	52	-	-
TRINITY_DN38551_c0_g1_i1	Chemosensory	ADR64684.1	-	-	66.7	2.4e-10	74.7	492	24	-	-
TRINITY_DN39364_c0_g1_i1	OdorantReceptor	AIG51889.1	-	-	61	3.1e-08	67	314	4	GO:0007608, GO:0004984, GO:0005549, GO:0016020	-
TRINITY_DN4826_c0_g1_i1	Chemosensory	ADR64678.1	-	-	84.2	2.1e-41	177.2	310	10	-	-
TRINITY_DN5331_c0_g1_i1	Antenna	AAF12781.1	-	-	92.1	1.9e-127	464.5	901	37	-	K20042
TRINITY_DN5592_c0_g1_i1	Chemosensory	JAV45826.1	olfactory receptor 39, partial	Mythimna separata	63.7	1.3e-25	124.8	322	9	GO:0007608, GO:0004984, GO:0005549, GO:0016020	-
TRINITY_DN5592_c0_g1_i1	OdorantReceptor	JAV45826.1	olfactory receptor 39, partial	Mythimna separata	63.7	1.3e-25	124.8	322	9	GO:0007608, GO:0004984, GO:0005549, GO:0016020	-
TRINITY_DN605_c0_g1_i1	Chemosensory	AGK90007.1	-	-	51.3	4.6e-35	156.8	485	15	GO:0007608, GO:0004984, GO:0005549, GO:0016020	-
TRINITY_DN621_c0_g1_i1	Antenna	AEJ38205.1	-	-	78.8	6.7e-59	235.7	413	11	-	-
TRINITY_DN6282_c0_g1_i1	Chemosensory	AOE47987.1	-	-	78.8	1.2e-108	401.7	726	40	-	K05313
TRINITY_DN6370_c0_g1_i1	Chemosensory	ADR64688.1	-	-	80	1.7e-50	208.4	606	39	-	-
TRINITY_DN8612_c0_g1_i1	Chemosensory	AGR39575.1	-	-	85	1.5e-43	186	1042	62	-	-
TRINITY_DN9513_c0_g1_i1	OdorantReceptor	ALM26219.1	-	-	53.9	4.8e-49	203.4	535	38	GO:0007608, GO:0004984, GO:0005549, GO:0016020	-

## Sheet: COG
COG Functional Categories	Count
[A] RNA processing and modification	134
[B] Chromatin structure and dynamics	163
[J] Translation, ribosomal structure and biogenesis	763
[K] Transcription	754
[L] Replication, recombination and repair	560
[D] Cell cycle control, cell division, chromosome partitioning	182
[M] Cell wall/membrane/envelope biogenesis	104
[N] Cell motility	8
[O] Posttranslational modification, protein turnover, chaperones	1255
[T] Signal transduction mechanisms	709
[U] Intracellular trafficking, secretion, and vesicular transport	941
[V] Defense mechanisms	108
[Y] Nuclear structure	2
[Z] Cytoskeleton	313
[C] Energy production and conversion	359
[E] Amino acid transport and metabolism	433
[F] Nucleotide transport and metabolism	208
[G] Carbohydrate transport and metabolism	554
[H] Coenzyme transport and metabolism	160
[I] Lipid transport and metabolism	364
[P] Inorganic ion transport and metabolism	308
[Q] Secondary metabolites biosynthesis, transport and catabolism	177

## Sheet: sumanth
	UnigeneID		Length	BlastHits	Score	evalue	Perc.Identity	RawCount
	TRINITY_DN10830_c0_g1_i1		529	ABQ59309.1	80.5	4.6e-12	82.2	31
	TRINITY_DN11015_c0_g1_i1		524	JAV45893.1	155.2	1.5e-34	82.4	15
	TRINITY_DN11078_c0_g1_i1		378	ALM24946.1	162.2	8.6e-37	64	21
	TRINITY_DN13090_c0_g1_i1		684	APD13867.1	246.9	4.8e-62	73	19
	TRINITY_DN13184_c0_g1_i1		855	ALM26233.1	119.8	1.1e-23	59.8	61
	TRINITY_DN13291_c0_g1_i1		694	ABQ84982.1	272.3	1.1e-69	52.8	28
	TRINITY_DN14063_c0_g1_i1		388	AAY22446.1	224.2	1.9e-55	78.1	26
	TRINITY_DN14385_c0_g1_i1		693	AIG51901.1	281.6	1.8e-72	73.6	43
	TRINITY_DN14385_c0_g1_i2		359	AIG51901.1	105.5	9.1e-20	60.7	6
	TRINITY_DN1439_c0_g1_i1		328	AIG51875.1	155.2	9.2e-35	76.1	12
	TRINITY_DN14671_c0_g1_i1		413	ACV60247.1	159.5	6.1e-36	55.6	17
	TRINITY_DN17232_c0_g1_i1		562	ALM26226.1	234.2	2.7e-58	61.9	18
	TRINITY_DN17232_c0_g1_i2		422	ALM26226.1	141.7	1.3e-30	63.8	8
	TRINITY_DN18296_c0_g1_i1		394	XP_012548773.1	132.1	1e-27	62.4	10
	TRINITY_DN18655_c0_g1_i1		816	AND82445.1	216.1	1.1e-52	85.2	95
	TRINITY_DN18690_c0_g1_i1		730	AGG08878.1	275.8	1e-70	65.7	70
	TRINITY_DN18690_c0_g1_i1		730	AGG08878.1	275.8	1e-70	65.7	70
	TRINITY_DN18839_c0_g1_i1		1335	AIG51875.1	249.6	1.5e-62	90.4	106
	TRINITY_DN18889_c0_g1_i1		1610	KOB64960.1	150.6	1.1e-32	70.7	131
	TRINITY_DN19460_c0_g1_i1		1296	AEF32141.1	615.5	9.8e-173	76	107
	TRINITY_DN19493_c0_g1_i1		1296	JAV45826.1	115.9	2.4e-22	65.1	98
	TRINITY_DN19493_c0_g1_i1		1296	JAV45826.1	115.9	2.4e-22	65.1	98
	TRINITY_DN19788_c0_g1_i1		637	CAD31950.1	184.9	2.1e-43	58.3	40
	TRINITY_DN19788_c0_g1_i1		637	CAD31950.1	184.9	2.1e-43	58.3	40
	TRINITY_DN20289_c1_g1_i1		918	AIG51879.1	459.1	8.3e-126	81.7	99
	TRINITY_DN20349_c0_g1_i1		1815	AID54902.1	737.6	2.4e-209	64.7	631
	TRINITY_DN20449_c1_g1_i1		474	JAV45824.1	149.8	5.5e-33	65.2	13
	TRINITY_DN20556_c0_g1_i1		1694	CAG38119.1	496.5	8.7e-137	61.5	1266
	TRINITY_DN20638_c0_g1_i2		493	ACC63237.1	141.4	2e-30	66.1	11
	TRINITY_DN20638_c0_g1_i3		427	AGK90016.1	190.3	3.3e-45	69.1	19
	TRINITY_DN20638_c0_g1_i3		427	AGK90016.1	190.3	3.3e-45	69.1	19
	TRINITY_DN20638_c0_g1_i4		543	AGK90016.1	90.1	6e-15	66.7	14
	TRINITY_DN20638_c0_g1_i5		466	AGK90016.1	85.5	1.3e-13	56.6	9
	TRINITY_DN20638_c0_g2_i1		1035	ACC63237.1	331.6	2.3e-87	57.3	70
	TRINITY_DN20848_c0_g1_i2		1344	ALM26231.1	486.9	5.4e-134	64	67
	TRINITY_DN20848_c0_g1_i4		519	CUQ99406.1	86.7	6.3e-14	85.4	8
	TRINITY_DN21089_c0_g1_i1		499	AKT26481.1	159.1	9.7e-36	68.4	42
	TRINITY_DN21202_c0_g1_i1		717	AIG51880.1	141.7	2.3e-30	61.4	863
	TRINITY_DN21304_c0_g1_i1		828	CAG38116.1	246.5	7.6e-62	50.8	131
	TRINITY_DN21412_c0_g1_i1		1037	ALM26206.1	161.4	4e-36	64	32
	TRINITY_DN21412_c0_g1_i2		1367	ALM26206.1	478.4	2e-131	68.5	95
	TRINITY_DN21468_c0_g1_i1		1328	AOE48028.1	305.4	2.2e-79	56.5	111
	TRINITY_DN21468_c0_g1_i2		1425	AOE48028.1	486.1	9.8e-134	61.7	152
	TRINITY_DN21476_c0_g1_i1		1536	AII01083.1	494.2	3.9e-136	57.9	134
	TRINITY_DN21711_c0_g1_i1		722	ACC63237.1	106.7	8.2e-20	58	44
	TRINITY_DN21711_c0_g1_i1		722	ACC63237.1	106.7	8.2e-20	58	44
	TRINITY_DN21963_c0_g1_i3		1465	AIG51886.1	485.3	1.7e-133	68.4	200
	TRINITY_DN21972_c0_g1_i1		1333	ADR64685.1	247.3	7.2e-62	77	129
	TRINITY_DN22094_c0_g1_i1		829	AOG12855.1	220.7	4.5e-54	50.2	149
	TRINITY_DN22281_c0_g1_i2		1154	ALM26214.1	263.1	1.1e-66	50.9	124
	TRINITY_DN22281_c0_g2_i2		441	AQQ73505.1	92	1.3e-15	57.1	7
	TRINITY_DN22301_c0_g1_i2		1227	BAH66322.1	251.1	4.6e-63	53.7	120
	TRINITY_DN22301_c0_g1_i2		1227	BAH66322.1	251.1	4.6e-63	53.7	120
	TRINITY_DN22519_c0_g1_i1		1433	ADR64687.1	352.1	2.2e-93	67.4	125
	TRINITY_DN22595_c1_g2_i1		1038	ALM26250.1	325.1	2.1e-85	62.1	80
	TRINITY_DN22685_c0_g1_i1		1686	AEJ38206.1	749.6	5.7e-213	65.7	157
	TRINITY_DN23096_c0_g1_i1		1361	AOE48058.1	537.3	3.6e-149	72.6	168
	TRINITY_DN23112_c0_g1_i1		1583	ACV60246.1	934.1	1.5e-268	83.3	146
	TRINITY_DN23308_c0_g1_i1		644	ALJ30213.1	191.8	1.7e-45	80	510
	TRINITY_DN23308_c0_g1_i2		570	AKT26503.1	176	8.7e-41	56.1	5150
	TRINITY_DN23308_c0_g1_i4		318	JAV45879.1	132.1	8e-28	77.9	2
	TRINITY_DN23308_c0_g2_i1		512	ABM67689.1	200.7	3e-48	84.5	3288
	TRINITY_DN23308_c0_g3_i1		600	ABM67689.1	203.4	5.4e-49	82.7	5973
	TRINITY_DN23355_c0_g1_i1		1142	BAV56793.1	177.6	6e-41	65.3	1189
	TRINITY_DN23413_c10_g1_i1		637	AAN63675.1	92	1.9e-15	81.6	23
	TRINITY_DN23474_c0_g1_i2		1101	JAV45900.1	384.4	3.1e-103	62.8	914
	TRINITY_DN23549_c0_g2_i1		1370	JAV45835.1	394	4.9e-106	52.7	248
	TRINITY_DN23715_c6_g1_i1		360	AOE47997.1	77.4	2.7e-11	59	16
	TRINITY_DN23829_c15_g1_i1		829	BAH66322.1	218.4	2.2e-53	51.9	86
	TRINITY_DN23829_c15_g1_i1		829	BAH66322.1	218.4	2.2e-53	51.9	86
	TRINITY_DN23847_c5_g1_i1		647	AII21997.1	121.3	2.9e-24	80.3	274
	TRINITY_DN23847_c5_g1_i3		668	AII21997.1	124.8	2.7e-25	78.4	329
	TRINITY_DN23847_c5_g1_i5		370	AII21996.1	127.9	1.8e-26	65.9	15
	TRINITY_DN23847_c5_g1_i9		632	AII21997.1	124.4	3.3e-25	78.4	121
	TRINITY_DN24093_c8_g2_i1		1408	AGG08878.1	385.2	2.3e-103	52.5	166
	TRINITY_DN24093_c8_g2_i1		1408	AGG08878.1	385.2	2.3e-103	52.5	166
	TRINITY_DN24093_c8_g3_i1		491	ABQ84982.1	157.1	3.6e-35	59.1	39
	TRINITY_DN24093_c8_g3_i1		491	ABQ84982.1	157.1	3.6e-35	59.1	39
	TRINITY_DN24155_c5_g2_i1		682	ALM26202.1	71.6	2.8e-09	51.5	37
	TRINITY_DN24215_c15_g1_i1		396	AJD81639.1	200.7	2.3e-48	75.8	7
	TRINITY_DN24224_c1_g1_i1		1786	AKH15488.1	655.2	1.5e-184	58.1	313
	TRINITY_DN24245_c8_g1_i1		992	AIG51898.1	279.3	1.3e-71	50.5	365
	TRINITY_DN24245_c9_g2_i1		854	AIG51898.1	196.4	9.3e-47	50.8	58
	TRINITY_DN24262_c2_g6_i1		582	ALT31664.1	156.4	7.3e-35	92.7	22
	TRINITY_DN24293_c4_g4_i3		978	CAG38113.1	171.8	2.8e-39	54.2	76
	TRINITY_DN24293_c4_g4_i3		978	CAG38113.1	171.8	2.8e-39	54.2	76
	TRINITY_DN24303_c13_g1_i1		1223	AID54905.1	80.9	8.2e-12	80.9	150
	TRINITY_DN24311_c3_g1_i1		916	AIG51898.1	149.8	1.1e-32	72.9	165
	TRINITY_DN24311_c3_g1_i2		1156	AIG51898.1	149.4	1.8e-32	72.9	358
	TRINITY_DN24311_c3_g3_i1		367	AIG51898.1	89.7	5.2e-15	51.3	12
	TRINITY_DN24311_c3_g4_i1		1031	AIG51898.1	143.7	8.7e-31	70.8	281
	TRINITY_DN24431_c5_g1_i2		668	ACY78413.1	229.2	1e-56	62.2	62520
	TRINITY_DN24431_c5_g1_i4		1215	AAF16703.1	84	9.6e-13	57.6	2788
	TRINITY_DN24458_c2_g5_i1		847	AGP03456.1	192.6	1.3e-45	70.2	9020
	TRINITY_DN24458_c2_g5_i6		581	ALZ45420.1	234.2	2.7e-58	75	25665
	TRINITY_DN24471_c1_g3_i3		906	AAK53762.1	217.6	4.2e-53	85.5	61490
	TRINITY_DN24472_c1_g1_i1		724	AJD81575.1	184.1	4.1e-43	82.9	30
	TRINITY_DN24472_c1_g1_i2		1307	AIG51887.1	614	2.9e-172	76.1	83
	TRINITY_DN24502_c4_g2_i1		1295	ABQ84982.1	389.8	8.7e-105	51.2	130
	TRINITY_DN24502_c4_g2_i1		1295	ABQ84982.1	389.8	8.7e-105	51.2	130
	TRINITY_DN24502_c5_g2_i3		644	ABQ84982.1	173.7	4.9e-40	50.6	46
	TRINITY_DN24502_c5_g2_i5		2140	AGG08878.1	248.1	6.8e-62	44.3	344
	TRINITY_DN24502_c5_g2_i7		1841	AGG08878.1	466.1	1.4e-127	51.7	397
	TRINITY_DN24502_c5_g2_i7		1841	AGG08878.1	466.1	1.4e-127	51.7	397
	TRINITY_DN24502_c5_g2_i8		640	ABQ84982.1	110.5	5e-21	52.2	14
	TRINITY_DN24502_c5_g4_i1		501	JAV45831.1	196.8	4.2e-47	56	30
	TRINITY_DN24502_c5_g4_i1		501	JAV45831.1	196.8	4.2e-47	56	30
	TRINITY_DN24502_c5_g5_i2		1600	ABQ84982.1	456.1	1.2e-124	50.7	815
	TRINITY_DN24502_c5_g5_i2		1600	ABQ84982.1	456.1	1.2e-124	50.7	815
	TRINITY_DN24520_c0_g1_i1		1388	JAV45831.1	457.6	3.7e-125	50.1	107
	TRINITY_DN24520_c0_g1_i1		1388	JAV45831.1	457.6	3.7e-125	50.1	107
	TRINITY_DN24520_c1_g1_i1		399	JAV45831.1	90.5	3.4e-15	78.2	20
	TRINITY_DN24520_c1_g1_i1		399	JAV45831.1	90.5	3.4e-15	78.2	20
	TRINITY_DN24520_c1_g1_i2		345	JAV45831.1	90.5	2.9e-15	78.2	38
	TRINITY_DN24520_c1_g1_i2		345	JAV45831.1	90.5	2.9e-15	78.2	38
	TRINITY_DN24520_c5_g3_i1		1364	AGG08878.1	463.4	6.5e-127	52	334
	TRINITY_DN24520_c5_g3_i1		1364	AGG08878.1	463.4	6.5e-127	52	334
	TRINITY_DN24520_c5_g5_i2		1224	ABQ84982.1	164.5	5.6e-37	57.5	120
	TRINITY_DN24520_c5_g5_i2		1224	ABQ84982.1	164.5	5.6e-37	57.5	120
	TRINITY_DN24520_c5_g5_i4		1348	ABQ84982.1	293.9	6.8e-76	52	179
	TRINITY_DN24520_c5_g5_i4		1348	ABQ84982.1	293.9	6.8e-76	52	179
	TRINITY_DN24531_c6_g2_i3		1339	AOE48064.1	434.9	2.5e-118	58.2	104
	TRINITY_DN24531_c6_g2_i3		1339	AOE48064.1	434.9	2.5e-118	58.2	104
	TRINITY_DN24531_c6_g2_i4		886	AOE48064.1	150.6	6.1e-33	66.7	60
	TRINITY_DN24531_c6_g2_i4		886	AOE48064.1	150.6	6.1e-33	66.7	60
	TRINITY_DN24531_c6_g2_i5		819	AOE48064.1	193.4	7.6e-46	63.6	44
	TRINITY_DN24531_c6_g2_i5		819	AOE48064.1	193.4	7.6e-46	63.6	44
	TRINITY_DN24531_c6_g3_i1		1561	AGK90020.1	360.9	5.2e-96	51.4	201
	TRINITY_DN24531_c6_g3_i3		1670	AGK90020.1	333.6	9.6e-88	52.1	229
	TRINITY_DN24531_c6_g5_i1		1406	AOE48053.1	323.9	6.4e-85	76.8	100
	TRINITY_DN24531_c6_g5_i1		1406	AOE48053.1	323.9	6.4e-85	76.8	100
	TRINITY_DN24531_c6_g5_i3		1369	AIG51873.1	567	4.2e-158	76	108
	TRINITY_DN24531_c6_g5_i3		1369	AIG51873.1	567	4.2e-158	76	108
	TRINITY_DN24549_c0_g1_i1		371	ABQ84982.1	104	2.7e-19	71.6	161
	TRINITY_DN24549_c0_g1_i1		371	ABQ84982.1	104	2.7e-19	71.6	161
	TRINITY_DN24549_c0_g2_i1		348	JAV45831.1	105.5	8.8e-20	74.6	28
	TRINITY_DN24549_c0_g2_i1		348	JAV45831.1	105.5	8.8e-20	74.6	28
	TRINITY_DN24549_c0_g3_i1		1234	AGG08878.1	469.5	8.3e-129	62.3	229
	TRINITY_DN24549_c0_g3_i1		1234	AGG08878.1	469.5	8.3e-129	62.3	229
	TRINITY_DN24549_c0_g4_i2		891	AGG08878.1	370.5	3.8e-99	59	56
	TRINITY_DN24549_c0_g4_i2		891	AGG08878.1	370.5	3.8e-99	59	56
	TRINITY_DN24549_c0_g5_i1		512	AIG51850.1	112.1	1.4e-21	56.7	24
	TRINITY_DN24549_c0_g5_i1		512	AIG51850.1	112.1	1.4e-21	56.7	24
	TRINITY_DN24549_c0_g6_i1		1579	AGG08878.1	282.3	2.4e-72	49.4	260
	TRINITY_DN24549_c0_g6_i2		1706	JAV45831.1	523.5	6.7e-145	57.3	549
	TRINITY_DN24549_c0_g6_i2		1706	JAV45831.1	523.5	6.7e-145	57.3	549
	TRINITY_DN24573_c3_g3_i1		2159	AAR26518.1	822.4	8.8e-235	76.1	1212
	TRINITY_DN24573_c3_g3_i2		511	AID54905.1	82	1.5e-12	66.7	60
	TRINITY_DN24573_c3_g5_i1		2108	AAY21809.1	758.4	1.5e-215	69.6	328
	TRINITY_DN24577_c3_g1_i1		840	ALJ30223.1	198	3.2e-47	88.5	36793
	TRINITY_DN24589_c0_g2_i1		324	ALM26214.1	89.4	6.1e-15	52.4	8
	TRINITY_DN24589_c0_g2_i4		445	XP_013147729.1	87	4.2e-14	57.4	14
	TRINITY_DN24589_c0_g9_i1		409	ALM26214.1	155.6	8.7e-35	55.1	14
	TRINITY_DN24589_c0_g9_i1		409	ALM26214.1	155.6	8.7e-35	55.1	14
	TRINITY_DN2461_c0_g1_i1		521	ALT31614.1	204.1	2.7e-49	94.2	22
	TRINITY_DN24655_c4_g2_i4		2131	AGN52676.1	676.8	5.9e-191	59.7	239
	TRINITY_DN24678_c6_g3_i1		2115	ACL81188.1	503.8	6.8e-139	62.2	1107
	TRINITY_DN24713_c6_g2_i1		690	ALM26202.1	110.5	5.4e-21	44.4	22
	TRINITY_DN24713_c6_g2_i1		690	ALM26202.1	110.5	5.4e-21	44.4	22
	TRINITY_DN24713_c7_g2_i1		715	CAG38113.1	169.1	1.3e-38	62.3	129
	TRINITY_DN24713_c7_g2_i1		715	CAG38113.1	169.1	1.3e-38	62.3	129
	TRINITY_DN24713_c7_g3_i1		486	CUQ99416.1	98.2	2e-17	67.2	39
	TRINITY_DN24713_c7_g3_i1		486	CUQ99416.1	98.2	2e-17	67.2	39
	TRINITY_DN24724_c0_g10_i1		742	AKI87965.1	178.7	1.8e-41	53.8	29956
	TRINITY_DN24724_c0_g2_i1		1051	EHJ67714.1	194.9	3.3e-46	60.4	137
	TRINITY_DN24771_c5_g1_i1		1631	JAV45831.1	266.9	1.1e-67	59.3	399
	TRINITY_DN24771_c5_g1_i1		1631	JAV45831.1	266.9	1.1e-67	59.3	399
	TRINITY_DN24771_c5_g1_i2		1379	JAV45831.1	266.9	9.1e-68	59.3	293
	TRINITY_DN24771_c5_g1_i2		1379	JAV45831.1	266.9	9.1e-68	59.3	293
	TRINITY_DN24773_c2_g1_i1		1389	JAV45831.1	464.9	2.3e-127	52.2	201
	TRINITY_DN24773_c2_g1_i1		1389	JAV45831.1	464.9	2.3e-127	52.2	201
	TRINITY_DN24773_c5_g1_i2		1326	AGG08878.1	437.2	4.9e-119	58.7	89
	TRINITY_DN24773_c5_g1_i2		1326	AGG08878.1	437.2	4.9e-119	58.7	89
	TRINITY_DN24883_c0_g1_i2		588	ALT31616.1	107.1	5.1e-20	72.9	4049
	TRINITY_DN24883_c0_g1_i3		1330	AGH20055.1	215.3	3e-52	90.7	47697
	TRINITY_DN24989_c4_g1_i2		1540	AKT26500.1	379	1.8e-101	66.7	5756
	TRINITY_DN25006_c6_g2_i1		700	AKI87969.1	67.4	5.4e-08	86.1	375
	TRINITY_DN25006_c6_g3_i4		1066	XP_013136236.1	80.5	9.3e-12	65.5	3531
	TRINITY_DN25045_c6_g1_i3		2006	AGG08878.1	500.7	5.4e-138	55.8	153
	TRINITY_DN25045_c6_g1_i5		1853	AII01109.1	269.2	2.5e-68	36.4	154
	TRINITY_DN25045_c6_g1_i5		1853	AII01109.1	269.2	2.5e-68	36.4	154
	TRINITY_DN25045_c6_g1_i6		1270	AGG08878.1	407.9	3e-110	52.5	69
	TRINITY_DN25045_c6_g2_i2		1577	AGG08878.1	485.3	1.9e-133	54.3	200
	TRINITY_DN25045_c6_g2_i2		1577	AGG08878.1	485.3	1.9e-133	54.3	200
	TRINITY_DN25045_c6_g6_i1		1425	ABQ84982.1	399.8	9.3e-108	63.6	93
	TRINITY_DN25045_c6_g6_i1		1425	ABQ84982.1	399.8	9.3e-108	63.6	93
	TRINITY_DN25045_c9_g1_i1		535	JAV45831.1	198.4	1.5e-47	73.6	32
	TRINITY_DN25045_c9_g1_i1		535	JAV45831.1	198.4	1.5e-47	73.6	32
	TRINITY_DN25066_c1_g2_i1		420	ALM26204.1	174.5	1.9e-40	66.4	13
	TRINITY_DN25128_c1_g3_i2		2320	ACV60242.1	634.8	2.8e-178	54.9	34523
	TRINITY_DN25130_c3_g2_i2		1688	NP_001116814.1	569.3	1e-158	55	279
	TRINITY_DN25130_c3_g4_i1		2172	ADR64698.1	860.9	2.2e-246	75	301
	TRINITY_DN25138_c2_g1_i2		399	AGJ71277.1	154.5	1.9e-34	92.3	705524
	TRINITY_DN25138_c2_g2_i1		302	AIS72932.1	72.8	5.5e-10	70.6	120036
	TRINITY_DN25138_c5_g1_i1		2261	ALM26243.1	317.8	7.4e-83	72.1	577
	TRINITY_DN25157_c2_g1_i1		346	AKT26503.1	112.1	9.3e-22	73.8	703
	TRINITY_DN25157_c2_g1_i2		608	AKT26503.1	217.6	2.8e-53	74.3	8294
	TRINITY_DN25213_c0_g3_i1		1309	AIG51890.1	465.3	1.7e-127	54	264
	TRINITY_DN25274_c5_g1_i10		1484	AKT26503.1	70.9	1e-08	45.6	767
	TRINITY_DN25308_c4_g2_i1		1566	JAV45831.1	155.2	4.4e-34	67.6	167
	TRINITY_DN25308_c4_g2_i1		1566	JAV45831.1	155.2	4.4e-34	67.6	167
	TRINITY_DN25353_c7_g1_i1		326	AII21984.1	79.3	6.3e-12	79.1	12
	TRINITY_DN25353_c7_g1_i2		1868	AII21984.1	702.6	8.8e-199	60.6	3991
	TRINITY_DN25371_c1_g2_i2		1150	AIG51860.1	325.9	1.4e-85	50.3	88
	TRINITY_DN25390_c6_g1_i3		1695	AII01072.1	328.9	2.4e-86	61.3	470
	TRINITY_DN25390_c6_g2_i1		578	JAV45834.1	273.1	5.3e-70	63	45
	TRINITY_DN25406_c0_g1_i1		1640	ALT14583.1	709.5	6.3e-201	61.2	696
	TRINITY_DN25406_c1_g1_i1		2181	ADF43458.1	609.8	9e-171	58	741
	TRINITY_DN25409_c2_g1_i1		750	XP_013141552.1	87.4	5.4e-14	64.8	749
	TRINITY_DN25409_c2_g1_i2		2006	AEJ38207.1	775	1.5e-220	65.6	3651
	TRINITY_DN25474_c1_g1_i1		1915	ABQ84982.1	446.4	1.2e-121	56.3	173
	TRINITY_DN25474_c1_g1_i1		1915	ABQ84982.1	446.4	1.2e-121	56.3	173
	TRINITY_DN25474_c1_g1_i2		1780	ABQ84982.1	354.4	5.6e-94	48.6	152
	TRINITY_DN25474_c1_g1_i8		1783	ABQ84982.1	380.2	9.5e-102	62.2	128
	TRINITY_DN25474_c1_g1_i8		1783	ABQ84982.1	380.2	9.5e-102	62.2	128
	TRINITY_DN25476_c0_g1_i1		1420	AII21980.1	654.4	2.1e-184	67.1	1709
	TRINITY_DN25476_c0_g1_i2		391	AKS40354.1	206.8	3.1e-50	83.8	36
	TRINITY_DN25476_c0_g2_i1		2172	ADR64703.1	737.3	3.7e-209	63.7	655
	TRINITY_DN25476_c0_g3_i1		331	AQY62715.1	167.2	2.3e-38	80.2	127
	TRINITY_DN25486_c0_g1_i2		433	AGG08878.1	144.8	1.6e-31	53.5	16
	TRINITY_DN25486_c0_g1_i2		433	AGG08878.1	144.8	1.6e-31	53.5	16
	TRINITY_DN25486_c1_g1_i1		1494	JAV45831.1	422.2	1.8e-114	48.1	546
	TRINITY_DN25486_c1_g2_i3		881	ABQ84982.1	297	5.2e-77	58.4	268
	TRINITY_DN25486_c1_g2_i3		881	ABQ84982.1	297	5.2e-77	58.4	268
	TRINITY_DN25486_c1_g3_i1		1222	AGG08878.1	453	7.9e-124	53.6	284
	TRINITY_DN25486_c1_g5_i1		987	JAV45831.1	189.5	1.3e-44	65.5	74
	TRINITY_DN25486_c1_g5_i1		987	JAV45831.1	189.5	1.3e-44	65.5	74
	TRINITY_DN25486_c1_g8_i1		498	AJD81541.1	177.2	3.4e-41	54.5	17
	TRINITY_DN25486_c1_g9_i1		401	JAV45831.1	182.6	6.5e-43	70.1	33
	TRINITY_DN25486_c1_g9_i1		401	JAV45831.1	182.6	6.5e-43	70.1	33
	TRINITY_DN25491_c0_g2_i2		642	ACV60244.1	87	6e-14	61.9	73
	TRINITY_DN25491_c0_g2_i5		2053	ADR64700.1	780	4.8e-222	68.6	997
	TRINITY_DN25504_c0_g1_i2		1147	AJD81541.1	161.4	4.5e-36	54.2	65
	TRINITY_DN25504_c0_g1_i3		630	JAV45831.1	226.5	6.2e-56	52.2	13
	TRINITY_DN25504_c1_g1_i1		483	ABQ84982.1	179.1	8.7e-42	53.1	103
	TRINITY_DN25504_c1_g1_i1		483	ABQ84982.1	179.1	8.7e-42	53.1	103
	TRINITY_DN25504_c1_g2_i4		1660	ABQ84982.1	439.5	1.2e-119	49	1102
	TRINITY_DN25504_c1_g3_i2		583	AJD81541.1	153.3	6.2e-34	76.3	133
	TRINITY_DN25504_c1_g3_i2		583	AJD81541.1	153.3	6.2e-34	76.3	133
	TRINITY_DN25504_c1_g4_i1		920	ABQ84982.1	323.2	7.1e-85	51	45
	TRINITY_DN25504_c1_g4_i2		861	ABQ84982.1	235.3	1.8e-58	57.4	45
	TRINITY_DN25504_c1_g4_i2		861	ABQ84982.1	235.3	1.8e-58	57.4	45
	TRINITY_DN25504_c1_g5_i1		1239	ABQ84982.1	379.8	8.6e-102	52.5	155
	TRINITY_DN25504_c1_g5_i1		1239	ABQ84982.1	379.8	8.6e-102	52.5	155
	TRINITY_DN25504_c1_g6_i1		322	JAV45831.1	84	2.5e-13	71.9	32
	TRINITY_DN25504_c1_g6_i1		322	JAV45831.1	84	2.5e-13	71.9	32
	TRINITY_DN25506_c3_g8_i1		504	ADR64684.1	67.4	3.8e-08	91.2	20
	TRINITY_DN25539_c0_g2_i1		1473	AIG51898.1	419.5	1.2e-113	52.3	497
	TRINITY_DN25539_c0_g5_i1		1425	JAV45856.1	506.1	9.2e-140	58.4	702
	TRINITY_DN25552_c7_g1_i5		2764	AGG08878.1	298.9	4.3e-77	54.8	1400
	TRINITY_DN25552_c7_g1_i5		2764	AGG08878.1	298.9	4.3e-77	54.8	1400
	TRINITY_DN25552_c7_g4_i1		528	JAV45831.1	103.6	5.1e-19	70.6	69
	TRINITY_DN25552_c7_g4_i1		528	JAV45831.1	103.6	5.1e-19	70.6	69
	TRINITY_DN25571_c0_g1_i1		1450	JAV45876.1	184.1	8.2e-43	65.1	10413
	TRINITY_DN25586_c1_g2_i1		434	AII21997.1	201.4	1.5e-48	62.7	15
	TRINITY_DN25685_c1_g1_i1		1710	ALJ30215.1	347.8	5e-92	65.9	805
	TRINITY_DN25692_c4_g2_i1		864	AJD81550.1	134.4	4.4e-28	70.5	46
	TRINITY_DN25692_c4_g2_i1		864	AJD81550.1	134.4	4.4e-28	70.5	46
	TRINITY_DN25692_c4_g6_i1		434	CAG38113.1	78.6	1.4e-11	75.5	10
	TRINITY_DN25692_c4_g6_i1		434	CAG38113.1	78.6	1.4e-11	75.5	10
	TRINITY_DN25695_c5_g1_i2		325	AII21996.1	153.7	2.6e-34	86.7	10
	TRINITY_DN25695_c5_g1_i5		436	BAR64767.1	124	3e-25	86.9	16
	TRINITY_DN25704_c2_g2_i4		784	AOE48013.1	69.3	1.6e-08	97.1	52
	TRINITY_DN25719_c2_g1_i1		482	XP_012549708.1	87.4	3.4e-14	56.2	34
	TRINITY_DN25719_c6_g1_i2		2061	AOE48013.1	200.7	1.2e-47	86.8	377
	TRINITY_DN25720_c5_g1_i1		340	CAG38113.1	149.4	5.2e-33	67.3	8
	TRINITY_DN25720_c5_g1_i1		340	CAG38113.1	149.4	5.2e-33	67.3	8
	TRINITY_DN25725_c5_g1_i1		546	JAV45831.1	95.1	1.9e-16	62.7	56
	TRINITY_DN25725_c5_g1_i1		546	JAV45831.1	95.1	1.9e-16	62.7	56
	TRINITY_DN25731_c0_g1_i1		700	AEB54586.1	225.3	1.5e-55	71.1	10505
	TRINITY_DN25731_c0_g2_i2		4573	ACV60236.1	808.9	2.1e-230	68.2	1657
	TRINITY_DN25731_c0_g2_i4		3494	ACV60236.1	808.9	1.6e-230	68.2	279
	TRINITY_DN25746_c10_g3_i1		607	AIG51880.1	240.7	3.1e-60	60.2	27
	TRINITY_DN25769_c7_g1_i2		1239	JAV45906.1	275	3e-70	63.6	5240
	TRINITY_DN25772_c6_g2_i1		1378	ABQ84982.1	436.8	6.6e-119	52.5	208
	TRINITY_DN25772_c6_g2_i4		1206	ABQ84982.1	125.6	2.9e-25	54.6	55
	TRINITY_DN25772_c6_g2_i4		1206	ABQ84982.1	125.6	2.9e-25	54.6	55
	TRINITY_DN25783_c4_g1_i1		1223	ADF43459.1	379	1.5e-101	66.4	168
	TRINITY_DN25783_c4_g1_i2		675	AEJ38205.1	93.6	6.8e-16	75.5	66
	TRINITY_DN25783_c4_g1_i4		821	AEJ38205.1	93.6	8.2e-16	75.5	27
	TRINITY_DN25783_c4_g2_i1		321	AEJ38205.1	170.2	2.7e-39	69.8	10
	TRINITY_DN25783_c4_g3_i1		1771	AEJ38205.1	800.4	2.9e-228	68	2242
	TRINITY_DN25793_c1_g4_i1		1517	AAS55551.2	141	8.3e-30	55.7	42521
	TRINITY_DN25793_c1_g4_i2		1019	AAC36315.1	235	2.8e-58	63.4	66353
	TRINITY_DN25794_c11_g1_i1		608	BAV56818.1	85.9	1.3e-13	70.4	57
	TRINITY_DN25794_c11_g2_i1		643	AAF06143.1	98.6	2e-17	69.5	10920
	TRINITY_DN25794_c11_g2_i2		349	AEQ30019.1	113.6	3.3e-22	74.6	486
	TRINITY_DN25794_c11_g2_i3		809	AAC05702.2	239.6	9.1e-60	67.7	43875
	TRINITY_DN25796_c3_g3_i1		865	JAV45878.1	204.1	4.5e-49	63.3	21636
	TRINITY_DN25906_c0_g2_i1		3217	Q9U1G3.1	737.3	5.5e-209	64.3	6597
	TRINITY_DN25906_c0_g2_i3		3060	JAV45786.1	769.2	1.3e-218	72.5	8646
	TRINITY_DN25906_c0_g2_i5		380	AGN48098.1	74.7	1.8e-10	97.2	109
	TRINITY_DN25930_c0_g5_i1		511	CAG38118.1	204.9	1.6e-49	64.7	98
	TRINITY_DN25930_c0_g5_i1		511	CAG38118.1	204.9	1.6e-49	64.7	98
	TRINITY_DN25930_c0_g5_i2		355	CAG38118.1	112.5	7.4e-22	57	24
	TRINITY_DN25930_c0_g5_i2		355	CAG38118.1	112.5	7.4e-22	57	24
	TRINITY_DN25930_c0_g6_i2		787	AOE48064.1	252.3	1.3e-63	52.9	125
	TRINITY_DN25930_c0_g6_i2		787	AOE48064.1	252.3	1.3e-63	52.9	125
	TRINITY_DN25931_c1_g2_i11		2437	AGN48099.1	838.6	1.3e-239	74.5	71772
	TRINITY_DN25931_c1_g2_i8		387	JAV45785.1	85.9	8.1e-14	56.8	2748
	TRINITY_DN25931_c1_g2_i9		909	B2RFN2.1	276.6	7.6e-71	73.4	23020
	TRINITY_DN25954_c2_g2_i1		503	ALT31609.1	191	2.3e-45	73.4	2795
	TRINITY_DN25963_c5_g1_i2		1246	AGY14579.2	416	1.1e-112	59.1	37
	TRINITY_DN25963_c5_g1_i2		1246	AGY14579.2	416	1.1e-112	59.1	37
	TRINITY_DN25963_c5_g1_i3		963	AGY14579.2	287	5.9e-74	66.2	28
	TRINITY_DN25963_c5_g1_i3		963	AGY14579.2	287	5.9e-74	66.2	28
	TRINITY_DN25977_c6_g1_i2		526	ALJ30214.1	102.4	1.1e-18	62.5	43
	TRINITY_DN25977_c6_g1_i3		622	ALJ30214.1	195.3	1.5e-46	73.2	394
	TRINITY_DN25987_c3_g1_i1		837	AGH70105.1	250.8	4.1e-63	92.5	21109
	TRINITY_DN26013_c2_g1_i1		3251	AOE48025.1	550.8	7.4e-153	63.3	433
	TRINITY_DN26025_c9_g2_i1		511	AKI87964.1	87.8	2.8e-14	80	44461
	TRINITY_DN26025_c9_g2_i1		511	AKI87964.1	87.8	2.8e-14	80	44461
	TRINITY_DN26025_c9_g5_i1		364	AAP57463.1	131.3	1.6e-27	79.5	76610
	TRINITY_DN26025_c9_g5_i1		364	AAP57463.1	131.3	1.6e-27	79.5	76610
	TRINITY_DN26076_c10_g2_i1		2063	ALT14583.1	737.6	2.7e-209	62.1	72448
	TRINITY_DN26101_c18_g2_i1		1049	AFI25167.1	184.5	4.5e-43	80.4	325963
	TRINITY_DN26101_c18_g2_i2		395	AFI25167.1	183	4.9e-43	79.4	20307
	TRINITY_DN26333_c0_g1_i1		615	XP_012550444.1	70.9	4.3e-09	58.8	42
	TRINITY_DN26722_c0_g1_i1		398	AOE48066.1	183.3	3.8e-43	62.9	12
	TRINITY_DN27505_c0_g1_i1		410	AOE48064.1	138.7	1.1e-29	74.4	12
	TRINITY_DN27505_c0_g1_i1		410	AOE48064.1	138.7	1.1e-29	74.4	12
	TRINITY_DN27886_c0_g1_i1		353	AGG08878.1	129	7.5e-27	51.3	8
	TRINITY_DN29035_c0_g1_i1		803	ALM24947.1	132.1	2e-27	79.8	34
	TRINITY_DN29186_c0_g1_i1		461	AGY14584.1	115.2	1.5e-22	75	37
	TRINITY_DN29660_c0_g1_i1		677	ADR64685.1	362.8	6e-97	81	25
	TRINITY_DN31002_c0_g1_i1		650	JAV45840.1	274.2	2.7e-70	73	38
	TRINITY_DN31079_c0_g1_i1		365	XP_014370995.1	212.2	7e-52	89.3	15
	TRINITY_DN3116_c0_g1_i1		1180	ALM26205.1	583.6	3.8e-163	77.7	118
	TRINITY_DN31290_c0_g1_i1		360	ADR64681.1	139	7.5e-30	53.2	12
	TRINITY_DN31722_c0_g1_i1		376	AEJ38205.1	88.2	1.6e-14	65.5	13
	TRINITY_DN32718_c0_g1_i1		343	AII21992.1	180.6	2.1e-42	69.9	7
	TRINITY_DN34230_c0_g1_i1		332	AKT26506.1	205.7	6e-50	80	9
	TRINITY_DN37783_c0_g1_i1		792	AGS49137.1	412.1	1e-111	70	26
	TRINITY_DN38398_c0_g1_i1		635	ADR64684.1	107.1	5.5e-20	91.4	52
	TRINITY_DN38551_c0_g1_i1		492	ADR64684.1	74.7	2.4e-10	66.7	24
	TRINITY_DN39364_c0_g1_i1		314	AIG51889.1	67	3.1e-08	61	4
	TRINITY_DN4826_c0_g1_i1		310	ADR64678.1	177.2	2.1e-41	84.2	10
	TRINITY_DN5331_c0_g1_i1		901	AAF12781.1	464.5	1.9e-127	92.1	37
	TRINITY_DN5592_c0_g1_i1		322	JAV45826.1	124.8	1.3e-25	63.7	9
	TRINITY_DN5592_c0_g1_i1		322	JAV45826.1	124.8	1.3e-25	63.7	9
	TRINITY_DN605_c0_g1_i1		485	AGK90007.1	156.8	4.6e-35	51.3	15
	TRINITY_DN621_c0_g1_i1		413	AEJ38205.1	235.7	6.7e-59	78.8	11
	TRINITY_DN6282_c0_g1_i1		726	AOE47987.1	401.7	1.2e-108	78.8	40
	TRINITY_DN6370_c0_g1_i1		606	ADR64688.1	208.4	1.7e-50	80	39
	TRINITY_DN8612_c0_g1_i1		1042	AGR39575.1	186	1.5e-43	85	62
	TRINITY_DN9513_c0_g1_i1		535	ALM26219.1	203.4	4.8e-49	53.9	38

## Sheet: sorted by description
UnigeneID	BlastHits	Discription	Organism	Perc.Identity	evalue	Score	Length	RawCount	GO	KEGG
TRINITY_DN1011_c0_g1_i1	AEH16631.1	-	-	78.2	8.2e-96	359	649	24	GO:0034464	-
TRINITY_DN10113_c0_g1_i1	AAF15600.1	-	-	84.6	2.6e-61	243.8	430	15	GO:0006412, GO:0005622, GO:0005840, GO:0003735	-
TRINITY_DN10133_c0_g1_i1	AFK91515.1	-	-	97.1	6.5e-73	282.7	563	22	GO:0006914	-
TRINITY_DN1041_c0_g1_i1	AAT81920.1	-	-	100	1.8e-92	347.4	463	18	GO:0016491, GO:0055114	-
TRINITY_DN10656_c0_g1_i1	AIA77273.1	-	-	75	6.4e-48	199.1	381	18	GO:0004435, GO:0009395, GO:0007165, GO:0004871	-
TRINITY_DN10677_c0_g1_i1	AAT81831.1	-	-	89.1	3.5e-48	199.9	357	5	GO:0016758	-
TRINITY_DN10720_c0_g1_i1	AAT82582.1	-	-	76.3	1.9e-42	181	396	8	GO:0003723	-
TRINITY_DN10830_c0_g1_i1	ABQ59309.1	-	-	82.2	4.6e-12	80.5	529	31	-	-
TRINITY_DN10889_c0_g1_i1	AFA34910.1	-	-	87.7	7.6e-99	369	613	17	-	-
TRINITY_DN10921_c0_g1_i1	AGG08877.1	-	-	87.3	1.5e-138	501.5	927	57	GO:0007608, GO:0004984, GO:0005549, GO:0016020	-
TRINITY_DN11035_c0_g1_i1	ALQ33318.1	-	-	75	1.1e-56	229.2	731	30	-	-
TRINITY_DN11078_c0_g1_i1	ALM24946.1	-	-	64	8.6e-37	162.2	378	21	-	-
TRINITY_DN11265_c0_g1_i1	AII21998.1	-	-	77	1.6e-82	314.7	584	22	GO:0055114, GO:0016491, GO:0005506	K03518
TRINITY_DN11321_c0_g1_i1	ALF46272.1	-	-	69	2.5e-38	167.2	355	9	GO:0005215, GO:0016021, GO:0006810	-
TRINITY_DN11454_c0_g1_i1	AAT82656.1	-	-	93	7.3e-93	349	556	20	GO:0070204, GO:0030976, GO:0009234	-
TRINITY_DN11515_c0_g1_i1	AAT82664.1	-	-	100	1.5e-64	254.2	346	8	GO:0005737, GO:0006779, GO:0004109, GO:0055114	-
TRINITY_DN11552_c0_g1_i1	AID66677.1	-	-	87.8	1.4e-85	324.7	519	21	GO:0055114, GO:0006631, GO:0050660, GO:0003997, GO:0005777	-
TRINITY_DN11577_c0_g1_i1	AFW90622.1	-	-	48.7	3.4e-22	113.6	362	7	-	-
TRINITY_DN11715_c0_g1_i1	ALE60399.1	-	-	84.3	3.6e-75	290	497	24	GO:0005215, GO:0016021, GO:0006810	-
TRINITY_DN11759_c0_g2_i1	AAT82388.1	-	-	100	1.8e-51	211.1	414	7	-	K00613
TRINITY_DN11774_c0_g1_i1	AKC42321.1	-	-	61.5	1.9e-24	122.1	707	25	-	-
TRINITY_DN11969_c0_g1_i1	AON96181.1	-	-	96	4.3e-120	439.9	751	38	GO:0006814, GO:0005248, GO:0001518	-
TRINITY_DN12020_c0_g1_i2	AOG20786.1	-	-	74.7	1.8e-64	254.6	516	13	-	-
TRINITY_DN12084_c0_g1_i1	ADA83700.1	-	-	69.9	4.7e-41	176.8	530	27	-	-
TRINITY_DN12222_c0_g1_i1	AOE48033.1	-	-	45.5	4.5e-20	106.7	390	8	-	-
TRINITY_DN12273_c0_g1_i1	ANI22009.1	-	-	57.9	9e-41	175.6	450	9	GO:0016758, GO:0008152	-
TRINITY_DN12273_c0_g1_i2	AEW43130.1	-	-	48.5	2.6e-22	114.4	487	10	GO:0016758, GO:0008152	-
TRINITY_DN1239_c0_g1_i1	AID54518.1	-	-	93.3	5.8e-252	879	1569	78	-	K04515
TRINITY_DN12502_c0_g2_i1	AEE72577.1	-	-	87.1	1.2e-60	242.3	680	14	-	-
TRINITY_DN12513_c0_g1_i1	AAL37476.1	-	-	94.4	1.1e-23	118.6	377	17	GO:0003700, GO:0007165, GO:0004871, GO:0005634, GO:0006355	-
TRINITY_DN12560_c0_g1_i1	AQY62714.1	-	-	67.8	4.8e-87	330.1	757	30	-	K01049
TRINITY_DN12703_c0_g1_i1	AAU06505.1	-	-	84.4	3.3e-33	150.2	369	4894	-	-
TRINITY_DN12913_c0_g1_i1	AAQ91038.1	-	-	74.2	7e-44	185.7	363	10	-	-
TRINITY_DN12930_c0_g1_i1	ADD99983.1	-	-	99.2	6.7e-61	242.7	503	9	-	-
TRINITY_DN13009_c0_g1_i2	AAT82920.1	-	-	99.3	1e-78	301.6	431	13	-	K03790
TRINITY_DN13073_c0_g1_i1	ANJ42864.1	-	-	79.5	6.9e-58	232.3	381	12	GO:0052689	-
TRINITY_DN13090_c0_g1_i1	APD13867.1	-	-	73	4.8e-62	246.9	684	19	-	-
TRINITY_DN13158_c0_g1_i1	AGS41449.1	-	-	42.1	1.2e-25	125.6	492	30	GO:0007608, GO:0004984, GO:0005549, GO:0016020	-
TRINITY_DN13174_c0_g1_i1	ACM24346.1	-	-	72.2	3.6e-66	260.8	769	50	-	K09542
TRINITY_DN13184_c0_g1_i1	ALM26233.1	-	-	59.8	1.1e-23	119.8	855	61	GO:0005262, GO:0016020, GO:0070588	-
TRINITY_DN13246_c0_g1_i1	AKC42336.1	-	-	69.7	1.9e-45	191.8	714	25	-	-
TRINITY_DN13256_c0_g1_i2	AID54873.1	-	-	79.1	4.1e-52	213.8	619	41	GO:0005506, GO:0020037, GO:0016705, GO:0055114	-
TRINITY_DN13257_c0_g1_i1	ADH16761.1	-	-	73	3.2e-53	217.6	694	1067	-	K00799
TRINITY_DN13291_c0_g1_i1	ABQ84982.1	-	-	52.8	1.1e-69	272.3	694	28	GO:0007608, GO:0004984, GO:0005549, GO:0016020	-
TRINITY_DN13344_c0_g1_i1	AKL78874.1	-	-	89.5	2e-57	230.7	374	14	GO:0016021, GO:0055085	-
TRINITY_DN13477_c0_g1_i1	AIN34685.1	-	-	92.1	1.1e-95	358.6	657	32	-	-
TRINITY_DN13477_c0_g2_i1	AIN34685.1	-	-	100	8.1e-61	241.9	358	10	-	-
TRINITY_DN13570_c1_g1_i1	AAO85803.1	-	-	75.2	2.6e-41	177.9	645	17	GO:0007155, GO:0008305	-
TRINITY_DN13588_c0_g1_i1	ALF46271.1	-	-	97.3	1.2e-55	224.6	333	15	GO:0005215, GO:0016021, GO:0006810	-
TRINITY_DN13635_c0_g1_i1	AAK72378.1	-	-	76.5	1.5e-65	258.8	830	634	GO:0006412, GO:0005622, GO:0003735, GO:0005840	K02935
TRINITY_DN13651_c0_g1_i1	AAT82784.1	-	-	100	2.5e-81	310.5	475	11	GO:0006352, GO:0016987	K03086
TRINITY_DN13686_c0_g1_i1	AIG51929.1	-	-	68	9e-32	145.2	309	10	GO:0006811, GO:0004872, GO:0005216, GO:0016020	-
TRINITY_DN13752_c0_g1_i1	AAT82416.1	-	-	100	1.7e-55	224.2	355	6	GO:0008882	K06200
TRINITY_DN1376_c0_g1_i1	AIN34691.1	-	-	77.1	1.8e-47	197.6	360	11	GO:0008474, GO:0002084	K01074
TRINITY_DN1376_c0_g1_i2	AIN34691.1	-	-	74.4	1.2e-29	138.7	442	8	GO:0008474, GO:0002084	-
TRINITY_DN13767_c0_g2_i1	ACN52067.1	-	-	69.7	1.4e-18	102.4	656	41	-	-
TRINITY_DN13794_c0_g1_i1	AAA66456.1	-	-	87.5	3.7e-43	183	301	5	-	-
TRINITY_DN13832_c0_g1_i1	AAV91434.1	-	-	69.1	2.1e-26	128.3	582	27	GO:0004252, GO:0006508	-
TRINITY_DN13839_c0_g1_i1	AAT83047.1	-	-	99.5	2e-115	424.1	621	18	-	-
TRINITY_DN13839_c0_g2_i1	AAT83046.1	-	-	94.5	9e-64	251.9	409	15	-	-
TRINITY_DN13907_c0_g1_i1	ABL63641.1	-	-	64.7	2e-84	322	1129	169	-	-
TRINITY_DN13921_c0_g1_i1	AAT83625.1	-	-	100	8.4e-51	208.4	306	7	-	-
TRINITY_DN14063_c0_g1_i1	AAY22446.1	-	-	78.1	1.9e-55	224.2	388	26	GO:0055114, GO:0016491, GO:0005506	-
TRINITY_DN14094_c0_g1_i1	ADI61810.1	-	-	71.4	1.1e-09	72.4	465	16	-	-
TRINITY_DN14148_c0_g1_i1	AAC72921.1	-	-	56.6	6.9e-33	149.1	349	11	-	-
TRINITY_DN14148_c0_g2_i1	AAC72921.1	-	-	58.4	1.1e-62	249.2	760	30	-	-
TRINITY_DN14235_c1_g1_i1	AJW76725.1	-	-	82.1	6e-76	292.7	536	23	GO:0016791, GO:0008152	-
TRINITY_DN14258_c0_g1_i1	AAT82355.1	-	-	100	2.4e-81	310.5	465	6	GO:0003333, GO:0015424	K02028
TRINITY_DN14285_c0_g1_i1	AEC52925.1	-	-	69.1	1.4e-50	208.4	495	18	GO:0005737, GO:0006355, GO:0005634, GO:0003700	K04735
TRINITY_DN14288_c0_g1_i1	AAL03954.1	-	-	84.8	7.8e-74	286.6	966	338	GO:0019843, GO:0003735, GO:0006412, GO:0005840, GO:0005622	K02887
TRINITY_DN1432_c0_g1_i1	ADA67926.1	-	-	58.3	1.2e-45	191.8	458	15	GO:0008234	-
TRINITY_DN14385_c0_g1_i1	AIG51901.1	-	-	73.6	1.8e-72	281.6	693	43	GO:0007608, GO:0004984, GO:0005549, GO:0016020	-
TRINITY_DN14385_c0_g1_i2	AIG51901.1	-	-	60.7	9.1e-20	105.5	359	6	GO:0007608, GO:0004984, GO:0005549, GO:0016020	-
TRINITY_DN1439_c0_g1_i1	AIG51875.1	-	-	76.1	9.2e-35	155.2	328	12	GO:0007608, GO:0004984, GO:0005549, GO:0016020	-
TRINITY_DN14527_c0_g1_i1	AKC42333.1	-	-	87.4	4.7e-85	323.2	604	32	GO:0042626, GO:1902001, GO:0005779	-
TRINITY_DN14555_c0_g1_i1	AII21998.1	-	-	69.6	1.1e-47	198.4	380	17	GO:0055114, GO:0016491, GO:0005506	-
TRINITY_DN14657_c0_g1_i1	ADV41489.1	-	-	92.7	7.1e-209	735.7	1410	80	-	K17256
TRINITY_DN14671_c0_g1_i1	ACV60247.1	-	-	55.6	6.1e-36	159.5	413	17	-	-
TRINITY_DN1469_c0_g1_i1	ACU09499.1	-	-	96	8.9e-19	102.1	320	8	GO:0005524, GO:0004692	-
TRINITY_DN14794_c0_g1_i1	AHW45913.1	-	-	96.8	1.8e-66	260.8	381	10	GO:0005737, GO:0005634, GO:0004721, GO:0006470	K04460
TRINITY_DN14893_c0_g1_i1	ALF46271.1	-	-	82.6	2.9e-90	340.5	623	17	GO:0005215, GO:0016021, GO:0006810	-
TRINITY_DN1498_c0_g1_i1	AOE48044.1	-	-	41.2	4.1e-20	106.7	364	13	-	-
TRINITY_DN15009_c0_g1_i1	AIN34701.1	-	-	60	4.1e-51	210.7	740	40	GO:0008374	-
TRINITY_DN15009_c0_g1_i3	AIN34701.1	-	-	67.4	2e-96	361.3	777	42	GO:0008374	K00637
TRINITY_DN15024_c0_g1_i1	AGS40929.1	-	-	89	9.2e-55	222.6	645	29	-	-
TRINITY_DN15073_c0_g1_i1	ACV87001.1	-	-	76	4.9e-09	70.1	412	29	GO:0006814, GO:0005248, GO:0001518	-
TRINITY_DN15164_c0_g1_i1	AID54873.1	-	-	85.9	1.7e-131	478.4	1146	38	GO:0005506, GO:0020037, GO:0016705, GO:0055114	-
TRINITY_DN15511_c0_g1_i1	AID54908.1	-	-	75.9	2.3e-93	350.9	667	47	GO:0055114, GO:0005506, GO:0016705, GO:0020037	-
TRINITY_DN15598_c0_g1_i1	ALJ30258.1	-	-	97	3.8e-123	449.9	693	17	GO:0006897	K11247
TRINITY_DN15700_c0_g1_i1	AAZ31061.1	-	-	100	6.4e-11	77	666	74	-	-
TRINITY_DN15749_c0_g1_i1	ADN88179.1	-	-	88.7	1.8e-119	438	819	25	GO:0016887, GO:0016021, GO:0006812	-
TRINITY_DN15749_c0_g1_i2	ADN88179.1	-	-	85.9	1.3e-71	278.5	601	17	GO:0016887, GO:0016021, GO:0006812	-
TRINITY_DN15806_c0_g1_i1	AIG51923.1	-	-	79.2	7.4e-159	569.3	1192	41	GO:0006811, GO:0004872, GO:0005216, GO:0016020	K05313
TRINITY_DN15808_c0_g2_i2	ACM68437.1	-	-	91.7	4.5e-77	296.2	448	10	-	-
TRINITY_DN15868_c0_g1_i1	ADF43469.1	-	-	66.1	1.8e-16	95.1	538	49	-	-
TRINITY_DN16007_c0_g1_i1	AAT83011.1	-	-	100	1.7e-31	144.8	455	6	-	K18955
TRINITY_DN16067_c0_g1_i2	AID54865.1	-	-	56.8	2.3e-30	141	424	12	GO:0055114, GO:0005506, GO:0016705, GO:0020037	-
TRINITY_DN16082_c0_g1_i1	AAF28474.1	-	-	78.4	5.6e-87	330.1	881	34	GO:0000220	-
TRINITY_DN16141_c0_g1_i1	AKL78867.1	-	-	75.8	5.8e-61	243.4	745	24	GO:0008483, GO:0030170	K13524
TRINITY_DN16171_c0_g1_i1	ADZ95974.1	-	-	57.9	3.8e-09	70.1	328	17	-	-
TRINITY_DN16195_c0_g1_i2	AIK27531.1	-	-	100	1.2e-24	122.5	586	19	GO:0003990, GO:0001507	-
TRINITY_DN16195_c0_g1_i3	AAV65638.1	-	-	98.1	1.2e-183	651.7	1218	77	GO:0003990, GO:0001507	K01049
TRINITY_DN16267_c0_g1_i1	AGJ79549.1	-	-	99.2	6.1e-62	245.7	384	6	-	-
TRINITY_DN16301_c0_g1_i1	AGJ03550.1	-	-	85	8e-154	552.4	1023	48	GO:0008234	K01371
TRINITY_DN16358_c0_g1_i1	AID54909.1	-	-	73.3	2.9e-42	180.6	462	11	GO:0055114, GO:0005506, GO:0016705, GO:0020037	-
TRINITY_DN16377_c0_g1_i1	AHX25879.1	-	-	72.3	3.8e-109	404.8	1886	643	GO:0042302	-
TRINITY_DN16409_c0_g1_i1	AAT82082.1	-	-	86.4	2.4e-77	297.4	528	19	-	K07399
TRINITY_DN16439_c0_g1_i1	AKJ26157.1	-	-	89.9	3e-114	420.2	651	26	-	-
TRINITY_DN16509_c0_g1_i1	AID54908.1	-	-	81.2	2.4e-59	237.3	434	21	GO:0055114, GO:0005506, GO:0016705, GO:0020037	-
TRINITY_DN16536_c0_g1_i1	AID54861.1	-	-	63.2	6.3e-102	379.8	900	40	GO:0055114, GO:0005506, GO:0016705, GO:0020037	-
TRINITY_DN16595_c0_g1_i1	ACJ06650.1	-	-	78	2.2e-08	68.6	649	50	GO:0016020, GO:0008036	-
TRINITY_DN16606_c0_g2_i1	ALD89131.1	-	-	47.7	1.2e-58	236.5	1210	66	-	-
TRINITY_DN1664_c0_g1_i2	ALF46271.1	-	-	89.4	2.1e-40	174.1	368	13	GO:0005215, GO:0016021, GO:0006810	-
TRINITY_DN1667_c0_g1_i1	AAQ57129.1	-	-	75	3.9e-88	333.6	685	24	-	-
TRINITY_DN16678_c0_g1_i1	ADV41489.1	-	-	91.3	0	1139	2140	339	-	K10160
TRINITY_DN16816_c0_g1_i1	AFA34910.1	-	-	73.8	7e-24	119.8	537	20	-	-
TRINITY_DN16833_c0_g1_i1	ABZ84887.1	-	-	49	5.5e-11	76.3	333	13	-	-
TRINITY_DN16998_c0_g1_i1	AFH57154.1	-	-	74.3	2.6e-34	154.8	706	146	-	-
TRINITY_DN17003_c0_g1_i1	AAA29341.1	-	-	49.2	6.2e-46	193.4	671	57	GO:0004252, GO:0006508	-
TRINITY_DN17048_c1_g1_i1	AFD96020.1	-	-	93.3	1.2e-79	305.1	544	27	GO:0019646, GO:0015002, GO:0016020	K02262
TRINITY_DN17084_c0_g1_i1	AAB62720.1	-	-	94.6	5.4e-56	226.1	419	20	GO:0005509, GO:0016020, GO:0004571	-
TRINITY_DN17232_c0_g1_i1	ALM26226.1	-	-	61.9	2.7e-58	234.2	562	18	GO:0007608, GO:0004984, GO:0005549, GO:0016020	-
TRINITY_DN17232_c0_g1_i2	ALM26226.1	-	-	63.8	1.3e-30	141.7	422	8	GO:0007608, GO:0004984, GO:0005549, GO:0016020	-
TRINITY_DN17260_c0_g1_i1	ADK66917.1	-	-	60	3.5e-21	110.9	579	6	GO:0006355, GO:0003677, GO:0005496, GO:0005634, GO:0004884, GO:0035076	-
TRINITY_DN17260_c0_g1_i2	ADK66917.1	-	-	60	4.1e-21	110.9	678	18	GO:0006355, GO:0003677, GO:0005496, GO:0005634, GO:0004884, GO:0035076	-
TRINITY_DN17260_c0_g2_i1	ACD74807.1	-	-	90.2	1.5e-94	354.8	637	30	GO:0006355, GO:0003677, GO:0005496, GO:0005634, GO:0004884, GO:0035076	K14034
TRINITY_DN17317_c0_g1_i1	AIG51924.1	-	-	100	4.8e-12	80.5	548	26	GO:0055085, GO:0016021, GO:0022857	-
TRINITY_DN17375_c0_g1_i1	AMS36866.1	-	-	72.9	6.8e-100	372.9	796	45	-	-
TRINITY_DN17382_c0_g1_i1	AHV90276.1	-	-	99.4	1.1e-84	322.8	1104	312	GO:0005885, GO:0030041, GO:0034314, GO:0015629	K05755
TRINITY_DN17502_c0_g1_i2	AAL03955.1	-	-	83.3	7.5e-67	262.7	606	241	GO:0019843, GO:0006412, GO:0005840, GO:0003735	K02990
TRINITY_DN17523_c0_g1_i1	AFH37444.1	-	-	99.1	7.9e-58	231.9	338	7	-	-
TRINITY_DN17548_c0_g1_i1	AGG55021.1	-	-	78.3	8.3e-110	406	914	325	-	-
TRINITY_DN17613_c0_g1_i1	AEW43141.1	-	-	59.1	2.6e-48	200.7	450	11	GO:0016758, GO:0008152	-
TRINITY_DN17619_c0_g2_i1	AAT82219.1	-	-	100	6.3e-27	129.4	387	8	GO:0055085, GO:0016021, GO:0022857	-
TRINITY_DN17619_c0_g3_i1	AAT82219.1	-	-	100	2.7e-59	236.9	375	8	GO:0055085, GO:0016021, GO:0022857	-
TRINITY_DN17633_c0_g1_i1	AAF74214.1	-	-	71.4	1.8e-27	131	313	8	-	-
TRINITY_DN17641_c0_g1_i1	AAT37510.1	-	-	98.2	1.2e-94	355.1	676	8	-	K08672
TRINITY_DN17641_c0_g1_i2	AAT37510.1	-	-	99.2	2.4e-67	264.2	572	7	-	-
TRINITY_DN17641_c0_g1_i3	AAT37510.1	-	-	95.8	1.4e-147	531.6	971	22	-	K08654
TRINITY_DN17655_c0_g1_i1	AMY96431.1	-	-	90.1	2.4e-48	200.7	421	16	-	-
TRINITY_DN17676_c0_g1_i1	AND95945.1	-	-	40	1.1e-08	69.3	527	23	GO:0007608, GO:0004984, GO:0005549, GO:0016020	-
TRINITY_DN17850_c0_g1_i1	AAT83443.1	-	-	90.7	4e-47	196.4	370	8	-	K00868
TRINITY_DN17850_c0_g1_i2	AAT83443.1	-	-	100	4.6e-50	206.1	340	4	-	K00868
TRINITY_DN1786_c0_g1_i1	AGG55005.1	-	-	90.4	9.7e-18	98.6	316	12	-	-
TRINITY_DN17875_c0_g1_i1	AAT81815.1	-	-	98.4	2.1e-63	250.8	436	19	-	-
TRINITY_DN17892_c0_g1_i1	AAC51267.1	-	-	66.2	5.4e-21	109.8	404	3	-	-
TRINITY_DN18079_c0_g1_i1	ADE05588.1	-	-	61.5	5.2e-10	73.2	377	26	GO:0055114, GO:0005506, GO:0016705, GO:0020037	-
TRINITY_DN18094_c0_g1_i1	AID66694.1	-	-	86.6	5e-149	536.6	1120	1374	GO:0003857, GO:0006631, GO:0070403, GO:0055114	K00022
TRINITY_DN18165_c0_g1_i1	AJD81551.1	-	-	55.6	8.1e-58	233.4	1007	76	GO:0007608, GO:0004984, GO:0005549, GO:0016020	-
TRINITY_DN18172_c0_g1_i1	AGB86321.1	-	-	95.6	1.6e-89	337.8	543	11	GO:0006207, GO:0006541, GO:0004088	-
TRINITY_DN18172_c0_g2_i1	AGB86321.1	-	-	92.2	1.3e-92	348.2	579	23	GO:0006207, GO:0006541, GO:0004088	K01955
TRINITY_DN18218_c0_g1_i1	AAA61212.1	-	-	100	2.9e-64	253.4	383	18	GO:0005634, GO:0003700, GO:0006915, GO:0006355, GO:0003677	K04451
TRINITY_DN18250_c0_g1_i1	ALQ33297.1	-	-	86.4	8.1e-144	520.4	2454	788	GO:0005215, GO:0005622, GO:0006810	-
TRINITY_DN18284_c0_g1_i1	ADV36663.1	-	-	83.8	7.4e-41	176	484	6375	-	K02140
TRINITY_DN18342_c0_g1_i2	AII71608.1	-	-	94.7	1.9e-44	188.3	636	41	-	-
TRINITY_DN18380_c0_g1_i1	AOE48001.1	-	-	80.7	2.1e-137	498	1204	78	-	-
TRINITY_DN18394_c0_g1_i1	AAF28474.1	-	-	86.3	1.8e-51	212.2	942	48	GO:0000220	-
TRINITY_DN18400_c0_g1_i1	ANW82407.1	-	-	97.4	3.4e-100	374	891	40	-	K09419
TRINITY_DN18400_c0_g1_i2	ANW82407.1	-	-	95.2	3.6e-131	476.9	860	53	-	K09414
TRINITY_DN18401_c0_g2_i1	ACJ09226.1	-	-	89.2	1.3e-142	515	964	6220	GO:0004298	K02737
TRINITY_DN18429_c0_g1_i1	AMS36866.1	-	-	54.3	3e-19	103.6	311	19	-	-
TRINITY_DN18435_c0_g1_i1	ARD71228.1	-	-	88.8	2.2e-43	184.1	398	6	-	-
TRINITY_DN18435_c0_g1_i2	ARD71228.1	-	-	84.1	1.7e-187	664.5	1177	46	-	K11262
TRINITY_DN18446_c0_g1_i1	AAD38067.1	-	-	82.6	2.7e-118	434.1	851	146	-	-
TRINITY_DN18458_c0_g1_i1	ADI61815.1	-	-	56.2	5.5e-14	87	589	28	-	-
TRINITY_DN18490_c0_g1_i1	ACA35025.1	-	-	80	1.4e-08	68.6	408	34	GO:0006508	-
TRINITY_DN18534_c0_g1_i1	AKP99432.1	-	-	95.5	3.5e-18	101.3	733	53	-	-
TRINITY_DN18535_c0_g1_i2	ABS57435.1	-	-	100	4.8e-36	161	936	16280	-	K02975
TRINITY_DN18549_c1_g1_i1	AAA65999.1	-	-	76.4	4.5e-12	79.7	304	7	-	-
TRINITY_DN1855_c0_g1_i1	AEX00083.1	-	-	96.3	4.3e-18	100.1	403	8	GO:0009312, GO:0016021, GO:0008455, GO:0005795	-
TRINITY_DN18557_c0_g1_i1	AIN34709.1	-	-	65.9	1.4e-47	199.1	810	44	GO:0055114, GO:0006979, GO:0004602	-
TRINITY_DN18587_c0_g1_i1	AFP20597.1	-	-	77	6.7e-19	102.8	408	27	GO:0055114, GO:0020037, GO:0016705, GO:0004497, GO:0005506	-
TRINITY_DN18589_c0_g1_i1	AAT83239.1	-	-	99.1	1.6e-53	218.4	589	17	-	-
TRINITY_DN18652_c0_g1_i2	AAB94559.1	-	-	53.7	1.2e-63	253.1	1174	98	GO:0004252, GO:0006508	K01334
TRINITY_DN18655_c0_g1_i1	AND82445.1	-	-	85.2	1.1e-52	216.1	816	95	-	-
TRINITY_DN18663_c0_g1_i1	ACL27225.1	-	-	92.5	9.7e-12	79.7	653	34	-	-
TRINITY_DN18690_c0_g1_i1	AGG08878.1	-	-	65.7	1e-70	275.8	730	70	GO:0007608, GO:0004984, GO:0005549, GO:0016020	-
TRINITY_DN1870_c0_g1_i1	ALJ30226.1	-	-	80.8	2.4e-25	124.4	454	15	GO:0055114, GO:0016717	-
TRINITY_DN18777_c0_g1_i1	ADV76538.1	-	-	80.6	1e-22	115.5	422	20	-	-
TRINITY_DN18777_c0_g2_i1	ADV76538.1	-	-	91.9	3.3e-48	199.9	335	8	-	-
TRINITY_DN18785_c0_g1_i2	AOG12970.1	-	-	66.9	8.2e-35	156.4	655	181	-	-
TRINITY_DN18815_c0_g1_i1	AIH07599.1	-	-	66.5	1.2e-76	295.8	895	71	GO:0005737, GO:0003824, GO:0009072	K01800
TRINITY_DN18835_c0_g1_i1	AFP36378.1	-	-	100	1.9e-76	295.4	1110	8004	GO:0015629, GO:0030042	K05765
TRINITY_DN18839_c0_g1_i1	AIG51875.1	-	-	90.4	1.5e-62	249.6	1335	106	GO:0007608, GO:0004984, GO:0005549, GO:0016020	-
TRINITY_DN18859_c0_g1_i1	ARD71230.1	-	-	77.2	7.1e-110	406	776	46	-	-
TRINITY_DN18886_c0_g1_i1	ALS92678.1	-	-	99	2.6e-47	196.8	307	6	-	-
TRINITY_DN19024_c0_g1_i2	AGF69542.1	-	-	98.2	4.2e-126	460.3	1022	83148	GO:0003735, GO:0005622, GO:0005840, GO:0006412	K02866
TRINITY_DN19081_c0_g2_i1	AAT82005.1	-	-	100	8e-45	188.7	349	13	-	-
TRINITY_DN19121_c0_g1_i1	ABO45233.1	-	-	57.4	1.1e-11	79	441	10	-	-
TRINITY_DN19161_c0_g1_i2	ALG36655.1	-	-	90.8	2.7e-105	391	883	19	-	K08705
TRINITY_DN19203_c0_g2_i1	ANZ54970.1	-	-	83.6	2e-16	94.4	346	18	-	-
TRINITY_DN19226_c0_g1_i1	AIN39485.1	-	-	93.8	5.9e-100	373.2	902	8154	GO:0055114, GO:0006979, GO:0004602	K00432
TRINITY_DN19247_c0_g1_i1	ALE60399.1	-	-	75	4.7e-126	460.3	1166	39	GO:0005215, GO:0016021, GO:0006810	-
TRINITY_DN19452_c0_g1_i1	AKC34057.1	-	-	88.9	2.6e-40	174.1	456	16	GO:0006810, GO:0005215, GO:0016021	-
TRINITY_DN19452_c0_g1_i2	AKC34057.1	-	-	78.7	5e-31	144.1	773	71	GO:0006810, GO:0005215, GO:0016021	-
TRINITY_DN19460_c0_g1_i1	AEF32141.1	-	-	76	9.8e-173	615.5	1296	107	GO:0007608, GO:0004984, GO:0005549, GO:0016020	-
TRINITY_DN19498_c0_g2_i1	AAT82061.1	-	-	99.5	2.8e-107	397.1	657	26	GO:0004418, GO:0033014	K01749
TRINITY_DN1951_c0_g1_i1	AAC33576.1	-	-	45.7	1.3e-15	92.4	597	32	-	-
TRINITY_DN19512_c0_g1_i1	AAV91453.1	-	-	62.8	3.7e-24	120.2	378	88	-	-
TRINITY_DN19565_c0_g1_i1	AKC34058.1	-	-	83.2	2.1e-169	604.4	1183	59	-	-
TRINITY_DN19573_c0_g1_i1	AFM38214.1	-	-	87.6	1.8e-255	891.7	3215	221	GO:0042626, GO:0015910, GO:0042803, GO:0005777	K05677
TRINITY_DN19574_c0_g1_i1	ACV60231.1	-	-	43.7	4.9e-47	197.2	760	30	-	-
TRINITY_DN19580_c0_g1_i1	ANW09744.1	-	-	75.5	6.5e-18	99.8	466	26	-	-
TRINITY_DN19580_c0_g2_i1	ANW09743.1	-	-	77.5	1.3e-44	188	336	10	-	-
TRINITY_DN19594_c0_g1_i1	AGW25457.1	-	-	81.8	1.5e-40	174.5	331	14	-	-
TRINITY_DN19594_c0_g2_i1	AGW25457.1	-	-	85.6	4.4e-45	192.2	2131	300	-	-
TRINITY_DN19655_c0_g1_i1	AKC42329.1	-	-	67.8	2.3e-56	227.6	531	34	GO:0005215, GO:0016021, GO:0006810	-
TRINITY_DN19675_c0_g1_i1	AGC92656.1	-	-	78.3	4.1e-13	84	524	198	-	-
TRINITY_DN19675_c0_g1_i2	ABK29496.2	-	-	93.8	1.9e-65	258.5	796	752	-	-
TRINITY_DN19708_c0_g3_i1	AMQ46014.1	-	-	86.1	9.6e-29	135.6	419	5	GO:0042302	-
TRINITY_DN19708_c0_g3_i2	AMQ46014.1	-	-	83.5	1.8e-32	147.9	397	7	GO:0042302	-
TRINITY_DN19764_c0_g1_i1	ABO45233.1	-	-	67.9	2.8e-13	84.7	611	26	-	-
TRINITY_DN19771_c0_g1_i1	AKP80584.1	-	-	75.9	5.3e-53	217.2	879	36	GO:0055114, GO:0005506, GO:0016705, GO:0020037	-
TRINITY_DN19795_c0_g1_i1	AGY14579.2	-	-	47.7	2.5e-111	411.8	1521	89	GO:0007608, GO:0004984, GO:0005549, GO:0016020	-
TRINITY_DN19795_c0_g1_i2	AOE48008.1	-	-	44.4	9.8e-12	79.3	503	27	GO:0007608, GO:0004984, GO:0005549, GO:0016020	-
TRINITY_DN19835_c0_g1_i1	ABL63641.1	-	-	49	5.8e-46	193.4	624	43	-	-
TRINITY_DN19855_c0_g1_i1	AMH87782.1	-	-	80.7	7.4e-152	546.2	1319	109	GO:0003700, GO:0006355, GO:0005737, GO:0005634, GO:0005667	K08268
TRINITY_DN19894_c0_g1_i1	ANI22011.1	-	-	75.9	5.7e-232	812.8	1769	341	GO:0016758, GO:0008152	K00699
TRINITY_DN19932_c0_g1_i1	AAO74637.1	-	-	80.5	1e-08	69.3	495	14	GO:0042742, GO:0005576	-
TRINITY_DN19967_c0_g1_i2	AHZ21072.1	-	-	89.2	2.7e-61	244.6	766	24	GO:0006750, GO:0004357	-
TRINITY_DN19967_c0_g1_i3	AHZ21071.1	-	-	86.1	3.4e-128	466.8	779	27	GO:0006750, GO:0004357	K11204
TRINITY_DN19990_c0_g1_i1	ALH43428.1	-	-	96.9	1.6e-28	134.8	424	20	-	-
TRINITY_DN19990_c0_g1_i4	ALH43428.1	-	-	83.9	5.5e-126	459.5	791	21	-	K07377
TRINITY_DN19990_c0_g2_i1	ALH43428.1	-	-	97.6	8.1e-39	168.7	333	6	-	-
TRINITY_DN20013_c0_g1_i1	AFP20588.1	-	-	58	1.7e-38	167.9	416	16	GO:0055114, GO:0005506, GO:0016705, GO:0020037	-
TRINITY_DN20022_c0_g1_i1	AJG44540.1	-	-	83.6	3e-191	677.2	1440	75	GO:0004610	K01836
TRINITY_DN20064_c0_g1_i1	AAT67419.1	-	-	93.5	4.4e-50	206.5	422	39616	-	-
TRINITY_DN20078_c0_g1_i1	ARD71228.1	-	-	92.6	1.4e-114	421.4	648	35	-	-
TRINITY_DN20099_c0_g1_i1	AIH07598.1	-	-	98.5	1.3e-70	276.2	1177	79	GO:0005737, GO:0003824, GO:0009072	K01800
TRINITY_DN20187_c0_g1_i1	AFK64814.1	-	-	71.9	1.9e-74	288.9	1142	740	-	K03098
TRINITY_DN2021_c0_g1_i1	AID54885.1	-	-	85.1	2e-48	200.7	344	8	GO:0055114, GO:0005506, GO:0016705, GO:0020037	-
TRINITY_DN20230_c0_g1_i2	AID66661.1	-	-	89.3	2.3e-142	514.2	983	128	-	K01640
TRINITY_DN20244_c0_g1_i1	AEW43128.1	-	-	63.1	1.2e-187	665.6	1865	344	GO:0016758, GO:0008152	-
TRINITY_DN20277_c0_g1_i1	ACR78452.1	-	-	90.3	2.6e-119	438	1186	132	-	-
TRINITY_DN20289_c1_g1_i1	AIG51879.1	-	-	81.7	8.3e-126	459.1	918	99	GO:0007608, GO:0004984, GO:0005549, GO:0016020	-
TRINITY_DN20305_c1_g1_i1	AAI18597.1	-	-	79.3	9.9e-40	171.8	345	6	-	-
TRINITY_DN20321_c0_g1_i1	AGC92704.2	-	-	52.9	1e-85	326.2	1101	87	-	-
TRINITY_DN20349_c0_g1_i1	AID54902.1	-	-	64.7	2.4e-209	737.6	1815	631	GO:0055114, GO:0005506, GO:0016705, GO:0020037	K20662
TRINITY_DN20370_c0_g1_i1	ACB12079.1	-	-	90.8	9.8e-184	652.1	1347	68544	GO:0005840, GO:0003735, GO:0006412	K02930
TRINITY_DN20406_c1_g1_i1	AFI24897.1	-	-	86.6	2.4e-30	140.6	342	11	-	-
TRINITY_DN20426_c0_g1_i2	APX42443.1	-	-	91.7	6.2e-172	613.6	2163	87	-	K17836
TRINITY_DN20426_c0_g1_i3	AAG34547.1	-	-	79.7	1.6e-44	188	409	10	-	-
TRINITY_DN20426_c0_g1_i5	APX42443.1	-	-	93.2	5e-113	416.8	961	25	-	-
TRINITY_DN20438_c0_g1_i1	ADK55517.2	-	-	77.4	0	1122.1	2603	5263	GO:0051082, GO:0005524, GO:0006457, GO:0006950	K09487
TRINITY_DN20468_c1_g1_i1	ADR51151.1	-	-	70.4	1e-13	85.5	368	252	-	-
TRINITY_DN20468_c1_g1_i2	ADR51151.1	-	-	72.5	4.7e-14	87	506	52	-	-
TRINITY_DN20498_c0_g1_i1	AHV90277.1	-	-	95.3	3.6e-75	290.4	651	609	GO:0034314, GO:0005885, GO:0030833, GO:0015629	K05754
TRINITY_DN20535_c0_g1_i1	ARD71211.1	-	-	73	4.9e-47	197.6	995	47	-	-
TRINITY_DN20536_c0_g1_i1	ABS59653.1	-	-	91.8	1.9e-61	245	725	22	-	-
TRINITY_DN20587_c0_g1_i1	AKJ54521.1	-	-	71.1	4.1e-54	220.3	575	404	-	K13915
TRINITY_DN2059_c0_g1_i1	ADH16751.1	-	-	79.2	2.4e-37	164.1	397	7	GO:0050660, GO:0050661, GO:0055114, GO:0004499	-
TRINITY_DN20611_c0_g1_i1	AFO72903.1	-	-	66	2.6e-10	74.3	416	17	GO:0055114, GO:0020037, GO:0016705, GO:0004497, GO:0005506	-
TRINITY_DN20611_c0_g1_i3	AFO72903.1	-	-	64.8	2.3e-10	74.3	374	6	GO:0055114, GO:0020037, GO:0016705, GO:0004497, GO:0005506	-
TRINITY_DN20613_c0_g1_i1	AIN34708.1	-	-	83	2.9e-150	540.8	1237	128	GO:0016746	K08766
TRINITY_DN20618_c0_g2_i2	ACU23816.1	-	-	100	1.8e-143	517.7	849	17	-	K08912
TRINITY_DN20625_c0_g1_i1	ABV68867.1	-	-	83.4	2e-72	281.6	755	1037	GO:0006869, GO:0008289, GO:0005576	-
TRINITY_DN20629_c0_g1_i1	ABI33827.1	-	-	78	1.2e-110	409.8	1887	260	GO:0004930, GO:0007186, GO:0016021, GO:0004930, GO:0007186, GO:0016021	K04153
TRINITY_DN20638_c0_g1_i2	ACC63237.1	-	-	66.1	2e-30	141.4	493	11	GO:0007608, GO:0004984, GO:0005549, GO:0016020	-
TRINITY_DN20638_c0_g1_i3	AGK90016.1	-	-	69.1	3.3e-45	190.3	427	19	GO:0007608, GO:0004984, GO:0005549, GO:0016020	-
TRINITY_DN20638_c0_g1_i4	AGK90016.1	-	-	66.7	6e-15	90.1	543	14	GO:0007608, GO:0004984, GO:0005549, GO:0016020	-
TRINITY_DN20638_c0_g1_i5	AGK90016.1	-	-	56.6	1.3e-13	85.5	466	9	GO:0007608, GO:0004984, GO:0005549, GO:0016020	-
TRINITY_DN20638_c0_g2_i1	ACC63237.1	-	-	57.3	2.3e-87	331.6	1035	70	GO:0007608, GO:0004984, GO:0005549, GO:0016020	K08471
TRINITY_DN20647_c0_g1_i1	AII01008.1	-	-	48.6	8.6e-45	189.9	839	882	GO:0005549	-
TRINITY_DN20733_c0_g1_i1	AHZ21071.1	-	-	83.8	5.8e-80	306.2	596	45	GO:0006750, GO:0004357	-
TRINITY_DN20781_c0_g1_i1	ADB45159.1	-	-	54.5	7.1e-15	89.7	494	56	-	-
TRINITY_DN20782_c0_g1_i2	AIH07590.1	-	-	72.9	9.7e-88	333.2	1299	754	-	K00799
TRINITY_DN20798_c0_g1_i1	AEC12435.1	-	-	91.6	9.6e-89	335.9	832	9248	GO:0006165, GO:0006241, GO:0006228, GO:0004550, GO:0006183	K00940
TRINITY_DN20800_c0_g3_i1	AAV91425.1	-	-	44.3	1.6e-11	79	649	63	-	-
TRINITY_DN20802_c0_g1_i1	AAT98633.1	-	-	74.6	1.4e-42	182.2	637	51	GO:0005634, GO:0006355, GO:0003677, GO:0004887	-
TRINITY_DN20803_c0_g2_i1	ADF30256.1	-	-	97.8	6.2e-43	184.1	1107	1770	GO:0005634, GO:0016925	K12160
TRINITY_DN20810_c0_g1_i2	AKN89772.1	-	-	75.8	1.3e-46	196.1	925	101	-	-
TRINITY_DN20842_c0_g1_i1	ABV68865.1	-	-	73.3	2.3e-73	284.6	749	263	GO:0003735, GO:0005840, GO:0005622, GO:0006412	K16174
TRINITY_DN20848_c0_g1_i2	ALM26231.1	-	-	64	5.4e-134	486.9	1344	67	GO:0007608, GO:0004984, GO:0005549, GO:0016020	-
TRINITY_DN20850_c0_g1_i1	AIH07600.1	-	-	80.9	6e-104	387.1	1367	912	-	K00799
TRINITY_DN20895_c0_g1_i1	APM86798.1	-	-	80.5	2.6e-232	814.3	2325	719	-	-
TRINITY_DN20902_c0_g1_i1	AIN34685.1	-	-	90.2	3.7e-190	673.3	1202	204	-	K12869
TRINITY_DN20916_c0_g1_i1	ARD08866.1	-	-	69.4	1.1e-52	217.6	2308	258	GO:0007034, GO:0007034	K12195
TRINITY_DN20945_c0_g2_i2	AIP87049.1	-	-	98.6	6e-119	437.6	2119	81	GO:0007264, GO:0005525	K07883
TRINITY_DN21009_c0_g1_i1	ABO21763.1	-	-	51.1	3.8e-30	141.4	915	481	-	-
TRINITY_DN21057_c0_g1_i2	ADI61819.1	-	-	39.2	1.6e-09	73.2	1138	73	-	-
TRINITY_DN21066_c0_g1_i1	AIH07603.1	-	-	62.3	4.9e-46	193.7	687	2576	-	K00799
TRINITY_DN21070_c0_g1_i1	AEW43141.1	-	-	72.3	3.2e-130	473.8	912	52	GO:0016758, GO:0008152	K10757
TRINITY_DN21076_c0_g1_i1	ABS50439.1	-	-	58.5	2.6e-11	77.4	352	8	-	-
TRINITY_DN21089_c0_g1_i1	AKT26481.1	-	-	68.4	9.7e-36	159.1	499	42	-	-
TRINITY_DN21158_c0_g1_i1	AIE45854.1	-	-	76.1	9.9e-13	82	329	9	-	-
TRINITY_DN21167_c0_g1_i1	ALF46272.1	-	-	78.1	4.9e-56	228	1438	113	GO:0005215, GO:0016021, GO:0006810	-
TRINITY_DN21175_c0_g1_i1	ANI22002.1	-	-	60	2.5e-181	644.8	2148	3792	GO:0016758, GO:0008152	-
TRINITY_DN21192_c0_g1_i1	AKT26497.1	-	-	36.2	9.8e-35	156.4	782	383	-	-
TRINITY_DN21199_c0_g1_i1	AID54855.1	-	-	74	1.2e-63	252.3	689	97	GO:0055114, GO:0005506, GO:0016705, GO:0020037	-
TRINITY_DN21199_c0_g2_i1	AID54855.1	-	-	80.7	2.7e-186	660.6	1326	75	GO:0055114, GO:0005506, GO:0016705, GO:0020037	K10720
TRINITY_DN21202_c0_g1_i1	AIG51880.1	-	-	61.4	2.3e-30	141.7	717	863	GO:0007608, GO:0004984, GO:0005549, GO:0016020	-
TRINITY_DN21202_c0_g2_i1	AOE48014.1	-	-	38.2	1.5e-38	169.1	801	136	GO:0007608, GO:0004984, GO:0005549, GO:0016020	-
TRINITY_DN21254_c0_g1_i1	ADM07446.1	-	-	97.3	2.1e-119	438.7	1638	298	GO:0007264, GO:0005525	K07918
TRINITY_DN21311_c0_g1_i1	AEW46878.1	-	-	65.5	1e-63	252.7	797	53	GO:0005975, GO:0004553	-
TRINITY_DN21321_c0_g1_i1	AIB06820.1	-	-	78.7	3.9e-159	570.1	1072	76	-	-
TRINITY_DN21388_c0_g1_i1	AIH07582.1	-	-	66.7	1e-75	292.7	901	67	-	-
TRINITY_DN21412_c0_g1_i1	ALM26206.1	-	-	64	4e-36	161.4	1037	32	GO:0007608, GO:0004984, GO:0005549, GO:0016020	-
TRINITY_DN21412_c0_g1_i2	ALM26206.1	-	-	68.5	2e-131	478.4	1367	95	GO:0007608, GO:0004984, GO:0005549, GO:0016020	-
TRINITY_DN21439_c0_g1_i1	AAX51193.1	-	-	76.2	2.8e-19	104	385	176	GO:0005576	-
TRINITY_DN21455_c0_g2_i1	AKJ54519.1	-	-	64.5	1.8e-49	204.9	588	356	-	K01185
TRINITY_DN21455_c0_g3_i2	AAP03061.1	-	-	63.1	2.3e-44	188	584	160	-	-
TRINITY_DN21456_c0_g1_i1	ADK73626.1	-	-	74.8	2.8e-104	387.5	845	79	GO:0009056, GO:0008270	K07048
TRINITY_DN21468_c0_g1_i1	AOE48028.1	-	-	56.5	2.2e-79	305.4	1328	111	GO:0007608, GO:0004984, GO:0005549, GO:0016020	-
TRINITY_DN21468_c0_g1_i2	AOE48028.1	-	-	61.7	9.8e-134	486.1	1425	152	GO:0007608, GO:0004984, GO:0005549, GO:0016020	-
TRINITY_DN21468_c0_g1_i3	AOE48028.1	-	-	49.5	1.2e-13	85.5	434	10	GO:0007608, GO:0004984, GO:0005549, GO:0016020	-
TRINITY_DN21476_c0_g1_i1	AII01083.1	-	-	57.9	3.9e-136	494.2	1536	134	GO:0007608, GO:0004984, GO:0005549, GO:0016020	-
TRINITY_DN2152_c0_g1_i1	AKD01741.1	-	-	66.7	1.1e-46	195.3	451	14	GO:0008270, GO:0016491, GO:0055114	-
TRINITY_DN21551_c0_g2_i1	AFK28500.1	-	-	90.6	5.9e-165	590.1	1747	3387	GO:0055114, GO:0030060, GO:0006108	K00025
TRINITY_DN21608_c0_g1_i1	ADI61810.1	-	-	69.8	2.2e-59	237.7	514	35	-	-
TRINITY_DN21711_c0_g1_i1	ACC63237.1	-	-	58	8.2e-20	106.7	722	44	GO:0007608, GO:0004984, GO:0005549, GO:0016020	-
TRINITY_DN21728_c0_g1_i1	AEK20838.1	-	-	58.2	1.2e-166	595.9	2006	366	-	K04398
TRINITY_DN21745_c0_g1_i2	AGH25562.1	-	-	74.2	1e-30	143.7	1247	187	-	-
TRINITY_DN21763_c0_g1_i1	AAM14415.1	-	-	72.8	3.7e-61	244.2	800	44	-	-
TRINITY_DN21764_c0_g1_i1	AHG99253.1	-	-	84.6	4e-163	584.3	2126	8374	GO:0008234	K01365
TRINITY_DN21779_c0_g1_i2	ABU96712.1	-	-	100	1.3e-79	305.1	596	979	GO:0005634	K12877
TRINITY_DN21782_c2_g1_i1	ABO45233.1	-	-	77.8	9.4e-16	93.6	939	85	-	-
TRINITY_DN21853_c0_g1_i1	AAG36875.1	-	-	53.4	4.4e-150	540.8	1846	386	GO:0005794	K20358
TRINITY_DN21906_c0_g1_i1	ABH01082.1	-	-	63.9	4.5e-63	250.4	713	108	-	-
TRINITY_DN21921_c0_g1_i1	AFV15800.1	-	-	63.9	2.6e-67	264.6	791	433	-	K01446
TRINITY_DN21960_c0_g1_i1	AJP70489.1	-	-	77.7	1.2e-107	398.7	802	23	GO:0005829, GO:0019287, GO:0004163	K01597
TRINITY_DN21960_c0_g2_i1	AJP70489.1	-	-	73.2	4.6e-40	174.9	1348	102	GO:0005829, GO:0019287, GO:0004163	-
TRINITY_DN21963_c0_g1_i3	AIG51886.1	-	-	68.4	1.7e-133	485.3	1465	200	GO:0007608, GO:0004984, GO:0005549, GO:0016020	-
TRINITY_DN21964_c0_g1_i1	AGC39046.1	-	-	64.6	2.7e-65	259.2	1952	224	GO:0006281, GO:0033699, GO:0003677	K10863
TRINITY_DN21972_c0_g1_i1	ADR64685.1	-	-	77	7.2e-62	247.3	1333	129	-	-
TRINITY_DN22026_c0_g2_i1	AHC98015.1	-	-	63.1	3.4e-77	297.4	745	40	GO:0016021, GO:0051033, GO:0033227	-
TRINITY_DN22026_c0_g3_i1	AHC98015.1	-	-	65.7	3.2e-29	136.7	319	6	GO:0016021, GO:0051033, GO:0033227	-
TRINITY_DN22094_c0_g1_i1	AOG12855.1	-	-	50.2	4.5e-54	220.7	829	149	-	-
TRINITY_DN22101_c0_g1_i1	ALJ30249.1	-	-	70.8	4.8e-32	146.7	482	24	-	-
TRINITY_DN22127_c0_g1_i1	AHA43054.1	-	-	37.3	3e-11	77.4	401	279	-	-
TRINITY_DN22134_c0_g1_i1	AKD01753.1	-	-	81.4	1.8e-26	127.9	367	51	GO:0016491, GO:0055114	-
TRINITY_DN22134_c0_g1_i2	AKD01736.1	-	-	85.5	7.4e-164	585.9	1157	594	GO:0016491, GO:0055114	K00002
TRINITY_DN2216_c0_g1_i1	AHE57674.1	-	-	96.4	3e-40	173.7	393	11	-	K13534
TRINITY_DN22228_c0_g1_i1	AKB96197.1	-	-	98.3	1.5e-203	718.8	2382	1026	-	K17943
TRINITY_DN22229_c0_g1_i1	ARE67826.1	-	-	86.6	4.2e-194	687.2	2052	4142	-	K01379
TRINITY_DN22260_c0_g1_i1	AOO86800.1	-	-	83.2	6.9e-106	392.9	870	1018	-	-
TRINITY_DN22281_c0_g1_i2	ALM26214.1	-	-	50.9	1.1e-66	263.1	1154	124	GO:0007608, GO:0004984, GO:0005549, GO:0016020	-
TRINITY_DN22281_c0_g2_i2	AQQ73505.1	-	-	57.1	1.3e-15	92	441	7	GO:0007608, GO:0004984, GO:0005549, GO:0016020	-
TRINITY_DN22294_c0_g1_i1	ADI61810.1	-	-	69	5.8e-10	74.3	928	64	-	-
TRINITY_DN22326_c0_g1_i1	ARD71181.1	-	-	76.9	8.2e-156	559.7	1672	2092	GO:0055114, GO:0016717	K00507
TRINITY_DN22354_c0_g1_i1	AFD01656.1	-	-	44.3	1.9e-63	252.3	1130	104	-	-
TRINITY_DN22371_c0_g1_i1	AIH07579.1	-	-	61.7	2.9e-68	267.7	750	101	-	K00799
TRINITY_DN22384_c0_g1_i1	AMW64459.1	-	-	86.8	8.9e-107	396	942	416	-	-
TRINITY_DN22415_c0_g1_i1	ANW86206.1	-	-	52.5	8.5e-24	120.2	853	49	-	-
TRINITY_DN22415_c0_g2_i1	ANW86207.1	-	-	47.3	9.4e-29	136.7	916	212	-	-
TRINITY_DN22415_c0_g2_i2	ANW86207.1	-	-	47.3	7.7e-29	137.1	976	117	-	-
TRINITY_DN22427_c0_g2_i1	AAC47451.1	-	-	84.3	3.9e-36	159.8	346	12	-	-
TRINITY_DN22433_c0_g1_i1	AAF61949.1	-	-	58.6	5.6e-84	320.9	1445	207	-	-
TRINITY_DN22449_c0_g1_i1	ARD71185.1	-	-	79	6e-153	549.7	1170	692	GO:0055114, GO:0016717	K00507
TRINITY_DN22456_c0_g1_i1	ANI22009.1	-	-	65.4	1.9e-154	555.1	1576	328	GO:0016758, GO:0008152	-
TRINITY_DN22466_c0_g1_i1	ALJ84053.1	-	-	80	7.2e-43	184.1	1286	181	GO:0055114, GO:0005506, GO:0016705, GO:0020037	K10722
TRINITY_DN22496_c1_g2_i1	ANI22011.1	-	-	70.5	2.2e-17	98.6	699	48	GO:0016758, GO:0008152	-
TRINITY_DN22516_c0_g1_i1	AHA43054.1	-	-	40.5	2.4e-13	85.5	896	120	-	-
TRINITY_DN22519_c0_g1_i1	ADR64687.1	-	-	67.4	2.2e-93	352.1	1433	125	-	-
TRINITY_DN22535_c0_g1_i1	AID54872.1	-	-	60.4	9.2e-177	629.4	1820	3415	GO:0055114, GO:0005506, GO:0016705, GO:0020037	-
TRINITY_DN22549_c0_g1_i1	ADX66430.1	-	-	93	8.1e-97	362.8	917	344	-	K12181
TRINITY_DN22581_c0_g1_i3	AJW76725.1	-	-	77.8	4.2e-69	270.4	698	25	GO:0016791, GO:0008152	-
TRINITY_DN22581_c0_g1_i4	AJW76725.1	-	-	81	1.1e-149	538.5	977	61	GO:0016791, GO:0008152	K01077
TRINITY_DN22590_c0_g1_i1	ABB76924.1	-	-	73.4	5.5e-161	576.2	1073	176	GO:0004563	K12373
TRINITY_DN22595_c1_g1_i1	AFC98367.1	-	-	93.1	4.3e-289	1002.7	1949	3697	GO:0006979, GO:0020037, GO:0055114, GO:0004096	K03781
TRINITY_DN22595_c1_g2_i1	ALM26250.1	-	-	62.1	2.1e-85	325.1	1038	80	GO:0007608, GO:0004984, GO:0005549, GO:0016020	-
TRINITY_DN22601_c0_g2_i1	AAK39637.1	-	-	90	4.1e-296	1025.8	1687	113	GO:0008152	K01681
TRINITY_DN22618_c0_g1_i1	AIN34692.1	-	-	98.4	4.1e-97	363.6	790	506	-	K10427
TRINITY_DN22619_c1_g1_i1	AGS40931.1	-	-	69.3	3.4e-52	214.9	1147	94	-	-
TRINITY_DN22619_c1_g1_i3	AGS40931.1	-	-	85.9	8.5e-185	656.8	2871	1974	-	K18420
TRINITY_DN22630_c0_g4_i1	ARD71233.1	-	-	76.9	6e-96	359.8	809	1588	-	-
TRINITY_DN22639_c0_g1_i1	AAV91453.1	-	-	73.5	8.9e-23	115.9	475	179	-	-
TRINITY_DN22639_c0_g1_i2	AAV91453.1	-	-	73.5	8.4e-23	115.9	450	164	-	-
TRINITY_DN22645_c0_g1_i1	AIH07601.1	-	-	59.1	2.2e-92	349	1667	1042	GO:0005737, GO:0004364, GO:0008152	K00799
TRINITY_DN22645_c0_g1_i2	ABD36306.1	-	-	61.1	1.9e-30	141.4	469	47	GO:0005737, GO:0004364, GO:0008152	-
TRINITY_DN22647_c0_g1_i1	AFM73645.1	-	-	53	4.1e-65	257.7	1033	987	-	-
TRINITY_DN22657_c0_g1_i1	AGP04177.1	-	-	92	1.2e-76	296.2	1158	3748	GO:0006511	K03094
TRINITY_DN22685_c0_g1_i1	AEJ38206.1	-	-	65.7	5.7e-213	749.6	1686	157	-	-
TRINITY_DN22714_c0_g1_i1	AGQ53951.1	-	-	83	4.3e-111	410.2	891	51	GO:0008448, GO:0006044	K01443
TRINITY_DN22714_c0_g1_i2	AGQ53951.1	-	-	86.5	5.8e-113	416.4	861	59	GO:0008448, GO:0006044	K01443
TRINITY_DN22731_c0_g1_i1	AGO62006.1	-	-	56.1	2.2e-159	571.6	1794	268	GO:0055114, GO:0005506, GO:0016705, GO:0020037	-
TRINITY_DN22783_c0_g1_i1	ACA35024.1	-	-	66.7	7.3e-104	386.7	1286	141	GO:0006508	-
TRINITY_DN22802_c0_g1_i1	AEG64801.1	-	-	93.7	3.2e-174	620.2	1039	716	-	K15498
TRINITY_DN22823_c0_g2_i1	AKC42322.1	-	-	99.2	3e-222	781.6	3807	2273	-	K03083
TRINITY_DN22865_c0_g1_i1	AMW64460.1	-	-	87.6	8.3e-63	250	996	447	-	K07390
TRINITY_DN22866_c0_g1_i1	ALL42058.1	-	-	75.8	8.8e-232	812	1602	508	GO:0051082, GO:0006457, GO:0005509, GO:0005783	K01052
TRINITY_DN22884_c0_g1_i1	AAO15491.1	-	-	92.2	4.9e-161	576.6	1257	1187	GO:0003743, GO:0005850, GO:0003723	K03237
TRINITY_DN22894_c0_g1_i1	AAY88215.1	-	-	98.2	1.1e-54	221.9	453	29	-	-
TRINITY_DN22897_c0_g1_i1	ABB92838.1	-	-	99.2	9.4e-131	475.7	1008	1560	GO:0042256, GO:0043022	K03264
TRINITY_DN22907_c0_g1_i1	ADV76538.1	-	-	85.1	0	1587.8	3338	999	-	K02021
TRINITY_DN22931_c0_g1_i1	ACU68553.1	-	-	38.6	1.8e-46	196.1	1245	631	-	K20694
TRINITY_DN22934_c0_g1_i2	AGH06055.1	-	-	77.5	1.1e-167	599.4	2043	248	-	K12386
TRINITY_DN22934_c0_g1_i4	AGH06055.1	-	-	78.3	2e-174	622.1	2515	1553	-	K12386
TRINITY_DN22945_c0_g1_i2	APC26146.1	-	-	90.6	2e-85	325.9	1631	514	GO:0006468, GO:0004674, GO:0007165	-
TRINITY_DN22973_c0_g1_i1	AFC90194.1	-	-	77.9	2.8e-120	441	1099	7104	GO:0016679, GO:0055114	K00411
TRINITY_DN22983_c0_g1_i1	AEM00018.1	-	-	77.6	0	1075.8	3784	1633	GO:0006265, GO:0003917, GO:0003677	K03163
TRINITY_DN22992_c0_g1_i2	AAN86049.1	-	-	89.1	7.7e-17	96.7	655	577	-	-
TRINITY_DN22993_c0_g1_i1	ADK55523.1	-	-	60.2	5.8e-64	253.4	769	6157	-	-
TRINITY_DN23002_c0_g1_i1	ABC24707.1	-	-	48.6	5.2e-40	173.3	525	20	-	-
TRINITY_DN23054_c0_g1_i1	AID54862.1	-	-	61.4	7.5e-186	659.4	1647	95	GO:0055114, GO:0005506, GO:0016705, GO:0020037	K15004
TRINITY_DN23054_c0_g1_i2	AID54862.1	-	-	58.5	6.2e-183	649.8	1728	92	GO:0055114, GO:0005506, GO:0016705, GO:0020037	-
TRINITY_DN23075_c0_g1_i1	AHE57674.1	-	-	77.7	6e-141	510.4	1750	300	-	-
TRINITY_DN23092_c0_g1_i1	ADO33013.1	-	-	56.1	3.8e-45	190.7	639	2322	-	-
TRINITY_DN23096_c0_g1_i1	AOE48058.1	-	-	72.6	3.6e-149	537.3	1361	168	GO:0007608, GO:0004984, GO:0005549, GO:0016020	K08471
TRINITY_DN23112_c0_g1_i1	ACV60246.1	-	-	83.3	1.5e-268	934.1	1583	146	-	-
TRINITY_DN23135_c0_g1_i3	ALL54586.1	-	-	83.2	5.8e-172	613.6	2008	197	-	-
TRINITY_DN23147_c0_g1_i3	ALM24944.1	-	-	73.8	3.7e-80	308.5	1879	241	-	-
TRINITY_DN23169_c0_g1_i2	AFC35302.1	-	-	66.7	1.8e-18	101.7	494	85	-	-
TRINITY_DN23172_c0_g1_i1	AGP03457.1	-	-	73.4	2e-61	245.4	952	6820	GO:0005549	-
TRINITY_DN23172_c0_g1_i2	AGP03457.1	-	-	73.4	1.9e-61	245.4	915	7066	GO:0005549	-
TRINITY_DN23178_c0_g1_i2	AGQ45621.1	-	-	74.7	1e-137	499.2	1280	325	GO:0016491, GO:0055114	-
TRINITY_DN23182_c1_g1_i2	AAL26576.1	-	-	96.9	5.6e-80	306.2	574	20034	GO:0005840, GO:0006412, GO:0003735	K02870
TRINITY_DN23190_c2_g1_i1	AGQ45613.1	-	-	74.5	1.9e-10	75.1	519	16	GO:0016491, GO:0055114	-
TRINITY_DN23190_c2_g1_i2	AGQ45613.1	-	-	71.5	1.7e-46	195.7	901	183	GO:0016491, GO:0055114	-
TRINITY_DN23190_c2_g2_i1	AGQ45613.1	-	-	72.8	2e-62	248.1	631	40	GO:0016491, GO:0055114	-
TRINITY_DN23207_c0_g2_i1	AAL55829.1	-	-	74.5	2.9e-12	80.9	441	19	-	-
TRINITY_DN23209_c0_g1_i1	AHK59818.1	-	-	77.4	1.1e-82	315.5	676	576	-	K01446
TRINITY_DN23228_c0_g1_i1	AAB62719.1	-	-	69.4	7e-92	347.8	2386	886	-	-
TRINITY_DN23229_c0_g2_i1	ACR07788.1	-	-	100	2.6e-132	481.9	2015	24534	GO:0019904	K16197
TRINITY_DN23234_c0_g3_i1	ACE75199.1	-	-	45.5	8.1e-36	159.8	710	84	-	-
TRINITY_DN23239_c0_g4_i1	AKC42326.1	-	-	88.7	6.6e-297	1028.5	1757	130	-	K16506
TRINITY_DN23245_c0_g2_i1	AEL33699.1	-	-	68	4.3e-44	186.4	383	11	-	-
TRINITY_DN23259_c0_g1_i2	AAK52495.1	-	-	53.6	2.7e-107	398.7	1843	377	GO:0005615	-
TRINITY_DN23259_c0_g2_i1	AAK52495.1	-	-	57.7	3.1e-77	298.1	1170	61	GO:0005615	-
TRINITY_DN23279_c0_g1_i1	AGK89999.1	-	-	61.8	1.6e-108	402.1	1226	110	GO:0007608, GO:0004984, GO:0005549, GO:0016020	-
TRINITY_DN23292_c0_g1_i2	AAK64362.1	-	-	82.4	6.1e-100	373.6	1210	5394	-	K00799
TRINITY_DN23295_c0_g1_i1	ALH43429.1	-	-	82.5	5.1e-59	236.5	539	26	-	K03831
TRINITY_DN23295_c0_g2_i1	ALH43429.1	-	-	82.5	9.9e-225	789.3	2594	537	-	K15376
TRINITY_DN23298_c0_g1_i2	ADB57048.1	-	-	75.3	1.8e-109	405.2	1145	627	GO:0008152, GO:0003824	K13238
TRINITY_DN23306_c0_g1_i1	AAD09285.1	-	-	66.7	8.8e-100	372.5	786	89	GO:0005615	-
TRINITY_DN23306_c2_g2_i1	AAD09285.1	-	-	66.7	4e-177	630.6	1780	2371	GO:0005615	-
TRINITY_DN23306_c2_g2_i2	AAO21505.1	-	-	65	5.1e-99	370.9	1559	468	GO:0005615	-
TRINITY_DN23308_c0_g1_i1	ALJ30213.1	-	-	80	1.7e-45	191.8	644	510	-	-
TRINITY_DN23308_c0_g1_i2	AKT26503.1	-	-	56.1	8.7e-41	176	570	5150	GO:0005549	-
TRINITY_DN23308_c0_g2_i1	ABM67689.1	-	-	84.5	3e-48	200.7	512	3288	-	-
TRINITY_DN23308_c0_g3_i1	ABM67689.1	-	-	82.7	5.4e-49	203.4	600	5973	-	-
TRINITY_DN23322_c0_g1_i1	AKL78861.1	-	-	78.1	5.3e-16	95.1	1553	190	GO:0006541, GO:0004359	-
TRINITY_DN23344_c0_g1_i1	AKP80584.1	-	-	90.6	6.3e-77	297.7	1804	149	GO:0055114, GO:0005506, GO:0016705, GO:0020037	K17951
TRINITY_DN23344_c0_g1_i3	AKP80584.1	-	-	90.6	6.8e-77	297.7	1945	183	GO:0055114, GO:0005506, GO:0016705, GO:0020037	K17951
TRINITY_DN23360_c9_g1_i3	AAH34225.1	-	-	68.4	1.5e-24	121.3	333	7	GO:0007018, GO:0003777	-
TRINITY_DN23360_c9_g2_i2	AAG35515.1	-	-	83.5	9.9e-35	155.6	464	49	-	-
TRINITY_DN23361_c0_g1_i1	ARD71224.1	-	-	76.3	1e-78	303.5	1596	132	GO:0016747	K14457
TRINITY_DN23370_c3_g1_i5	ADI61819.1	-	-	83.3	3.1e-09	70.9	455	1892	-	-
TRINITY_DN23370_c3_g4_i1	ADH16752.1	-	-	73.2	7e-28	134	1043	64	GO:0050660, GO:0050661, GO:0055114, GO:0004499	-
TRINITY_DN23370_c3_g4_i3	ADH16752.1	-	-	73.2	7.2e-28	134	1077	64	GO:0050660, GO:0050661, GO:0055114, GO:0004499	-
TRINITY_DN23372_c0_g2_i1	AAD09288.1	-	-	78.6	2.6e-80	308.1	993	283	-	-
TRINITY_DN23392_c6_g3_i2	AIH07588.1	-	-	74	3.8e-88	334	858	129	-	K00799
TRINITY_DN23401_c0_g1_i1	AHB18378.1	-	-	71.3	1e-69	273.1	1091	1175	-	K00799
TRINITY_DN23401_c0_g1_i2	AHB18378.1	-	-	64.6	8.9e-82	312.8	853	2297	-	K00799
TRINITY_DN23401_c0_g1_i3	AHB18378.1	-	-	88.6	4.4e-08	66.6	343	54	-	-
TRINITY_DN23411_c0_g1_i1	AIN39484.1	-	-	96	3.1e-17	97.1	347	17	-	-
TRINITY_DN23413_c10_g1_i1	AAN63675.1	-	-	81.6	1.9e-15	92	637	23	-	-
TRINITY_DN23420_c11_g2_i1	AEW46855.1	-	-	69.3	2.5e-135	491.1	1166	100	GO:0016491, GO:0055114	-
TRINITY_DN23434_c0_g1_i1	AQY60264.1	-	-	60.7	1.7e-48	204.1	3300	3009	-	-
TRINITY_DN23444_c10_g1_i1	AKD01778.1	-	-	66.7	5.7e-14	86.7	470	8	GO:0080019	-
TRINITY_DN23458_c0_g2_i1	AFS64716.1	-	-	63.9	4.8e-53	216.5	469	62	GO:0008168	K15336
TRINITY_DN23469_c7_g1_i1	AHL58837.1	-	-	68.9	2.3e-28	134.4	445	15	GO:0009253, GO:0008745	-
TRINITY_DN23469_c7_g2_i1	AHL58837.1	-	-	79.7	3.1e-54	222.2	1644	69	GO:0009253, GO:0008745	-
TRINITY_DN23469_c7_g2_i4	AHL58837.1	-	-	79.7	3e-54	222.2	1614	61	GO:0009253, GO:0008745	-
TRINITY_DN23483_c11_g4_i1	ABO45233.1	-	-	72	7.8e-11	76.3	476	8	GO:0005942, GO:0035014	-
TRINITY_DN23483_c11_g4_i2	ABO45233.1	-	-	67.2	1.5e-12	82.4	639	22	GO:0005942, GO:0035014	-
TRINITY_DN23499_c0_g1_i1	AAW24481.1	-	-	47.8	7.5e-73	283.5	1103	953	GO:0004252, GO:0006508	-
TRINITY_DN23502_c0_g1_i1	AKH61981.1	-	-	94.3	9.4e-106	393.7	2008	636	-	K05909
TRINITY_DN23511_c0_g1_i1	AAT84023.1	-	-	97.8	1.9e-42	181	407	59	GO:0008741, GO:0019569, GO:0005524	-
TRINITY_DN23512_c0_g2_i1	AIC61933.1	-	-	71.6	2.5e-28	134	380	13	-	-
TRINITY_DN23512_c2_g1_i1	AIC61933.1	-	-	58.8	4.4e-27	129.8	350	8	-	-
TRINITY_DN23518_c0_g2_i1	ALA09392.1	-	-	99.5	4.1e-246	859.8	1801	666	GO:0005885, GO:0034314, GO:0005524, GO:0007015	K18584
TRINITY_DN23525_c0_g1_i1	AMH87783.1	-	-	75.1	2.6e-99	371.7	1348	215	-	K11830
TRINITY_DN23536_c0_g1_i2	ALM26199.1	-	-	45.2	3.9e-18	100.9	628	17	GO:0007608, GO:0004984, GO:0005549, GO:0016020	-
TRINITY_DN23536_c0_g1_i3	AGY14579.2	-	-	49.4	5.7e-107	397.1	1357	136	GO:0007608, GO:0004984, GO:0005549, GO:0016020	-
TRINITY_DN23539_c0_g1_i2	ANG60537.1	-	-	95	8.3e-263	915.6	2349	1584	GO:0055114, GO:0016714	K00500
TRINITY_DN23548_c0_g3_i1	AAY25024.3	-	-	99	1.2e-51	211.5	353	19	GO:0016021	-
TRINITY_DN23549_c0_g1_i2	AOE48037.1	-	-	48.6	3.9e-97	364.4	1301	213	GO:0007608, GO:0004984, GO:0005549, GO:0016020	-
TRINITY_DN23585_c0_g1_i1	ACL51928.1	-	-	83.8	1.7e-69	272.3	1085	2152	-	K13915
TRINITY_DN23585_c1_g2_i1	AAZ29605.1	-	-	100	2.3e-53	217.2	385	3331	-	-
TRINITY_DN23585_c1_g3_i1	AEB26318.1	-	-	99.6	4.1e-133	483.4	913	11318	-	-
TRINITY_DN23587_c7_g3_i2	AKU76414.1	-	-	87.9	2.5e-175	624.8	2045	123	GO:0016021, GO:0042284, GO:0030148	K04712
TRINITY_DN23587_c7_g8_i1	ALH43428.1	-	-	82.6	2e-82	314.7	716	33	-	-
TRINITY_DN23588_c1_g3_i1	ALQ33321.1	-	-	66.3	9.7e-134	486.9	2398	350	GO:0005215, GO:0005622, GO:0006810	-
TRINITY_DN23596_c12_g2_i3	ALD65902.1	-	-	47.8	2.9e-31	144.4	596	59	GO:0005549	-
TRINITY_DN23602_c10_g6_i1	AGO62005.1	-	-	63.7	2.4e-141	511.5	1580	123	GO:0055114, GO:0005506, GO:0016705, GO:0020037	-
TRINITY_DN23611_c0_g1_i1	AFK28502.1	-	-	89.5	5.9e-279	968.8	1689	307	GO:0005525, GO:0004611, GO:0006094	K01596
TRINITY_DN23611_c0_g2_i1	AFK28502.1	-	-	82.4	2e-61	245	739	486	GO:0005525, GO:0004611, GO:0006094	-
TRINITY_DN23622_c0_g1_i1	AGR49313.1	-	-	88.1	1.4e-190	674.9	1377	592	GO:0055114, GO:0016717	K00507
TRINITY_DN23629_c12_g1_i5	AIC61908.1	-	-	77.3	3.3e-23	116.7	303	45	-	-
TRINITY_DN23638_c0_g1_i2	ABU62829.1	-	-	64.8	1.5e-127	466.5	2632	455	GO:0005615	-
TRINITY_DN23638_c0_g1_i7	AAV91429.1	-	-	59.1	1.9e-120	442.2	1701	651	GO:0005615	K13963
TRINITY_DN23638_c0_g1_i8	ABU62829.1	-	-	64.2	7.8e-123	450.3	1861	515	GO:0005615	K13963
TRINITY_DN23664_c4_g1_i1	AHY99682.1	-	-	42.9	1.2e-09	73.2	838	83	GO:0016758, GO:0008152	-
TRINITY_DN23711_c6_g1_i2	AEN80227.1	-	-	85.7	1.2e-11	78.6	353	16	GO:0007186, GO:0004984, GO:0016021	-
TRINITY_DN23715_c6_g1_i1	AOE47997.1	-	-	59	2.7e-11	77.4	360	16	-	-
TRINITY_DN23727_c1_g1_i1	AEJ38219.1	-	-	91.4	4.1e-237	829.7	1619	1149	GO:0006414, GO:0003746, GO:0005525, GO:0005622	K02358
TRINITY_DN23740_c0_g1_i1	APM86796.1	-	-	77	2.9e-47	198.7	1309	386	GO:0005615	-
TRINITY_DN23741_c0_g1_i1	AID66690.1	-	-	79.8	9.8e-46	193.7	1375	87	GO:0008152, GO:0003824	-
TRINITY_DN23741_c0_g1_i3	AID66690.1	-	-	87.4	5.2e-133	483.8	1504	78	GO:0008152, GO:0003824	-
TRINITY_DN23758_c0_g1_i1	AGC39036.1	-	-	70.5	3.3e-162	580.9	1623	1663	-	K14840
TRINITY_DN23763_c5_g1_i1	AID54862.1	-	-	64.5	5e-62	247.3	933	13	GO:0055114, GO:0005506, GO:0016705, GO:0020037	-
TRINITY_DN23763_c5_g1_i4	AID54862.1	-	-	71.4	3.5e-25	123.2	303	4	GO:0055114, GO:0005506, GO:0016705, GO:0020037	-
TRINITY_DN23763_c5_g1_i5	AID54862.1	-	-	68.6	2.3e-122	448	1123	46	GO:0055114, GO:0005506, GO:0016705, GO:0020037	-
TRINITY_DN23779_c7_g1_i1	ANC68526.1	-	-	87	1e-124	457.2	2955	925	-	-
TRINITY_DN23780_c0_g1_i1	ABW34729.1	-	-	79.1	0	1088.6	2007	479	GO:0006508, GO:0008237, GO:0008241, GO:0016020	K01283
TRINITY_DN23788_c10_g1_i1	AIC80930.1	-	-	78.8	1.7e-38	168.3	521	24	GO:0052689	-
TRINITY_DN23802_c17_g1_i1	ADF43475.1	-	-	65	3.7e-16	94	492	11	-	-
TRINITY_DN23803_c0_g2_i1	AGQ45612.1	-	-	80.3	1.6e-150	541.6	1124	3369	GO:0016491, GO:0055114	K00011
TRINITY_DN23805_c8_g2_i1	AAK08115.1	-	-	80.6	7.6e-39	169.9	695	44	-	-
TRINITY_DN23806_c0_g1_i2	AFQ01145.1	-	-	51.9	2.7e-117	432.2	2261	332	GO:0005615, GO:0007283	-
TRINITY_DN23807_c10_g3_i1	AAZ17654.1	-	-	86.4	3.9e-12	80.5	453	47	GO:0005328, GO:0016021, GO:0006836	-
TRINITY_DN23818_c0_g1_i2	AID66689.1	-	-	91.2	2.4e-151	544.7	1450	888	GO:0008152, GO:0003824	K07511
TRINITY_DN23823_c0_g2_i1	AON96574.1	-	-	61.7	8.7e-14	86.7	713	37	-	-
TRINITY_DN23823_c2_g2_i2	AEB54591.1	-	-	35.3	9e-18	100.1	843	14631	GO:0005549	-
TRINITY_DN23825_c0_g2_i1	AQZ26709.1	-	-	48.1	1.9e-44	189.5	1402	410	-	-
TRINITY_DN23825_c0_g2_i4	AQZ26709.1	-	-	51.9	1.4e-52	216.1	1023	62	GO:0003700, GO:0006355, GO:0005737, GO:0005634, GO:0005667	-
TRINITY_DN23826_c0_g1_i2	ALF12137.1	-	-	49.5	4.1e-52	214.9	1365	77	-	-
TRINITY_DN23827_c4_g1_i2	AIN34712.1	-	-	94.9	2.6e-47	198	700	44	-	-
TRINITY_DN23836_c3_g1_i1	ADI61810.1	-	-	69.6	1.6e-110	408.7	1118	96	-	-
TRINITY_DN23839_c1_g1_i5	ABU94676.1	-	-	97.3	1.2e-252	881.3	1607	33158	GO:0005525, GO:0005874, GO:0007017, GO:0005200	K07374
TRINITY_DN23844_c0_g1_i2	ADN04911.1	-	-	89.3	2e-189	671.8	2224	797	-	-
TRINITY_DN23847_c5_g1_i1	AII21997.1	-	-	80.3	2.9e-24	121.3	647	274	GO:0055114, GO:0016491, GO:0005506	-
TRINITY_DN23847_c5_g1_i3	AII21997.1	-	-	78.4	2.7e-25	124.8	668	329	GO:0055114, GO:0016491, GO:0005506	-
TRINITY_DN23847_c5_g1_i5	AII21996.1	-	-	65.9	1.8e-26	127.9	370	15	GO:0055114, GO:0016491, GO:0005506	-
TRINITY_DN23847_c5_g1_i9	AII21997.1	-	-	78.4	3.3e-25	124.4	632	121	GO:0055114, GO:0016491, GO:0005506	-
TRINITY_DN23852_c0_g1_i1	ADP21469.1	-	-	76.6	1e-71	279.3	794	183	GO:0003735, GO:0005622, GO:0005840, GO:0006412	K02881
TRINITY_DN23861_c1_g2_i1	ADB27912.1	-	-	96.6	2.2e-42	181	461	98	GO:0034314, GO:0005856, GO:0005885, GO:0030833	K05756
TRINITY_DN23863_c0_g1_i1	ADI61832.1	-	-	46.5	6.7e-61	243.4	861	131	-	-
TRINITY_DN23864_c7_g3_i1	AAF28474.1	-	-	74.8	4e-38	166.4	336	8	GO:0000220	-
TRINITY_DN23867_c10_g3_i1	ABX71221.2	-	-	75	2.4e-40	176	1588	93	GO:0015299, GO:0016021, GO:0006812	-
TRINITY_DN23867_c10_g3_i3	ABX71221.2	-	-	75	2.6e-40	176	1713	88	GO:0015299, GO:0016021, GO:0006812	-
TRINITY_DN23877_c13_g1_i1	ADI61810.1	-	-	76.4	1e-24	123.2	886	170	-	-
TRINITY_DN23887_c2_g1_i1	AAQ57129.1	-	-	70.5	3.4e-18	101.7	932	44	-	-
TRINITY_DN23889_c0_g1_i1	AAN16469.1	-	-	81.1	0	1095.5	3438	725	-	K12322
TRINITY_DN23901_c0_g2_i2	ALA09390.1	-	-	89.8	4.6e-165	590.1	1354	9343	GO:0055114, GO:0016620	K00134
TRINITY_DN23913_c5_g1_i1	ABI20766.1	-	-	68.2	3.8e-134	487.6	1617	142	GO:0016020	K06580
TRINITY_DN23913_c5_g2_i1	ADI61810.1	-	-	65.9	3.2e-10	73.6	301	4	-	-
TRINITY_DN23933_c0_g1_i1	AAP40732.1	-	-	89.4	3.7e-187	664.1	1990	3692	GO:0005921	K22037
TRINITY_DN23939_c0_g3_i1	AHA43054.1	-	-	36.7	6.2e-12	79.7	415	99	-	-
TRINITY_DN23941_c0_g1_i4	AGQ45614.1	-	-	81.7	1e-153	552.4	1294	1628	GO:0016491, GO:0055114	K00011
TRINITY_DN23943_c0_g2_i2	ABM66814.2	-	-	94	1.3e-140	508.4	967	19	GO:0008152, GO:0003824	-
TRINITY_DN23943_c0_g2_i3	ABM66814.2	-	-	94.8	8.6e-298	1032.7	4345	340	GO:0008152, GO:0003824	K16055
TRINITY_DN23943_c0_g2_i4	ABM66814.2	-	-	88.4	1.8e-109	406.4	2557	301	GO:0008152, GO:0003824	-
TRINITY_DN23949_c0_g1_i1	ABU98654.1	-	-	74.2	2.1e-168	601.3	1413	856	GO:0004252, GO:0006508	-
TRINITY_DN23950_c0_g1_i1	ADV36665.1	-	-	79.9	4.5e-83	317	813	5667	GO:0015986, GO:0046933	K02137
TRINITY_DN23956_c8_g2_i2	ADI61818.1	-	-	72.9	3e-17	97.1	328	11	-	-
TRINITY_DN23957_c0_g1_i1	ABF51220.1	-	-	69.8	3e-45	190.7	499	110	GO:0003735, GO:0006412, GO:0005840	-
TRINITY_DN23962_c2_g1_i1	AIN34711.1	-	-	72.7	2e-38	167.5	370	4	-	-
TRINITY_DN23962_c2_g1_i2	ARD71204.1	-	-	70.7	1.1e-10	75.5	387	20	-	-
TRINITY_DN23962_c2_g2_i1	AIN34711.1	-	-	57.9	1.9e-59	238	571	22	-	-
TRINITY_DN23978_c3_g2_i1	AHC98013.1	-	-	89.6	4.9e-48	199.9	497	16	GO:0016021, GO:0051033, GO:0033227	-
TRINITY_DN23978_c5_g3_i1	ADI61818.1	-	-	75.7	1.6e-08	68.6	463	166	-	-
TRINITY_DN23981_c0_g1_i2	AEB26319.1	-	-	91.2	1.3e-252	881.3	1696	1456	GO:0005524, GO:0005737, GO:0006434, GO:0000166, GO:0004828	K01875
TRINITY_DN23996_c3_g1_i1	ADO33029.1	-	-	68.5	7.4e-135	489.6	1188	143	-	-
TRINITY_DN24005_c7_g3_i1	AAK92188.1	-	-	96.2	1.3e-66	261.5	487	23785	GO:0005840, GO:0006412, GO:0003735	K02966
TRINITY_DN24033_c3_g3_i1	AAV91016.1	-	-	39.9	2.8e-23	117.9	568	9	GO:0004252, GO:0006508	-
TRINITY_DN24033_c3_g3_i2	AAV91016.1	-	-	50.9	2.9e-08	68.6	832	65	GO:0004252, GO:0006508	-
TRINITY_DN24046_c0_g2_i1	ADO33025.1	-	-	77.9	2.8e-105	391.3	1187	71	GO:0016021	-
TRINITY_DN24059_c0_g1_i1	ALE60400.1	-	-	65.7	4.2e-47	196.8	507	10	GO:0005215, GO:0016021, GO:0006810	-
TRINITY_DN24066_c4_g3_i3	AID66671.1	-	-	80.7	1.1e-147	532.7	1738	183	-	-
TRINITY_DN24066_c5_g1_i1	ADK90114.1	-	-	73.4	6e-238	833.2	2617	301	GO:0009166, GO:0016787	K19970
TRINITY_DN24093_c8_g2_i1	AGG08878.1	-	-	52.5	2.3e-103	385.2	1408	166	GO:0007608, GO:0004984, GO:0005549, GO:0016020	K08471
TRINITY_DN24093_c8_g2_i5	AGG08878.1	-	-	47.7	1.4e-54	223	1255	67	GO:0007608, GO:0004984, GO:0005549, GO:0016020	-
TRINITY_DN24093_c8_g3_i1	ABQ84982.1	-	-	59.1	3.6e-35	157.1	491	39	GO:0007608, GO:0004984, GO:0005549, GO:0016020	-
TRINITY_DN24094_c9_g2_i2	ALQ33304.1	-	-	69.1	2.4e-119	438.7	1924	170	GO:0005215, GO:0005622, GO:0006810	-
TRINITY_DN24098_c1_g1_i1	AAN71632.1	-	-	50.3	2.1e-35	158.3	625	27	GO:0005615	-
TRINITY_DN24098_c1_g2_i1	AAN71634.1	-	-	58.4	3.9e-44	186.8	450	6	GO:0005615	-
TRINITY_DN24098_c4_g1_i1	AAN71632.1	-	-	55.3	6.4e-111	410.2	1322	251	GO:0005615	-
TRINITY_DN24098_c6_g1_i6	AAN71632.1	-	-	63.3	3.5e-131	477.6	1413	1959	GO:0005615	K13963
TRINITY_DN24099_c5_g2_i1	AAQ57129.1	-	-	69.1	1.6e-31	144.8	423	8	-	-
TRINITY_DN24099_c5_g2_i2	AAQ57129.1	-	-	71.2	6.7e-45	189.1	383	30	-	-
TRINITY_DN24099_c5_g2_i3	AAQ57129.1	-	-	62.7	7.6e-28	132.9	515	17	-	-
TRINITY_DN24100_c0_g1_i1	AGC39045.1	-	-	73.3	1.7e-61	246.9	2384	1197	-	K11587
TRINITY_DN24102_c3_g1_i1	ADM32901.1	-	-	71.5	5.3e-141	511.1	2655	3365	-	K16060
TRINITY_DN24141_c6_g1_i1	AAO85804.1	-	-	87.3	9.3e-42	179.9	881	33	GO:0007155, GO:0008305	-
TRINITY_DN24142_c12_g1_i2	AAD09286.1	-	-	49	1.7e-81	312.4	1272	1970	-	K06560
TRINITY_DN24142_c8_g1_i3	AFD01656.1	-	-	63.7	8.8e-99	369.8	1220	146	-	-
TRINITY_DN24147_c6_g1_i3	AFC35302.1	-	-	69.8	5.3e-56	227.3	910	952	-	K04565
TRINITY_DN24154_c4_g5_i1	ARK07244.1	-	-	92.6	0	1600.9	2817	190	GO:0006814, GO:0005248, GO:0001518	K04834
TRINITY_DN24155_c5_g2_i1	ALM26202.1	-	-	51.5	2.8e-09	71.6	682	37	GO:0007608, GO:0004984, GO:0005549, GO:0016020	-
TRINITY_DN24165_c6_g2_i2	ADI61832.1	-	-	54.1	6.7e-27	130.2	696	24	-	-
TRINITY_DN24165_c6_g2_i3	ADI61832.1	-	-	54.1	6.3e-27	130.2	661	56	-	-
TRINITY_DN24167_c3_g2_i1	AGQ42771.1	-	-	55.6	2.5e-56	228	747	283	-	-
TRINITY_DN24167_c3_g4_i1	ABU98620.1	-	-	62	5.2e-80	307	905	5752	-	-
TRINITY_DN24181_c11_g1_i1	AID54879.1	-	-	73.9	6.1e-202	713	1752	1637	GO:0055114, GO:0005506, GO:0016705, GO:0020037	K15001
TRINITY_DN24181_c11_g2_i1	AID54879.1	-	-	83.8	1.2e-26	129	544	4856	GO:0055114, GO:0005506, GO:0016705, GO:0020037	-
TRINITY_DN24195_c0_g1_i1	AFK14098.1	-	-	62.2	5.2e-10	73.2	376	17	-	-
TRINITY_DN24195_c0_g1_i3	AFK14098.1	-	-	66.9	3.3e-47	197.6	680	368	-	-
TRINITY_DN24206_c5_g1_i2	ACR61720.1	-	-	70.3	3.5e-33	151	672	36	-	-
TRINITY_DN24215_c15_g1_i1	AJD81639.1	-	-	75.8	2.3e-48	200.7	396	7	-	-
TRINITY_DN24221_c3_g1_i1	ABO45233.1	-	-	73.3	1.9e-11	79.3	958	53	-	-
TRINITY_DN24223_c0_g2_i1	ADF43200.1	-	-	77.5	7.5e-91	342.8	794	124	-	K00669
TRINITY_DN24223_c0_g3_i1	ADF43200.1	-	-	76.2	3.9e-09	72	1248	913	-	-
TRINITY_DN24224_c1_g1_i1	AKH15488.1	-	-	58.1	1.5e-184	655.2	1786	313	GO:0055114, GO:0020037, GO:0016705, GO:0004497, GO:0005506	K07424
TRINITY_DN24224_c1_g1_i4	AID55429.1	-	-	73.2	1.7e-12	81.3	340	12	GO:0055114, GO:0005506, GO:0016705, GO:0020037	-
TRINITY_DN24224_c1_g2_i2	ALP86606.1	-	-	84.9	5.7e-111	411.4	2628	1119	GO:0006355, GO:0003677, GO:0003700, GO:0005634	K09050
TRINITY_DN24224_c1_g7_i2	AAL62468.1	-	-	92.2	4.6e-215	756.1	1291	29744	GO:0006412, GO:0005622, GO:0005840, GO:0003735	K02925
TRINITY_DN24226_c14_g1_i1	AID66678.1	-	-	73.9	7.9e-131	476.1	1101	47	GO:0055114, GO:0006631, GO:0050660, GO:0003997, GO:0005777	K00232
TRINITY_DN24228_c6_g3_i1	AII21989.1	-	-	70	3.6e-18	100.5	438	203	-	-
TRINITY_DN24235_c5_g7_i1	AAL48299.1	-	-	74.8	9.7e-220	772.3	2008	492	GO:0055114, GO:0005506, GO:0016705, GO:0020037	K07427
TRINITY_DN24239_c6_g2_i1	ACJ13433.1	-	-	95.7	7.3e-126	459.1	807	3210	GO:0004298	K02732
TRINITY_DN24245_c8_g1_i1	AIG51898.1	-	-	50.5	1.3e-71	279.3	992	365	GO:0007608, GO:0004984, GO:0005549, GO:0016020	-
TRINITY_DN24245_c9_g2_i1	AIG51898.1	-	-	50.8	9.3e-47	196.4	854	58	GO:0007608, GO:0004984, GO:0005549, GO:0016020	-
TRINITY_DN24262_c2_g6_i1	ALT31664.1	-	-	92.7	7.3e-35	156.4	582	22	GO:0007608, GO:0004984, GO:0005549, GO:0016020	-
TRINITY_DN24272_c4_g1_i1	AEH16629.1	-	-	91.4	2.5e-59	237.7	580	1180	-	-
TRINITY_DN24272_c7_g1_i1	AIA24468.1	-	-	63.5	6.9e-22	114.4	1259	59	GO:0005737, GO:0006355, GO:0005634, GO:0003700	-
TRINITY_DN24272_c7_g2_i1	AEO51739.1	-	-	82.4	1.8e-83	317.8	548	11	GO:0005737, GO:0006355, GO:0005634, GO:0003700	K02580
TRINITY_DN24272_c7_g3_i1	AEO51739.1	-	-	53.5	7.5e-21	109.4	424	18	GO:0005737, GO:0006355, GO:0005634, GO:0003700	-
TRINITY_DN24272_c7_g6_i1	AIA24468.1	-	-	48.1	8.3e-12	79	325	14	GO:0005737, GO:0006355, GO:0005634, GO:0003700	-
TRINITY_DN24277_c0_g2_i2	AHC98016.1	-	-	39.1	1.6e-08	68.9	611	42	-	-
TRINITY_DN24277_c2_g1_i1	AJQ91025.1	-	-	81.2	1.3e-28	134.8	326	11	-	-
TRINITY_DN24277_c2_g1_i4	ANS64278.1	-	-	66.7	6.9e-31	142.5	369	2	-	-
TRINITY_DN24277_c2_g1_i9	ANS64278.1	-	-	63.5	3.4e-36	160.2	394	22	-	-
TRINITY_DN24278_c6_g1_i4	ACY69181.1	-	-	90.6	3.8e-266	926.8	2470	757	GO:0006011, GO:0003983	K00963
TRINITY_DN24293_c3_g3_i1	AKD01725.1	-	-	75.4	1.4e-129	472.2	1317	286	GO:0016491, GO:0055114	K22374
TRINITY_DN24303_c13_g1_i1	AID54905.1	-	-	80.9	8.2e-12	80.9	1223	150	GO:0055114, GO:0005506, GO:0016705, GO:0020037	-
TRINITY_DN24308_c0_g2_i1	ALQ33298.1	-	-	95.5	6.3e-81	309.3	544	42	GO:0005215, GO:0005622, GO:0006810	-
TRINITY_DN24309_c0_g1_i1	AIN34702.1	-	-	35.5	4.5e-43	185.3	1795	134	GO:0008374, GO:0044255	-
TRINITY_DN24309_c0_g1_i2	AIN34702.1	-	-	60.9	3.7e-10	73.9	447	14	-	-
TRINITY_DN24309_c0_g1_i5	AIN34702.1	-	-	38.1	1.9e-55	226.5	1909	148	-	-
TRINITY_DN24311_c3_g1_i1	AIG51898.1	-	-	72.9	1.1e-32	149.8	916	165	GO:0007608, GO:0004984, GO:0005549, GO:0016020	-
TRINITY_DN24311_c3_g1_i2	AIG51898.1	-	-	72.9	1.8e-32	149.4	1156	358	GO:0007608, GO:0004984, GO:0005549, GO:0016020	-
TRINITY_DN24311_c3_g3_i1	AIG51898.1	-	-	51.3	5.2e-15	89.7	367	12	GO:0007608, GO:0004984, GO:0005549, GO:0016020	-
TRINITY_DN24311_c3_g4_i1	AIG51898.1	-	-	70.8	8.7e-31	143.7	1031	281	GO:0007608, GO:0004984, GO:0005549, GO:0016020	-
TRINITY_DN24316_c3_g1_i1	AHN53423.1	-	-	85.2	2.5e-55	223.8	389	26	-	-
TRINITY_DN24317_c2_g1_i1	AIH07592.1	-	-	62.5	3.2e-67	264.6	973	6344	-	K04097
TRINITY_DN24317_c2_g3_i2	AIH07592.1	-	-	56.9	8.1e-60	240	939	2926	-	-
TRINITY_DN24317_c2_g5_i1	AIB07719.1	-	-	67.3	2.6e-09	72	848	241	-	-
TRINITY_DN24317_c2_g5_i2	AIH07592.1	-	-	61.5	8.1e-67	263.1	855	1396	-	-
TRINITY_DN2432_c0_g1_i1	AEJ38223.1	-	-	100	3.8e-89	337	731	44	-	-
TRINITY_DN24328_c9_g2_i1	ABC24707.1	-	-	32.1	9e-13	82.8	514	23	-	-
TRINITY_DN24333_c6_g1_i1	ANI22009.1	-	-	61.6	7.5e-152	546.2	1340	81	GO:0016758, GO:0008152	-
TRINITY_DN24333_c6_g1_i2	ANI22009.1	-	-	53.6	2.5e-14	87.8	456	13	GO:0016758, GO:0008152	-
TRINITY_DN24335_c0_g1_i3	APD13884.1	-	-	71.4	2.1e-113	419.5	2600	604	GO:0005524, GO:0000166, GO:0004826, GO:0005737, GO:0006432	K00799
TRINITY_DN24335_c0_g1_i7	APD13884.1	-	-	71.4	2e-113	419.5	2569	513	GO:0005524, GO:0000166, GO:0004826, GO:0005737, GO:0006432	K00799
TRINITY_DN24342_c5_g2_i1	ALQ33295.1	-	-	56.6	1.7e-98	369.8	2334	647	GO:0005215, GO:0005622, GO:0006810	-
TRINITY_DN24348_c2_g1_i1	AEX49898.1	-	-	94.1	4.6e-119	438	2150	264	GO:0006281, GO:0003913	-
TRINITY_DN24348_c2_g1_i2	AEX49898.1	-	-	94.1	4.5e-119	438	2065	394	GO:0006281, GO:0003913	-
TRINITY_DN24348_c2_g2_i1	AHC98010.1	-	-	92.4	5.2e-58	235.7	3212	154	-	-
TRINITY_DN24348_c2_g2_i3	AHC98010.1	-	-	92.4	5.2e-58	235.7	3186	152	-	-
TRINITY_DN24351_c3_g1_i11	AGR49310.1	-	-	81	5.6e-286	992.6	2471	119	-	K12440
TRINITY_DN24351_c3_g1_i14	AKD01757.1	-	-	89.4	1.5e-44	188.7	668	30	-	-
TRINITY_DN24354_c0_g1_i2	AEW43117.1	-	-	62.6	1.1e-189	672.2	1572	173	GO:0016758, GO:0008152	K00699
TRINITY_DN24354_c0_g2_i1	ANI21995.1	-	-	65.6	3.3e-188	667.2	1497	1234	GO:0016758, GO:0008152	K00699
TRINITY_DN24368_c3_g2_i1	AGG36456.1	-	-	83.3	3e-229	803.5	1555	1513	GO:0005783, GO:0016021, GO:0006486, GO:0004579	K12666
TRINITY_DN24370_c2_g3_i1	ADQ90002.1	-	-	77.9	3.9e-118	434.1	1265	1787	GO:0016020	K17081
TRINITY_DN24373_c0_g1_i1	AAD09279.1	-	-	53.4	5.4e-35	158.3	1640	3679	-	-
TRINITY_DN24377_c6_g4_i3	AID54906.1	-	-	59.3	1.1e-182	649.8	3078	873	GO:0055114, GO:0020037, GO:0016705, GO:0004497, GO:0005506	K07424
TRINITY_DN24387_c7_g1_i1	AEM63703.1	-	-	82.1	1.8e-232	815.5	3534	4177	-	K04456
TRINITY_DN24387_c8_g5_i1	ABK21482.1	-	-	86.1	1.4e-08	68.2	314	471783	-	-
TRINITY_DN24393_c2_g3_i1	ABO45233.1	-	-	72.7	1.2e-11	79.3	629	52	-	-
TRINITY_DN24393_c2_g5_i1	ABO45233.1	-	-	71.7	1.2e-11	80.1	1073	115	-	-
TRINITY_DN24404_c4_g6_i1	ALK01985.1	-	-	91.8	4.2e-71	278.9	2520	1102	GO:0005882, GO:0005198	K07611
TRINITY_DN24409_c6_g1_i1	AAA68242.1	-	-	56.1	5.9e-65	257.3	1123	962	-	-
TRINITY_DN24409_c7_g4_i1	ADO33001.1	-	-	84.1	1.1e-83	318.9	772	11473	-	K02263
TRINITY_DN24412_c6_g2_i1	ADI61810.1	-	-	71.7	7.7e-12	79	302	7	-	-
TRINITY_DN24424_c0_g5_i1	ARJ13465.1	-	-	100	2e-20	107.8	400	807	-	-
TRINITY_DN24424_c0_g6_i2	AGO88040.1	-	-	49.3	8.3e-22	112.5	401	120	-	-
[truncated: 18,797 more rows]

## Sheet: sorted by raw counts
UnigeneID	BlastHits	Discription	Organism	Perc.Identity	evalue	Score	Length	RawCount	GO	KEGG
[truncated: 19,445 more rows]

[truncated: 1 more sheets: Transposable elements]
