# Supplementary material for: Antennal Transcriptome of the Fruit-Sucking Moth Eudocima materna: Identification of Olfactory Genes and Preliminary Evidence for RNA-Editing Events in Odorant Receptors
Source: Genes (Basel). 2022 Jul 6;13(7):1207. doi: 10.3390/genes13071207 (PMC9323814; doi:10.3390/genes13071207)
Supplement: Supplementary file 1 [file genes-13-01207-s001.zip › Supplementary Material June 22, 2022/Supplementary table 8.xls]

## Sheet: results for airliner may1
>URINIUY_DN9513_c0_g1::URINIUY_DN9513_c0_g1_i1::g.1::m.1_type:internal_len:179_U											>URINIUY_DN9513_c0_g1::URINIUY_DN9513_c0_g1_i1::g.1::m.1_type:internal_len:179_U
3	0	NA						NA	NA		3
4	0	NA			6239			NA	NA		4
8	0	NA						NA	NA		8
14	0.40752	ACTTATCCTC--ACCACTGGAC						NA	NA		14
15	0.461225	CTTATCCTCA--CCACTGGACG						NA	NA		15
18	0.364848	ATCCTCAACC--CTGGACGCAC						NA	NA		18
23	0.239056	CAACCACTGG--CGCACACAAA						NA	NA		23
27	0.145886	CACTGGACGC--CACAAAAATG						NA	NA		27
29	0.122739	CTGGACGCAC--CAAAAATGAA						NA	NA		29
31	0.208478	GGACGCACAC--AAAATGAACC						NA	NA		31
32	0.395736	GACGCACACA--AAATGAACCT						NA	NA		32
33	0.283998	ACGCACACAA--AATGAACCTG						NA	NA		33
34	0.356139	CGCACACAAA--ATGAACCTGT						NA	NA		34
35	0.420478	GCACACAAAA--TGAACCTGTG						NA	NA		35
38	0.327262	CACAAAAATG--ACCTGTGATT						NA	NA		38
39	0.145848	ACAAAAATGA--CCTGTGATTT						NA	NA		39
46	0.646309	TGAACCTGTG--TTTTTATACT						yes	yes	yes	46	yes
52	0.686194	TGTGATTTTT--TACTATTGTT						yes	yes	yes	52	yes
54	0.482856	TGATTTTTAT--CTATTGTTCA						NA	NA		54
57	0.672061	TTTTTATACT--TTGTTCATTG						yes	yes	yes	57	yes
64	0.519635	ACTATTGTTC--TTGTAGCTTT						yes	yes	yes	64	yes
69	0.693993	TGTTCATTGT--GCTTTGACAT						yes	yes	yes	69	yes
76	0.547956	TGTAGCTTTG--CATTTGGGTT						yes	yes	yes	76	yes
78	0.699025	TAGCTTTGAC--TTTGGGTTCT						yes	yes	yes	78	yes
89	0.875669	TTTGGGTTCT--TGCTGGATGT						yes	yes	yes	89	yes
96	0.453512	TCTATGCTGG--TGTATGTATA						NA	NA		96
100	0.741567	TGCTGGATGT--TGTATATGGG						yes	yes	yes	100	yes
104	0.704747	GGATGTATGT--TATGGGTTTT						yes	yes	yes	104	yes
106	0.610688	ATGTATGTAT--TGGGTTTTGA						yes	yes	yes	106	yes
116	0.734315	ATGGGTTTTG--TCCCTTAGTC						yes	yes	yes	116	yes
123	0.606458	TTGATCCCTT--GTCCCAATAT						yes	yes	yes	123	yes
129	0.582162	CCTTAGTCCC--ATATTTATGC						yes	yes	yes	129	yes
130	0.625431	CTTAGTCCCA--TATTTATGCT						yes	yes	yes	130	yes
132	0.607024	TAGTCCCAAT--TTTATGCTAC						yes	yes	yes	132	yes
136	0.604167	CCCAATATTT--TGCTACACAC						yes	yes	yes	136	yes
141	0.462018	TATTTATGCT--CACACATGTG						NA	NA		141
143	0.225649	TTTATGCTAC--CACATGTGGT						NA	NA		143
145	0.197517	TATGCTACAC--CATGTGGTCA						NA	NA		145
147	0.499168	TGCTACACAC--TGTGGTCAAC						NA	NA		147
155	0.182693	ACATGTGGTC--ACTAACAATA						NA	NA		155
156	0.26912	CATGTGGTCA--CTAACAATAC						NA	NA		156
159	0.463012	GTGGTCAACT--ACAATACTCA						NA	NA		159
160	0.336173	TGGTCAACTA--CAATACTCAG						NA	NA		160
162	0.309185	GTCAACTAAC--ATACTCAGCC						NA	NA		162
163	0.51346	TCAACTAACA--TACTCAGCCG						yes	yes	yes	163	yes
165	0.349025	AACTAACAAT--CTCAGCCGAC						NA	NA		165
169	0.267787	AACAATACTC--GCCGACGTAT						NA	NA		169
174	0.339571	TACTCAGCCG--CGTATCAGAA						NA	NA		174
178	0.536441	CAGCCGACGT--TCAGAAAAAT						yes	yes	yes	178	yes
181	0.263512	CCGACGTATC--GAAAAATATT						NA	NA		181
183	0.22533	GACGTATCAG--AAAATATTTG						NA	NA		183
184	0.328471	ACGTATCAGA--AAATATTTGT						NA	NA		184
185	0.251456	CGTATCAGAA--AATATTTGTC						NA	NA		185
186	0.32755	GTATCAGAAA--ATATTTGTCG						NA	NA		186
187	0.396202	TATCAGAAAA--TATTTGTCGT						NA	NA		187
189	0.369105	TCAGAAAAAT--TTTGTCGTAT						NA	NA		189
198	0.758793	TATTTGTCGT--TTCGATGACC						yes	yes	yes	198	yes
203	0.590245	GTCGTATTCG--TGACCCAAAG						yes	yes	yes	203	yes
206	0.320619	GTATTCGATG--CCCAAAGGAG						NA	NA		206
210	0.303683	TCGATGACCC--AAGGAGATAG						NA	NA		210
211	0.433259	CGATGACCCA--AGGAGATAGA						NA	NA		211
212	0.276398	GATGACCCAA--GGAGATAGAA						NA	NA		212
215	0.391221	GACCCAAAGG--GATAGAAGCT						NA	NA		215
217	0.474093	CCCAAAGGAG--TAGAAGCTCA						NA	NA		217
219	0.484413	CAAAGGAGAT--GAAGCTCAGT						NA	NA		219
221	0.280686	AAGGAGATAG--AGCTCAGTTA						NA	NA		221
222	0.390816	AGGAGATAGA--GCTCAGTTAA						NA	NA		222
227	0.163879	ATAGAAGCTC--GTTAAAACTG						NA	NA		227
231	0.3978	AAGCTCAGTT--AAACTGATCA						NA	NA		231
232	0.415975	AGCTCAGTTA--AACTGATCAT						NA	NA		232
233	0.446196	GCTCAGTTAA--ACTGATCATC						NA	NA		233
234	0.22776	CTCAGTTAAA--CTGATCATCA						NA	NA		234
238	0.2826	GTTAAAACTG--TCATCATAAA						NA	NA		238
241	0.18934	AAAACTGATC--TCATAAAACT						NA	NA		241
244	0.272501	ACTGATCATC--TAAAACTGCA						NA	NA		244
246	0.299837	TGATCATCAT--AAACTGCAAA						NA	NA		246
247	0.184598	GATCATCATA--AACTGCAAAA						NA	NA		247
248	0.123545	ATCATCATAA--ACTGCAAAAG						NA	NA		248
249	0.20553	TCATCATAAA--CTGCAAAAGC						NA	NA		249
254	0.110742	ATAAAACTGC--AAAGCTTTAT						NA	NA		254
255	0.203222	TAAAACTGCA--AAGCTTTATA						NA	NA		255
256	0.133674	AAAACTGCAA--AGCTTTATAA						NA	NA		256
257	0.222772	AAACTGCAAA--GCTTTATAAT						NA	NA		257
263	0.370895	CAAAAGCTTT--TAATTTCATA						NA	NA		263
265	0.221393	AAAGCTTTAT--ATTTCATAAA						NA	NA		265
266	0.294876	AAGCTTTATA--TTTCATAAAT						NA	NA		266
271	0.158812	TTATAATTTC--TAAATATCAT						NA	NA		271
273	0.121864	ATAATTTCAT--AATATCATTA						NA	NA		273
274	0.194874	TAATTTCATA--ATATCATTAA						NA	NA		274
275	0.123755	AATTTCATAA--TATCATTAAA						NA	NA		275
277	0.268162	TTTCATAAAT--TCATTAAAAC						NA	NA		277
280	0.138445	CATAAATATC--TTAAAACCAA						NA	NA		280
283	0.193068	AAATATCATT--AAACCAATTT						NA	NA		283
284	0.132708	AATATCATTA--AACCAATTTT						NA	NA		284
285	0.19075	ATATCATTAA--ACCAATTTTT						NA	NA		285
286	0.195704	TATCATTAAA--CCAATTTTTC						NA	NA		286
289	0.359191	CATTAAAACC--ATTTTTCGGT						NA	NA		289
290	0.392591	ATTAAAACCA--TTTTTCGGTT						NA	NA		290
301	0.592602	TTTTTCGGTT--TATACGAGTA						yes	yes	yes	301	yes
303	0.630341	TTTCGGTTAT--TACGAGTACA						yes	yes	yes	303	yes
305	0.361935	TCGGTTATAT--CGAGTACATG						NA	NA		305
308	0.405221	GTTATATACG--GTACATGATG						NA	NA		308
311	0.197468	ATATACGAGT--CATGATGAAG						NA	NA		311
313	0.390276	ATACGAGTAC--TGATGAAGGT						NA	NA		313
316	0.663935	CGAGTACATG--TGAAGGTGTC						yes	yes	yes	316	yes
319	0.554135	GTACATGATG--AGGTGTCTAC						yes	yes	yes	319	yes
320	0.428329	TACATGATGA--GGTGTCTACG						NA	NA		320
328	0.579035	GAAGGTGTCT--CGTTTTTGAT						yes	yes	yes	328	yes
337	0.715957	TACGTTTTTG--TTCCGCTATC						yes	yes	yes	337	yes
345	0.878802	TGATTCCGCT--TCTGCCTTTC						yes	yes	yes	345	yes
356	0.500451	TCTGCCTTTC--AGTAATTGCG						yes	yes	yes	356	yes
357	0.695853	CTGCCTTTCA--GTAATTGCGG						yes	yes	yes	357	yes
360	0.682015	CCTTTCAAGT--ATTGCGGACC						yes	yes	yes	360	yes
361	0.697703	CTTTCAAGTA--TTGCGGACCT						yes	yes	yes	361	yes
368	0.238885	GTAATTGCGG--CCTACGAAAT						NA	NA		368
372	0.405759	TTGCGGACCT--CGAAATAATT						NA	NA		372
375	0.492375	CGGACCTACG--AATAATTGGA						NA	NA		375
376	0.317765	GGACCTACGA--ATAATTGGAT						NA	NA		376
377	0.348258	GACCTACGAA--TAATTGGATA						NA	NA		377
379	0.282595	CCTACGAAAT--ATTGGATAAA						NA	NA		379
380	0.300402	CTACGAAATA--TTGGATAAAC						NA	NA		380
385	0.309393	AAATAATTGG--TAAACTTGGA						NA	NA		385
387	0.31878	ATAATTGGAT--AACTTGGAGT						NA	NA		387
388	0.448821	TAATTGGATA--ACTTGGAGTT						NA	NA		388
389	0.242913	AATTGGATAA--CTTGGAGTTT						NA	NA		389
395	0.39081	ATAAACTTGG--GTTTATATCG						NA	NA		395
400	0.741147	CTTGGAGTTT--TATCGTTCTT						yes	yes	yes	400	yes
402	0.723136	TGGAGTTTAT--TCGTTCTTTA						yes	yes	yes	402	yes
412	0.625178	ATCGTTCTTT--GTGCTACCAT						yes	yes	yes	412	yes
418	0.684312	CTTTAGTGCT--CCATCTTACA						yes	yes	yes	418	yes
421	0.637638	TAGTGCTACC--TCTTACACTT						yes	yes	yes	421	yes
426	0.649288	CTACCATCTT--CACTTTCTGG						yes	yes	yes	426	yes
428	0.329748	ACCATCTTAC--CTTTCTGGTA						NA	NA		428
438	0.624037	ACTTTCTGGT--CCAACGTACT						yes	yes	yes	438	yes
441	0.534834	TTCTGGTACC--ACGTACTACA						yes	yes	yes	441	yes
442	0.368232	TCTGGTACCA--CGTACTACAG						NA	NA		442
446	0.435327	GTACCAACGT--CTACAGTGAT						NA	NA		446
449	0.624725	CCAACGTACT--CAGTGATCTT						yes	yes	yes	449	yes
451	0.323114	AACGTACTAC--GTGATCTTCT						NA	NA		451
455	0.669873	TACTACAGTG--TCTTCTCATG						yes	yes	yes	455	yes
463	0.383829	TGATCTTCTC--TGGAAAAGAG						NA	NA		463
467	0.341677	CTTCTCATGG--AAAGAGCAAC						NA	NA		467
468	0.369298	TTCTCATGGA--AAGAGCAACG						NA	NA		468
469	0.363326	TCTCATGGAA--AGAGCAACGA						NA	NA		469
470	0.336509	CTCATGGAAA--GAGCAACGAT						NA	NA		470
472	0.32776	CATGGAAAAG--GCAACGATTT						NA	NA		472
475	0.262758	GGAAAAGAGC--ACGATTTTCG						NA	NA		475
476	0.350051	GAAAAGAGCA--CGATTTTCGT						NA	NA		476
479	0.570821	AAGAGCAACG--TTTTCGTGAA						yes	yes	yes	479	yes
488	0.441097	GATTTTCGTG--AGCCATATAC						NA	NA		488
489	0.390825	ATTTTCGTGA--GCCATATACT						NA	NA		489
493	0.619402	TCGTGAAGCC--TATACTCCTC						yes	yes	yes	493	yes
495	0.685401	GTGAAGCCAT--TACTCCTCAG						yes	yes	yes	495	yes
497	0.438154	GAAGCCATAT--CTCCTCAGGT						NA	NA		497
504	0.361772	TATACTCCTC--GGTTGGGAAA						NA	NA		504
512	0.426821	TCAGGTTGGG--AAAATGTACT						NA	NA		512
513	0.463209	CAGGTTGGGA--AAATGTACTG						NA	NA		513
514	0.375622	AGGTTGGGAA--AATGTACTGA						NA	NA		514
515	0.543823	GGTTGGGAAA--ATGTACTGAC						yes	yes	yes	515	yes
516	0.350098	GTTGGGAAAA--TGTACTGACA						NA	NA		516
520	0.19767	GGAAAAATGT--CTGACAAAGG						NA	NA		520
524	0.178806	AAATGTACTG--CAAAGGAGTA						NA	NA		524
526	0	NA						NA	NA		526
527	0	NA						NA	NA		527
528	0	NA						NA	NA		528
531	0	NA						NA	NA		531
534	0	NA						NA	NA		534
>URINIUY_DN25213_c0_g3::URINIUY_DN25213_c0_g3_i1::g.2::m.2_type:5prime_partial_l								NA	NA		>URINIUY_DN25213_c0_g3::URINIUY_DN25213_c0_g3_i1::g.2::m.2_type:5prime_partial_l
7	0	NA						NA	NA		7
10	0	NA						NA	NA		10
12	0.586554	TGTGGAGGAG--GTCACTCACA						yes	yes	yes	12	yes
16	0.319668	GAGGAGAGTC--CTCACAGCCA						NA	NA		16
20	0.313818	AGAGTCACTC--CAGCCAAGCC						NA	NA		20
22	0.506639	AGTCACTCAC--GCCAAGCCTT						yes	yes	yes	22	yes
26	0.366936	ACTCACAGCC--AGCCTTAGAT						NA	NA		26
27	0.563275	CTCACAGCCA--GCCTTAGATG						yes	yes	yes	27	yes
33	0.633017	GCCAAGCCTT--GATGAAGCTG						yes	yes	yes	33	yes
35	0.664425	CAAGCCTTAG--TGAAGCTGGG						yes	yes	yes	35	yes
38	0.804298	GCCTTAGATG--AGCTGGGCCC						yes	yes	yes	38	yes
39	0.776546	CCTTAGATGA--GCTGGGCCCG						yes	yes	yes	39	yes
53	0.696263	GGGCCCGTGG--AACTATGTTC						yes	yes	yes	53	yes
54	0.724959	GGCCCGTGGA--ACTATGTTCT						yes	yes	yes	54	yes
55	0.660881	GCCCGTGGAA--CTATGTTCTT						yes	yes	yes	55	yes
58	0.823483	CGTGGAAACT--TGTTCTTTGG						yes	yes	yes	58	yes
69	0.621727	TGTTCTTTGG--ACTGTGTATC						yes	yes	yes	69	yes
70	0.608217	GTTCTTTGGA--CTGTGTATCG						yes	yes	yes	70	yes
77	0.805826	GGAACTGTGT--TCGGCTAGCT						yes	yes	yes	77	yes
84	0.613133	TGTATCGGCT--GCTTACATAA						yes	yes	yes	84	yes
89	0.543525	CGGCTAGCTT--CATAACAGGT						yes	yes	yes	89	yes
91	0.490736	GCTAGCTTAC--TAACAGGTCT						NA	NA		91
93	0.515854	TAGCTTACAT--ACAGGTCTAT						yes	yes	yes	93	yes
94	0.309989	AGCTTACATA--CAGGTCTATC						NA	NA		94
96	0.359614	CTTACATAAC--GGTCTATCGT						NA	NA		96
102	0.732059	TAACAGGTCT--TCGTACGCAG						yes	yes	yes	102	yes
107	0.533333	GGTCTATCGT--CGCAGACAAC						yes	yes	yes	107	yes
111	0.288288	TATCGTACGC--GACAACAGTG						NA	NA		111
113	0.551332	TCGTACGCAG--CAACAGTGCT						yes	yes	yes	113	yes
115	0.476419	GTACGCAGAC--ACAGTGCTCT						NA	NA		115
116	0.430634	TACGCAGACA--CAGTGCTCTA						NA	NA		116
118	0.35707	CGCAGACAAC--GTGCTCTATA						NA	NA		118
126	0.581605	ACAGTGCTCT--TACAGAATGT						yes	yes	yes	126	yes
128	0.256456	AGTGCTCTAT--CAGAATGTAT						NA	NA		128
130	0.375437	TGCTCTATAC--GAATGTATTC						NA	NA		130
132	0.521282	CTCTATACAG--ATGTATTCCT						yes	yes	yes	132	yes
133	0.411445	TCTATACAGA--TGTATTCCTT						NA	NA		133
137	0.657371	TACAGAATGT--TTCCTTCTGG						yes	yes	yes	137	yes
157	0.812177	GCTTTTGGGT--TGTCAGCAGT						yes	yes	yes	157	yes
162	0.606536	TGGGTATGTC--GCAGTGGTAG						yes	yes	yes	162	yes
165	0.50922	GTATGTCAGC--GTGGTAGTGG						yes	yes	yes	165	yes
171	0.871965	CAGCAGTGGT--GTGGTCCTGG						yes	yes	yes	171	yes
182	0.535833	GTGGTCCTGG--AATGTGGCAT						yes	yes	yes	182	yes
183	0.698259	TGGTCCTGGA--ATGTGGCATA						yes	yes	yes	183	yes
184	0.640248	GGTCCTGGAA--TGTGGCATAT						yes	yes	yes	184	yes
191	0.595461	GAAATGTGGC--TATCGCCTGC						yes	yes	yes	191	yes
193	0.741355	AATGTGGCAT--TCGCCTGCGA						yes	yes	yes	193	yes
203	0.603864	ATCGCCTGCG--CCATTTAAGC						yes	yes	yes	203	yes
206	0.710683	GCCTGCGACC--TTTAAGCTTC						yes	yes	yes	206	yes
210	0.67104	GCGACCATTT--AGCTTCGACG						yes	yes	yes	210	yes
211	0.683334	CGACCATTTA--GCTTCGACGA						yes	yes	yes	211	yes
218	0.21672	TTAAGCTTCG--CGAAATGATA						NA	NA		218
221	0.489013	AGCTTCGACG--AATGATATCT						NA	NA		221
222	0.449459	GCTTCGACGA--ATGATATCTG						NA	NA		222
223	0.640065	CTTCGACGAA--TGATATCTGT						yes	yes	yes	223	yes
226	0.645315	CGACGAAATG--TATCTGTCGT						yes	yes	yes	226	yes
228	0.551353	ACGAAATGAT--TCTGTCGTTA						yes	yes	yes	228	yes
238	0.67259	ATCTGTCGTT--ATGTGATTAC						yes	yes	yes	238	yes
239	0.622807	TCTGTCGTTA--TGTGATTACT						yes	yes	yes	239	yes
244	0.561574	CGTTAATGTG--TTACTATACA						yes	yes	yes	244	yes
247	0.309736	TAATGTGATT--CTATACATAT						NA	NA		247
250	0.610641	TGTGATTACT--TACATATTGC						yes	yes	yes	250	yes
252	0.233193	TGATTACTAT--CATATTGCAG						NA	NA		252
254	0.316364	ATTACTATAC--TATTGCAGCC						NA	NA		254
256	0.6402	TACTATACAT--TTGCAGCCTG						yes	yes	yes	256	yes
261	0.565785	TACATATTGC--GCCTGCTGGA						yes	yes	yes	261	yes
271	0.607558	AGCCTGCTGG--AACTTGTGAT						yes	yes	yes	271	yes
272	0.743666	GCCTGCTGGA--ACTTGTGATC						yes	yes	yes	272	yes
273	0.449677	CCTGCTGGAA--CTTGTGATCA						NA	NA		273
280	0.746679	GAAACTTGTG--TCATGCTTGG						yes	yes	yes	280	yes
283	0.54518	ACTTGTGATC--TGCTTGGCAA						yes	yes	yes	283	yes
292	0.305783	CATGCTTGGC--ACAAGGAAAC						NA	NA		292
293	0.354504	ATGCTTGGCA--CAAGGAAACG						NA	NA		293
295	0.305427	GCTTGGCAAC--AGGAAACGTA						NA	NA		295
296	0.372466	CTTGGCAACA--GGAAACGTAT						NA	NA		296
299	0.269932	GGCAACAAGG--AACGTATATG						NA	NA		299
300	0.289423	GCAACAAGGA--ACGTATATGA						NA	NA		300
301	0.124203	CAACAAGGAA--CGTATATGAA						NA	NA		301
305	0.290634	AAGGAAACGT--TATGAAGTTA						NA	NA		305
307	0.534528	GGAAACGTAT--TGAAGTTAGC						yes	yes	yes	307	yes
310	0.261189	AACGTATATG--AGTTAGCAAA						NA	NA		310
311	0.197396	ACGTATATGA--GTTAGCAAAA						NA	NA		311
315	0.321198	ATATGAAGTT--GCAAAAGGAT						NA	NA		315
318	0.215545	TGAAGTTAGC--AAAGGATTAG						NA	NA		318
319	0.233322	GAAGTTAGCA--AAGGATTAGA						NA	NA		319
320	0.155863	AAGTTAGCAA--AGGATTAGAA						NA	NA		320
321	0.242338	AGTTAGCAAA--GGATTAGAAT						NA	NA		321
324	0.426547	TAGCAAAAGG--TTAGAATCTC						NA	NA		324
327	0.486944	CAAAAGGATT--GAATCTCCAT						NA	NA		327
329	0.28696	AAAGGATTAG--ATCTCCATAT						NA	NA		329
330	0.39949	AAGGATTAGA--TCTCCATATT						NA	NA		330
336	0.258694	TAGAATCTCC--TATTTTGATA						NA	NA		336
338	0.674411	GAATCTCCAT--TTTTGATACC						yes	yes	yes	338	yes
344	0.6457	CCATATTTTG--TACCTCCACT						yes	yes	yes	344	yes
346	0.332821	ATATTTTGAT--CCTCCACTAA						NA	NA		346
352	0.160376	TGATACCTCC--CTAAAAACAG						NA	NA		352
355	0.321378	TACCTCCACT--AAAACAGAAG						NA	NA		355
356	0.305244	ACCTCCACTA--AAACAGAAGT						NA	NA		356
357	0.309285	CCTCCACTAA--AACAGAAGTC						NA	NA		357
358	0.327091	CTCCACTAAA--ACAGAAGTCA						NA	NA		358
359	0.117956	TCCACTAAAA--CAGAAGTCAA						NA	NA		359
361	0.134589	CACTAAAAAC--GAAGTCAATC						NA	NA		361
363	0.155685	CTAAAAACAG--AGTCAATCAG						NA	NA		363
364	0.183918	TAAAAACAGA--GTCAATCAGT						NA	NA		364
368	0.22735	AACAGAAGTC--ATCAGTTGAT						NA	NA		368
369	0.407694	ACAGAAGTCA--TCAGTTGATT						NA	NA		369
372	0.309714	GAAGTCAATC--GTTGATTTTT						NA	NA		372
377	0.751812	CAATCAGTTG--TTTTTGGGCC						yes	yes	yes	377	yes
389	0.529624	TTTTGGGCCG--AACACATTCA						yes	yes	yes	389	yes
390	0.417947	TTTGGGCCGA--ACACATTCAA						NA	NA		390
391	0.265201	TTGGGCCGAA--CACATTCAAG						NA	NA		391
393	0.2581	GGGCCGAAAC--CATTCAAGAT						NA	NA		393
395	0.249055	GCCGAAACAC--TTCAAGATAT						NA	NA		395
399	0.191708	AAACACATTC--AGATATCTGA						NA	NA		399
400	0.305002	AACACATTCA--GATATCTGAC						NA	NA		400
402	0.388192	CACATTCAAG--TATCTGACGA						NA	NA		402
404	0.517663	CATTCAAGAT--TCTGACGACA						yes	yes	yes	404	yes
409	0.421424	AAGATATCTG--CGACATTGCT						NA	NA		409
412	0.415814	ATATCTGACG--CATTGCTCAT						NA	NA		412
414	0.452748	ATCTGACGAC--TTGCTCATCA						NA	NA		414
421	0.493783	GACATTGCTC--TCATAGCATT						NA	NA		421
424	0.440399	ATTGCTCATC--TAGCATTTGG						NA	NA		424
426	0.758494	TGCTCATCAT--GCATTTGGGA						yes	yes	yes	426	yes
429	0.589118	TCATCATAGC--TTTGGGACTC						yes	yes	yes	429	yes
436	0.510846	AGCATTTGGG--CTCTATTTTT						yes	yes	yes	436	yes
441	0.84161	TTGGGACTCT--TTTTTTTGGT						yes	yes	yes	441	yes
454	0.398769	TTTTTGGTTC--CATTTCCCTT						NA	NA		454
456	0.52719	TTTGGTTCAC--TTTCCCTTTA						yes	yes	yes	456	yes
466	0.731557	ATTTCCCTTT--TCGACGATGT						yes	yes	yes	466	yes
470	0.561194	CCCTTTATCG--CGATGTGGAA						yes	yes	yes	470	yes
473	0.526725	TTTATCGACG--TGTGGAATAC						yes	yes	yes	473	yes
479	0.402531	GACGATGTGG--ATACAACTTG						NA	NA		479
480	0.464056	ACGATGTGGA--TACAACTTGA						NA	NA		480
482	0.289221	GATGTGGAAT--CAACTTGATG						NA	NA		482
484	0.303636	TGTGGAATAC--ACTTGATGAT						NA	NA		484
485	0.252389	GTGGAATACA--CTTGATGATA						NA	NA		485
490	0.380839	ATACAACTTG--TGATAGAGAT						NA	NA		490
493	0.527094	CAACTTGATG--TAGAGATTCG						yes	yes	yes	493	yes
495	0.594626	ACTTGATGAT--GAGATTCGTG						yes	yes	yes	495	yes
497	0.520934	TTGATGATAG--GATTCGTGTG						yes	yes	yes	497	yes
499	0.668124	GATGATAGAG--TTCGTGTGCC						yes	yes	yes	499	yes
515	0.77399	GTGCCTTTCG--GTATGATAGG						yes	yes	yes	515	yes
518	0.720364	CCTTTCGAGT--TGATAGGACA						yes	yes	yes	518	yes
521	0.573065	TTCGAGTATG--TAGGACACTG						yes	yes	yes	521	yes
523	0.723118	CGAGTATGAT--GGACACTGCG						yes	yes	yes	523	yes
526	0.450285	GTATGATAGG--CACTGCGGTA						NA	NA		526
528	0.281107	ATGATAGGAC--CTGCGGTATG						NA	NA		528
536	0.864554	ACACTGCGGT--TGCTGTCACC						yes	yes	yes	536	yes
544	0.376528	GTATGCTGTC--CCTACATCAT						NA	NA		544
548	0.529371	GCTGTCACCT--CATCATCATC						yes	yes	yes	548	yes
550	0.631686	TGTCACCTAC--TCATCATCGG						yes	yes	yes	550	yes
553	0.644719	CACCTACATC--TCATCGGGAC						yes	yes	yes	553	yes
556	0.539129	CTACATCATC--TCGGGACCAT						yes	yes	yes	556	yes
562	0.636647	CATCATCGGG--CCATGTTCTG						yes	yes	yes	562	yes
565	0.82136	CATCGGGACC--TGTTCTGGGC						yes	yes	yes	565	yes
580	0.771618	CTGGGCCGCC--GCTGTCTAGT						yes	yes	yes	580	yes
588	0.750351	CCAGCTGTCT--GTCGTCATGA						yes	yes	yes	588	yes
595	0.575798	TCTAGTCGTC--TGACCGAAGT						yes	yes	yes	595	yes
598	0.429391	AGTCGTCATG--CCGAAGTTAT						NA	NA		598
602	0.45884	GTCATGACCG--AGTTATTATG						NA	NA		602
603	0.477626	TCATGACCGA--GTTATTATGC						NA	NA		603
607	0.734955	GACCGAAGTT--TTATGCAAGC						yes	yes	yes	607	yes
610	0.638999	CGAAGTTATT--TGCAAGCGTA						yes	yes	yes	610	yes
614	0.301086	GTTATTATGC--AGCGTACCTC						NA	NA		614
615	0.684221	TTATTATGCA--GCGTACCTCT						yes	yes	yes	615	yes
620	0.631805	ATGCAAGCGT--CCTCTTGCCT						yes	yes	yes	620	yes
634	0.672133	CTTGCCTTTG--TTTGTCAGTA						yes	yes	yes	634	yes
641	0.545605	TTGATTTGTC--GTACGTAGTC						yes	yes	yes	641	yes
644	0.5472	ATTTGTCAGT--CGTAGTCCTC						yes	yes	yes	644	yes
648	0.723721	GTCAGTACGT--GTCCTCGCTG						yes	yes	yes	648	yes
659	0.682885	GTCCTCGCTG--CTGCTTTGAG						yes	yes	yes	659	yes
668	0.655115	GACTGCTTTG--GAACGTATTC						yes	yes	yes	668	yes
670	0.558202	CTGCTTTGAG--ACGTATTCAA						yes	yes	yes	670	yes
671	0.283536	TGCTTTGAGA--CGTATTCAAG						NA	NA		671
675	0.532159	TTGAGAACGT--TTCAAGGAGT						yes	yes	yes	675	yes
679	0.424694	GAACGTATTC--AGGAGTGCGC						NA	NA		679
680	0.647294	AACGTATTCA--GGAGTGCGCT						yes	yes	yes	680	yes
683	0.534188	GTATTCAAGG--GTGCGCTGAA						yes	yes	yes	683	yes
692	0.647134	GAGTGCGCTG--AGGCTTTGAA						yes	yes	yes	692	yes
693	0.535539	AGTGCGCTGA--GGCTTTGAAG						yes	yes	yes	693	yes
701	0.502865	GAAGGCTTTG--AGGGATCGAA						yes	yes	yes	701	yes
702	0.382223	AAGGCTTTGA--GGGATCGAAC						NA	NA		702
706	0.390588	CTTTGAAGGG--TCGAACATAA						NA	NA		706
710	0.343086	GAAGGGATCG--ACATAATGAA						NA	NA		710
711	0.140947	AAGGGATCGA--CATAATGAAT						NA	NA		711
713	0.288367	GGGATCGAAC--TAATGAATTA						NA	NA		713
715	0.347945	GATCGAACAT--ATGAATTACT						NA	NA		715
716	0.268662	ATCGAACATA--TGAATTACTT						NA	NA		716
719	0.339255	GAACATAATG--ATTACTTTGC						NA	NA		719
720	0.380168	AACATAATGA--TTACTTTGCG						NA	NA		720
723	0.238834	ATAATGAATT--CTTTGCGATA						NA	NA		723
731	0.656996	TTACTTTGCG--TACACGTTTT						yes	yes	yes	731	yes
733	0.451687	ACTTTGCGAT--CACGTTTTAT						NA	NA		733
735	0.223307	TTTGCGATAC--CGTTTTATTG						NA	NA		735
742	0.450117	TACACGTTTT--TTGATAAATG						NA	NA		742
746	0.385837	CGTTTTATTG--TAAATGCAAG						NA	NA		746
748	0.263804	TTTTATTGAT--AATGCAAGAA						NA	NA		748
749	0.169948	TTTATTGATA--ATGCAAGAAG						NA	NA		749
750	0.194142	TTATTGATAA--TGCAAGAAGA						NA	NA		750
754	0.119141	TGATAAATGC--AGAAGAGATT						NA	NA		754
755	0.298567	GATAAATGCA--GAAGAGATTG						NA	NA		755
757	0.324686	TAAATGCAAG--AGAGATTGGG						NA	NA		757
758	0.297686	AAATGCAAGA--GAGATTGGGT						NA	NA		758
760	0.436909	ATGCAAGAAG--GATTGGGTAC						NA	NA		760
762	0.582366	GCAAGAAGAG--TTGGGTACTC						yes	yes	yes	762	yes
769	0.687055	GAGATTGGGT--CTCTGGTTCA						yes	yes	yes	769	yes
779	0.509792	ACTCTGGTTC--TCAACATTTG						yes	yes	yes	779	yes
782	0.317353	CTGGTTCATC--ACATTTGAAT						NA	NA		782
783	0.331602	TGGTTCATCA--CATTTGAATG						NA	NA		783
785	0.3887	GTTCATCAAC--TTTGAATGTC						NA	NA		785
790	0.345704	TCAACATTTG--ATGTCTTAAA						NA	NA		790
791	0.333663	CAACATTTGA--TGTCTTAAAC						NA	NA		791
798	0.296209	TGAATGTCTT--AACAATACTA						NA	NA		798
799	0.235438	GAATGTCTTA--ACAATACTAT						NA	NA		799
800	0.121108	AATGTCTTAA--CAATACTATA						NA	NA		800
802	0.103925	TGTCTTAAAC--ATACTATAAA						NA	NA		802
803	0.257915	GTCTTAAACA--TACTATAAAT						NA	NA		803
805	0.162074	CTTAAACAAT--CTATAAATTT						NA	NA		805
808	0.259112	AAACAATACT--TAAATTTGAA						NA	NA		808
810	0.232547	ACAATACTAT--AATTTGAAGC						NA	NA		810
811	0.401716	CAATACTATA--ATTTGAAGCG						NA	NA		811
812	0.254203	AATACTATAA--TTTGAAGCGT						NA	NA		812
817	0.382517	TATAAATTTG--AGCGTATCCT						NA	NA		817
818	0.397607	ATAAATTTGA--GCGTATCCTT						NA	NA		818
823	0.709762	TTTGAAGCGT--TCCTTAGTGG						yes	yes	yes	823	yes
829	0.792778	GCGTATCCTT--GTGGCCCAAT						yes	yes	yes	829	yes
837	0.502442	TTAGTGGCCC--ATGCTTGGAC						yes	yes	yes	837	yes
838	0.75499	TAGTGGCCCA--TGCTTGGACA						yes	yes	yes	838	yes
846	0.302912	CAATGCTTGG--CAAATATGCA						NA	NA		846
848	0.249837	ATGCTTGGAC--AATATGCAGT						NA	NA		848
849	0.561086	TGCTTGGACA--ATATGCAGTA						yes	yes	yes	849	yes
850	0.481238	GCTTGGACAA--TATGCAGTAG						NA	NA		850
852	0.514276	TTGGACAAAT--TGCAGTAGTG						yes	yes	yes	852	yes
856	0.230353	ACAAATATGC--GTAGTGGCAT						NA	NA		856
859	0.646798	AATATGCAGT--GTGGCATGCT						yes	yes	yes	859	yes
865	0.734395	CAGTAGTGGC--TGCTCATGTG						yes	yes	yes	865	yes
871	0.715252	TGGCATGCTC--TGTGTTTTGT						yes	yes	yes	871	yes
885	0.72331	GTTTTGTGGG--TTCCAAGCCA						yes	yes	yes	885	yes
890	0.410907	GTGGGATTCC--AGCCAGAACA						NA	NA		890
891	0.494677	TGGGATTCCA--GCCAGAACAA						NA	NA		891
895	0.248406	ATTCCAAGCC--GAACAACTAT						NA	NA		895
897	0.258169	TCCAAGCCAG--ACAACTATAA						NA	NA		897
898	0.19199	CCAAGCCAGA--CAACTATAAC						NA	NA		898
900	0.127655	AAGCCAGAAC--ACTATAACAG						NA	NA		900
901	0.261888	AGCCAGAACA--CTATAACAGA						NA	NA		901
904	0.248833	CAGAACAACT--TAACAGAAAA						NA	NA		904
906	0.196834	GAACAACTAT--ACAGAAAATC						NA	NA		906
907	0.120422	AACAACTATA--CAGAAAATCC						NA	NA		907
909	0.193105	CAACTATAAC--GAAAATCCTG						NA	NA		909
911	0.277659	ACTATAACAG--AAATCCTGGA						NA	NA		911
912	0.203454	CTATAACAGA--AATCCTGGAA						NA	NA		912
913	0.128547	TATAACAGAA--ATCCTGGAAA						NA	NA		913
914	0.251441	ATAACAGAAA--TCCTGGAAAG						NA	NA		914
921	0.278821	AAAATCCTGG--AAGTTTGTCA						NA	NA		921
922	0.439326	AAATCCTGGA--AGTTTGTCAT						NA	NA		922
923	0.512837	AATCCTGGAA--GTTTGTCATG						yes	yes	yes	923	yes
931	0.547054	AAAGTTTGTC--TGTCTTTGGG						yes	yes	yes	931	yes
942	0.810167	TGTCTTTGGG--TTTTTGGCTT						yes	yes	yes	942	yes
953	0.466445	TTTTTGGCTT--CAACATGTTT						NA	NA		953
955	0.516617	TTTGGCTTAC--ACATGTTTGT						yes	yes	yes	955	yes
956	0.469156	TTGGCTTACA--CATGTTTGTG						NA	NA		956
958	0.652815	GGCTTACAAC--TGTTTGTGCT						yes	yes	yes	958	yes
971	0.691808	TTTGTGCTCT--TCTAACATGC						yes	yes	yes	971	yes
975	0.753221	TGCTCTATCT--ACATGCCGAT						yes	yes	yes	975	yes
976	0.446494	GCTCTATCTA--CATGCCGATG						NA	NA		976
978	0.572091	TCTATCTAAC--TGCCGATGGT						yes	yes	yes	978	yes
984	0.63669	TAACATGCCG--TGGTGTGAAG						yes	yes	yes	984	yes
992	0.64884	CGATGGTGTG--AGAAGTTACT						yes	yes	yes	992	yes
993	0.423094	GATGGTGTGA--GAAGTTACTG						NA	NA		993
995	0.533611	TGGTGTGAAG--AGTTACTGTA						yes	yes	yes	995	yes
996	0.350975	GGTGTGAAGA--GTTACTGTAA						NA	NA		996
1000	0.312052	TGAAGAAGTT--CTGTAAAGAG						NA	NA		1000
1005	0.249714	AAGTTACTGT--AAGAGTCAAA						NA	NA		1005
1006	0.238426	AGTTACTGTA--AGAGTCAAAA						NA	NA		1006
1007	0.236164	GTTACTGTAA--GAGTCAAAAC						NA	NA		1007
1009	0.225294	TACTGTAAAG--GTCAAAACAT						NA	NA		1009
1013	0.262174	GTAAAGAGTC--AAACATCGGC						NA	NA		1013
1014	0.28931	TAAAGAGTCA--AACATCGGCG						NA	NA		1014
1015	0.373985	AAAGAGTCAA--ACATCGGCGA						NA	NA		1015
1016	0.263191	AAGAGTCAAA--CATCGGCGAG						NA	NA		1016
1018	0.574265	GAGTCAAAAC--TCGGCGAGGC						yes	yes	yes	1018	yes
1025	0.614902	AACATCGGCG--GGCGATTTAC						yes	yes	yes	1025	yes
1030	0.846667	CGGCGAGGCG--TTTACTGTTC						yes	yes	yes	1030	yes
1034	0.721539	GAGGCGATTT--CTGTTCTGGT						yes	yes	yes	1034	yes
1049	0.519854	TCTGGTTGGG--AAAAGGCATG						yes	yes	yes	1049	yes
1050	0.512579	CTGGTTGGGA--AAAGGCATGT						yes	yes	yes	1050	yes
1051	0.549772	TGGTTGGGAA--AAGGCATGTT						yes	yes	yes	1051	yes
1052	0.489743	GGTTGGGAAA--AGGCATGTTT						NA	NA		1052
1053	0.337108	GTTGGGAAAA--GGCATGTTTA						NA	NA		1053
1057	0.164111	GGAAAAAGGC--TGTTTAAAAT						NA	NA		1057
1063	0.624762	AGGCATGTTT--AAATTCCTGG						yes	yes	yes	1063	yes
1064	0.562143	GGCATGTTTA--AATTCCTGGA						yes	yes	yes	1064	yes
1065	0.474142	GCATGTTTAA--ATTCCTGGAG						NA	NA		1065
1066	0.492578	CATGTTTAAA--TTCCTGGAGT						NA	NA		1066
1074	0.365199	AAATTCCTGG--GTCAAAGCCA						NA	NA		1074
1078	0.611763	TCCTGGAGTC--AAGCCACCGT						yes	yes	yes	1078	yes
1079	0.674608	CCTGGAGTCA--AGCCACCGTG						yes	yes	yes	1079	yes
1080	0.674257	CTGGAGTCAA--GCCACCGTGG						yes	yes	yes	1080	yes
1084	0.534619	AGTCAAAGCC--CCGTGGTGTT						yes	yes	yes	1084	yes
1098	0.716513	TGGTGTTTGT--ATTGCCAGAG						yes	yes	yes	1098	yes
1099	0.730797	GGTGTTTGTA--TTGCCAGAGC						yes	yes	yes	1099	yes
1105	0.289243	TGTAATTGCC--GAGCCAATAA						NA	NA		1105
1107	0.388469	TAATTGCCAG--GCCAATAAGC						NA	NA		1107
1111	0.569209	TGCCAGAGCC--ATAAGCCTCT						yes	yes	yes	1111	yes
1112	0.740185	GCCAGAGCCA--TAAGCCTCTC						yes	yes	yes	1112	yes
1114	0.653595	CAGAGCCAAT--AGCCTCTCGT						yes	yes	yes	1114	yes
1115	0.567912	AGAGCCAATA--GCCTCTCGTA						yes	yes	yes	1115	yes
1125	0.795097	AGCCTCTCGT--TTCGTAGCAG						yes	yes	yes	1125	yes
1131	0.710354	TCGTATTCGT--GCAGGAGGAA						yes	yes	yes	1131	yes
1134	0.474565	TATTCGTAGC--GGAGGAATGT						NA	NA		1134
1137	0.627752	TCGTAGCAGG--GGAATGTACC						yes	yes	yes	1137	yes
1140	0.499325	TAGCAGGAGG--ATGTACCAGA						NA	NA		1140
1141	0.469803	AGCAGGAGGA--TGTACCAGAT						NA	NA		1141
1145	0.473317	GGAGGAATGT--CCAGATATCC						NA	NA		1145
1148	0.380933	GGAATGTACC--GATATCCTTG						NA	NA		1148
1150	0.508557	AATGTACCAG--TATCCTTGTC						yes	yes	yes	1150	yes
1152	0.79245	TGTACCAGAT--TCCTTGTCGT						yes	yes	yes	1152	yes
1164	0.474179	CCTTGTCGTC--TATACTAATC						NA	NA		1164
1166	0.711383	TTGTCGTCAT--TACTAATCTG						yes	yes	yes	1166	yes
1168	0.445244	GTCGTCATAT--CTAATCTGGT						NA	NA		1168
1171	0.599912	GTCATATACT--ATCTGGTGAA						yes	yes	yes	1171	yes
1172	0.373974	TCATATACTA--TCTGGTGAAA						NA	NA		1172
1180	0.424921	TAATCTGGTG--AAGCATCGTA						NA	NA		1180
1181	0.322361	AATCTGGTGA--AGCATCGTAC						NA	NA		1181
1182	0.62725	ATCTGGTGAA--GCATCGTACA						yes	yes	yes	1182	yes
1185	0.621965	TGGTGAAAGC--TCGTACAGCG						yes	yes	yes	1185	yes
1190	0.498614	AAAGCATCGT--CAGCGCTTTC						NA	NA		1190
1192	0.39019	AGCATCGTAC--GCGCTTTCAA						NA	NA		1192
1201	0.658214	CAGCGCTTTC--ATCTTCTCTT						yes	yes	yes	1201	yes
1202	0.742526	AGCGCTTTCA--TCTTCTCTTA						yes	yes	yes	1202	yes
1212	0.338181	ATCTTCTCTT--CAAATGAGTA						NA	NA		1212
1214	0.227389	CTTCTCTTAC--AATGAGTAAT						NA	NA		1214
1215	0.376881	TTCTCTTACA--ATGAGTAATG						NA	NA		1215
1216	0.349526	TCTCTTACAA--TGAGTAATGA						NA	NA		1216
1219	0.175449	CTTACAAATG--GTAATGAATA						NA	NA		1219
1222	0	NA						NA	NA		1222
1223	0	NA						NA	NA		1223
1226	0	NA						NA	NA		1226
1227	0	NA						NA	NA		1227
1229	0	NA						NA	NA		1229
1230	0	NA						NA	NA		1230
>URINIUY_DN25045_c6_g1::URINIUY_DN25045_c6_g1_i5::g.3::m.3_type:complete_len:407								NA	NA		>URINIUY_DN25045_c6_g1::URINIUY_DN25045_c6_g1_i5::g.3::m.3_type:complete_len:407
1	0	NA						NA	NA		1
19	0.4399	GCTGTTGCGG--AGTATTGGAA						NA	NA		19
20	0.534445	CTGTTGCGGA--GTATTGGAAA						yes	yes	yes	20	yes
23	0.42807	TTGCGGAAGT--TTGGAAAAAA						NA	NA		23
28	0.0865615	GAAGTATTGG--AAAAAGAAAA						NA	NA		28
29	0.110197	AAGTATTGGA--AAAAGAAAAT						NA	NA		29
30	0.0796042	AGTATTGGAA--AAAGAAAATA						NA	NA		30
31	0.106284	GTATTGGAAA--AAGAAAATAC						NA	NA		31
32	0.107156	TATTGGAAAA--AGAAAATACA						NA	NA		32
33	0.067288	ATTGGAAAAA--GAAAATACAA						NA	NA		33
35	0.0692799	TGGAAAAAAG--AAATACAAAA						NA	NA		35
36	0.036739	GGAAAAAAGA--AATACAAAAA						NA	NA		36
37	0.0451756	GAAAAAAGAA--ATACAAAAAG						NA	NA		37
38	0.0567911	AAAAAAGAAA--TACAAAAAGG						NA	NA		38
40	0.0407182	AAAAGAAAAT--CAAAAAGGAA						NA	NA		40
42	0.0451063	AAGAAAATAC--AAAAGGAATG						NA	NA		42
43	0.13695	AGAAAATACA--AAAGGAATGA						NA	NA		43
44	0.10018	GAAAATACAA--AAGGAATGAG						NA	NA		44
45	0.0663613	AAAATACAAA--AGGAATGAGA						NA	NA		45
46	0.118011	AAATACAAAA--GGAATGAGAG						NA	NA		46
49	0.144319	TACAAAAAGG--ATGAGAGAGA						NA	NA		49
50	0.185916	ACAAAAAGGA--TGAGAGAGAA						NA	NA		50
53	0.154874	AAAAGGAATG--GAGAGAATAT						NA	NA		53
55	0.154858	AAGGAATGAG--GAGAATATAA						NA	NA		55
57	0.237584	GGAATGAGAG--GAATATAATT						NA	NA		57
59	0.219875	AATGAGAGAG--ATATAATTTG						NA	NA		59
60	0.300134	ATGAGAGAGA--TATAATTTGG						NA	NA		60
62	0.462484	GAGAGAGAAT--TAATTTGGAG						NA	NA		62
64	0.424441	GAGAGAATAT--ATTTGGAGGA						NA	NA		64
65	0.423841	AGAGAATATA--TTTGGAGGAC						NA	NA		65
71	0.450191	TATAATTTGG--GGACTTCGAG						NA	NA		71
74	0.32176	AATTTGGAGG--CTTCGAGGAA						NA	NA		74
80	0.595602	GAGGACTTCG--GGAATCGTTT						yes	yes	yes	80	yes
83	0.56881	GACTTCGAGG--ATCGTTTGAT						yes	yes	yes	83	yes
84	0.541729	ACTTCGAGGA--TCGTTTGATA						yes	yes	yes	84	yes
92	0.547724	GAATCGTTTG--TATCCCGAAG						yes	yes	yes	92	yes
94	0.627535	ATCGTTTGAT--TCCCGAAGTA						yes	yes	yes	94	yes
100	0.596111	TGATATCCCG--AGTATGTGCT						yes	yes	yes	100	yes
101	0.601161	GATATCCCGA--GTATGTGCTG						yes	yes	yes	101	yes
104	0.545393	ATCCCGAAGT--TGTGCTGAAA						yes	yes	yes	104	yes
112	0.40737	GTATGTGCTG--AATGTGTAAG						NA	NA		112
113	0.369334	TATGTGCTGA--ATGTGTAAGA						NA	NA		113
114	0.418726	ATGTGCTGAA--TGTGTAAGAA						NA	NA		114
120	0.3449	TGAAATGTGT--AGAAATCGGA						NA	NA		120
121	0.287493	GAAATGTGTA--GAAATCGGAT						NA	NA		121
123	0.284629	AATGTGTAAG--AATCGGATGA						NA	NA		123
124	0.396778	ATGTGTAAGA--ATCGGATGAC						NA	NA		124
125	0.481797	TGTGTAAGAA--TCGGATGACG						NA	NA		125
130	0.465984	AAGAAATCGG--TGACGCATGA						NA	NA		130
133	0.286748	AAATCGGATG--CGCATGAACT						NA	NA		133
137	0.579581	CGGATGACGC--TGAACTCACC						yes	yes	yes	137	yes
140	0.487634	ATGACGCATG--ACTCACCGAT						NA	NA		140
141	0.346856	TGACGCATGA--CTCACCGATT						NA	NA		141
145	0.396456	GCATGAACTC--CCGATTTTGC						NA	NA		145
149	0.785164	GAACTCACCG--TTTTGCCGTT						yes	yes	yes	149	yes
160	0.526976	TTTTGCCGTT--AATGTTGGAA						yes	yes	yes	160	yes
161	0.461118	TTTGCCGTTA--ATGTTGGAAC						NA	NA		161
162	0.675479	TTGCCGTTAA--TGTTGGAACT						yes	yes	yes	162	yes
169	0.47009	TAAATGTTGG--ACTTCCTGTA						NA	NA		169
170	0.37861	AAATGTTGGA--CTTCCTGTAC						NA	NA		170
179	0.666611	AACTTCCTGT--CGGCATCGGG						yes	yes	yes	179	yes
184	0.82163	CCTGTACGGC--TCGGGCTGGT						yes	yes	yes	184	yes
196	0.829205	CGGGCTGGTG--ACCTCGGCAT						yes	yes	yes	196	yes
197	0.685088	GGGCTGGTGA--CCTCGGCATT						yes	yes	yes	197	yes
205	0.635771	GAACCTCGGC--TTGGGATGAC						yes	yes	yes	205	yes
211	0.753389	CGGCATTGGG--TGACAGCAGA						yes	yes	yes	211	yes
214	0.420588	CATTGGGATG--CAGCAGAACT						NA	NA		214
216	0.457602	TTGGGATGAC--GCAGAACTTT						NA	NA		216
219	0.374934	GGATGACAGC--GAACTTTTGA						NA	NA		219
221	0.420487	ATGACAGCAG--ACTTTTGAGC						NA	NA		221
222	0.399466	TGACAGCAGA--CTTTTGAGCA						NA	NA		222
229	0.530318	AGAACTTTTG--GCATGATCAT						yes	yes	yes	229	yes
232	0.50636	ACTTTTGAGC--TGATCATGAC						yes	yes	yes	232	yes
235	0.759729	TTTGAGCATG--TCATGACGGC						yes	yes	yes	235	yes
238	0.547582	GAGCATGATC--TGACGGCCAA						yes	yes	yes	238	yes
241	0.205582	CATGATCATG--CGGCCAAAAA						NA	NA		241
247	0.363296	CATGACGGCC--AAAACTGGCA						NA	NA		247
248	0.418546	ATGACGGCCA--AAACTGGCAG						NA	NA		248
249	0.521119	TGACGGCCAA--AACTGGCAGA						yes	yes	yes	249	yes
250	0.45921	GACGGCCAAA--ACTGGCAGAG						NA	NA		250
251	0.370554	ACGGCCAAAA--CTGGCAGAGC						NA	NA		251
257	0.32853	AAAAACTGGC--GAGCTTCTTC						NA	NA		257
259	0.630034	AAACTGGCAG--GCTTCTTCGA						yes	yes	yes	259	yes
269	0.87927	AGCTTCTTCG--GGATGGCCCT						yes	yes	yes	269	yes
272	0.615089	TTCTTCGAGG--TGGCCCTAAA						yes	yes	yes	272	yes
280	0.721791	GGATGGCCCT--AACTGTTCAA						yes	yes	yes	280	yes
281	0.398764	GATGGCCCTA--ACTGTTCAAA						NA	NA		281
282	0.206637	ATGGCCCTAA--CTGTTCAAAA						NA	NA		282
289	0.211723	TAAACTGTTC--AAACAATGCC						NA	NA		289
290	0.349306	AAACTGTTCA--AACAATGCCC						NA	NA		290
291	0.44947	AACTGTTCAA--ACAATGCCCT						NA	NA		291
292	0.340584	ACTGTTCAAA--CAATGCCCTG						NA	NA		292
294	0.436698	TGTTCAAAAC--ATGCCCTGCT						NA	NA		294
295	0.574078	GTTCAAAACA--TGCCCTGCTT						yes	yes	yes	295	yes
309	0.885396	CCTGCTTTGG--TCTTGTCTGC						yes	yes	yes	309	yes
331	0.488906	CGCGGTGGTC--AATCCACGAA						NA	NA		331
332	0.551756	GCGGTGGTCA--ATCCACGAAG						yes	yes	yes	332	yes
333	0.674537	CGGTGGTCAA--TCCACGAAGA						yes	yes	yes	333	yes
337	0.130028	GGTCAAATCC--CGAAGATAAA						NA	NA		337
340	0.302303	CAAATCCACG--AGATAAAGTT						NA	NA		340
341	0.19322	AAATCCACGA--GATAAAGTTC						NA	NA		341
343	0.317975	ATCCACGAAG--TAAAGTTCAA						NA	NA		343
345	0.393859	CCACGAAGAT--AAGTTCAATC						NA	NA		345
346	0.363017	CACGAAGATA--AGTTCAATCG						NA	NA		346
347	0.358777	ACGAAGATAA--GTTCAATCGC						NA	NA		347
352	0.324949	GATAAAGTTC--ATCGCAGCGT						NA	NA		352
353	0.575108	ATAAAGTTCA--TCGCAGCGTG						yes	yes	yes	353	yes
358	0.666586	GTTCAATCGC--GCGTGTTCGA						yes	yes	yes	358	yes
368	0.678805	AGCGTGTTCG--GAACCTGTAC						yes	yes	yes	368	yes
370	0.658164	CGTGTTCGAG--ACCTGTACTT						yes	yes	yes	370	yes
371	0.50328	GTGTTCGAGA--CCTGTACTTC						yes	yes	yes	371	yes
377	0.529436	GAGAACCTGT--CTTCGAGCTG						yes	yes	yes	377	yes
383	0.825439	CTGTACTTCG--GCTGCGTGAG						yes	yes	yes	383	yes
392	0.814472	GAGCTGCGTG--GATGTGGCCC						yes	yes	yes	392	yes
394	0.894355	GCTGCGTGAG--TGTGGCCCCG						yes	yes	yes	394	yes
408	0.841792	GGCCCCGCGG--GAGGTCAGCG						yes	yes	yes	408	yes
410	0.825996	CCCCGCGGAG--GGTCAGCGAG						yes	yes	yes	410	yes
415	0.644092	CGGAGAGGTC--GCGAGGAGGA						yes	yes	yes	415	yes
419	0.632572	GAGGTCAGCG--GGAGGAACAC						yes	yes	yes	419	yes
422	0.592138	GTCAGCGAGG--GGAACACCTT						yes	yes	yes	422	yes
425	0.606765	AGCGAGGAGG--ACACCTTACC						yes	yes	yes	425	yes
426	0.412517	GCGAGGAGGA--CACCTTACCA						NA	NA		426
428	0.307785	GAGGAGGAAC--CCTTACCATC						NA	NA		428
433	0.369286	GGAACACCTT--CCATCAAAAC						NA	NA		433
436	0.419566	ACACCTTACC--TCAAAACAGC						NA	NA		436
439	0.310859	CCTTACCATC--AAACAGCTAT						NA	NA		439
440	0.281973	CTTACCATCA--AACAGCTATG						NA	NA		440
441	0.329387	TTACCATCAA--ACAGCTATGA						NA	NA		441
442	0.195693	TACCATCAAA--CAGCTATGAG						NA	NA		442
444	0.288405	CCATCAAAAC--GCTATGAGTC						NA	NA		444
448	0.612708	CAAAACAGCT--TGAGTCGCTT						yes	yes	yes	448	yes
451	0.648971	AACAGCTATG--GTCGCTTACG						yes	yes	yes	451	yes
459	0.588932	TGAGTCGCTT--CGTTTTGTAG						yes	yes	yes	459	yes
468	0.422184	TACGTTTTGT--GAGAAAGTTT						NA	NA		468
470	0.457403	CGTTTTGTAG--GAAAGTTTAC						NA	NA		470
472	0.344316	TTTTGTAGAG--AAGTTTACTT						NA	NA		472
473	0.342641	TTTGTAGAGA--AGTTTACTTC						NA	NA		473
474	0.51115	TTGTAGAGAA--GTTTACTTCT						yes	yes	yes	474	yes
479	0.434011	GAGAAAGTTT--CTTCTATTGC						NA	NA		479
485	0.622098	GTTTACTTCT--TTGCAACAAT						yes	yes	yes	485	yes
490	0.34082	CTTCTATTGC--ACAATATCCT						NA	NA		490
491	0.442335	TTCTATTGCA--CAATATCCTG						NA	NA		491
493	0.460903	CTATTGCAAC--ATATCCTGCT						NA	NA		493
494	0.548316	TATTGCAACA--TATCCTGCTG						yes	yes	yes	494	yes
496	0.795721	TTGCAACAAT--TCCTGCTGGT						yes	yes	yes	496	yes
514	0.824932	GGTGTTCTTC--TCCTGCCTCC						yes	yes	yes	514	yes
525	0.386176	TCCTGCCTCC--CAAATCATCT						NA	NA		525
527	0.459473	CTGCCTCCAC--AATCATCTCT						NA	NA		527
528	0.515374	TGCCTCCACA--ATCATCTCTA						yes	yes	yes	528	yes
529	0.679772	GCCTCCACAA--TCATCTCTAT						yes	yes	yes	529	yes
532	0.216183	TCCACAAATC--TCTCTATAAA						NA	NA		532
538	0.40767	AATCATCTCT--TAAAGAGGTA						NA	NA		538
540	0.460698	TCATCTCTAT--AAGAGGTACT						NA	NA		540
541	0.473433	CATCTCTATA--AGAGGTACTT						NA	NA		541
542	0.330097	ATCTCTATAA--GAGGTACTTC						NA	NA		542
544	0.501235	CTCTATAAAG--GGTACTTCGG						yes	yes	yes	544	yes
548	0.435793	ATAAAGAGGT--CTTCGGCCAC						NA	NA		548
557	0.483472	TACTTCGGCC--CGACACACGT						NA	NA		557
560	0.495851	TTCGGCCACG--CACACGTATG						NA	NA		560
562	0.382253	CGGCCACGAC--CACGTATGAT						NA	NA		562
564	0.234856	GCCACGACAC--CGTATGATTT						NA	NA		564
568	0.640978	CGACACACGT--TGATTTTGAA						yes	yes	yes	568	yes
571	0.703913	CACACGTATG--TTTTGAACCT						yes	yes	yes	571	yes
577	0.319223	TATGATTTTG--ACCTTGAATA						NA	NA		577
578	0.265813	ATGATTTTGA--CCTTGAATAC						NA	NA		578
584	0.502085	TTGAACCTTG--ATACTGGCTG						yes	yes	yes	584	yes
585	0.729366	TGAACCTTGA--TACTGGCTGC						yes	yes	yes	585	yes
587	0.597099	AACCTTGAAT--CTGGCTGCCT						yes	yes	yes	587	yes
602	0.790962	CTGCCTTTCG--CCCCCTCCAG						yes	yes	yes	602	yes
611	0.617642	GACCCCCTCC--GCCAGGAATC						yes	yes	yes	611	yes
615	0.62254	CCCTCCAGCC--GGAATCTACG						yes	yes	yes	615	yes
618	0.484169	TCCAGCCAGG--ATCTACGAAG						NA	NA		618
619	0.563215	CCAGCCAGGA--TCTACGAAGT						yes	yes	yes	619	yes
623	0.535934	CCAGGAATCT--CGAAGTTGTT						yes	yes	yes	623	yes
626	0.616474	GGAATCTACG--AGTTGTTTTG						yes	yes	yes	626	yes
627	0.513512	GAATCTACGA--GTTGTTTTGG						yes	yes	yes	627	yes
638	0.573381	GTTGTTTTGG--GTCACAATCC						yes	yes	yes	638	yes
642	0.494403	TTTTGGAGTC--CAATCCTGGG						NA	NA		642
644	0.492877	TTGGAGTCAC--ATCCTGGGCA						NA	NA		644
645	0.78486	TGGAGTCACA--TCCTGGGCAG						yes	yes	yes	645	yes
654	0.459077	AATCCTGGGC--GCTGCAATCA						NA	NA		654
660	0.568471	GGGCAGCTGC--ATCAGTCGAG						yes	yes	yes	660	yes
661	0.737369	GGCAGCTGCA--TCAGTCGAGA						yes	yes	yes	661	yes
664	0.510756	AGCTGCAATC--GTCGAGAGTT						yes	yes	yes	664	yes
669	0.652159	CAATCAGTCG--GAGTTCCTTC						yes	yes	yes	669	yes
671	0.496154	ATCAGTCGAG--GTTCCTTCAA						NA	NA		671
680	0.447505	GAGTTCCTTC--AGAGGAGGAG						NA	NA		680
681	0.543587	AGTTCCTTCA--GAGGAGGAGA						yes	yes	yes	681	yes
683	0.449251	TTCCTTCAAG--GGAGGAGAAC						NA	NA		683
686	0.519408	CTTCAAGAGG--GGAGAACGCA						yes	yes	yes	686	yes
689	0.301176	CAAGAGGAGG--GAACGCAATA						NA	NA		689
691	0.409242	AGAGGAGGAG--ACGCAATACG						NA	NA		691
692	0.355881	GAGGAGGAGA--CGCAATACGC						NA	NA		692
696	0.459349	AGGAGAACGC--ATACGCTCGT						NA	NA		696
697	0.626426	GGAGAACGCA--TACGCTCGTA						yes	yes	yes	697	yes
699	0.448376	AGAACGCAAT--CGCTCGTACA						NA	NA		699
707	0.554814	ATACGCTCGT--CACCAGTCAC						yes	yes	yes	707	yes
709	0.376632	ACGCTCGTAC--CCAGTCACGA						NA	NA		709
712	0.527082	CTCGTACACC--GTCACGACTG						yes	yes	yes	712	yes
716	0.323187	TACACCAGTC--CGACTGGGAG						NA	NA		716
719	0.627561	ACCAGTCACG--CTGGGAGGTC						yes	yes	yes	719	yes
725	0.648958	CACGACTGGG--GGTCAGACAC						yes	yes	yes	725	yes
730	0.381809	CTGGGAGGTC--GACACGGAAA						NA	NA		730
732	0.488518	GGGAGGTCAG--CACGGAAAGG						NA	NA		732
734	0.150761	GAGGTCAGAC--CGGAAAGGAA						NA	NA		734
738	0.408125	TCAGACACGG--AAGGAACTGG						NA	NA		738
739	0.455622	CAGACACGGA--AGGAACTGGT						NA	NA		739
740	0.384075	AGACACGGAA--GGAACTGGTA						NA	NA		740
743	0.365386	CACGGAAAGG--ACTGGTACAA						NA	NA		743
744	0.186064	ACGGAAAGGA--CTGGTACAAA						NA	NA		744
750	0.342136	AGGAACTGGT--CAAATTGTGA						NA	NA		750
752	0.218487	GAACTGGTAC--AATTGTGAAG						NA	NA		752
753	0.473431	AACTGGTACA--ATTGTGAAGC						NA	NA		753
754	0.577071	ACTGGTACAA--TTGTGAAGCG						yes	yes	yes	754	yes
760	0.378629	ACAAATTGTG--AGCGACACCA						NA	NA		760
761	0.300853	CAAATTGTGA--GCGACACCAA						NA	NA		761
765	0.485739	TTGTGAAGCG--CACCAAGCGT						NA	NA		765
767	0.310547	GTGAAGCGAC--CCAAGCGTTG						NA	NA		767
770	0.394494	AAGCGACACC--AGCGTTGATC						NA	NA		770
771	0.605603	AGCGACACCA--GCGTTGATCA						yes	yes	yes	771	yes
778	0.770929	CCAAGCGTTG--TCAGGTTAGC						yes	yes	yes	778	yes
781	0.550997	AGCGTTGATC--GGTTAGCAGG						yes	yes	yes	781	yes
786	0.722911	TGATCAGGTT--GCAGGTGATG						yes	yes	yes	786	yes
789	0.550837	TCAGGTTAGC--GGTGATGTGG						yes	yes	yes	789	yes
794	0.658397	TTAGCAGGTG--TGTGGAACGT						yes	yes	yes	794	yes
800	0.57559	GGTGATGTGG--ACGTATGTTT						yes	yes	yes	800	yes
801	0.357455	GTGATGTGGA--CGTATGTTTA						NA	NA		801
805	0.657652	TGTGGAACGT--TGTTTAGTTT						yes	yes	yes	805	yes
811	0.79314	ACGTATGTTT--GTTTCGGGTT						yes	yes	yes	811	yes
822	0.560402	GTTTCGGGTT--CTGATCAACT						yes	yes	yes	822	yes
826	0.645384	CGGGTTACTG--TCAACTTTAT						yes	yes	yes	826	yes
829	0.286446	GTTACTGATC--ACTTTATGTA						NA	NA		829
830	0.287276	TTACTGATCA--CTTTATGTAT						NA	NA		830
835	0.494489	GATCAACTTT--TGTATAGTTC						NA	NA		835
839	0.534243	AACTTTATGT--TAGTTCCATC						yes	yes	yes	839	yes
841	0.550279	CTTTATGTAT--GTTCCATCAT						yes	yes	yes	841	yes
847	0.520435	GTATAGTTCC--TCATTATTTG						yes	yes	yes	847	yes
850	0.519726	TAGTTCCATC--TTATTTGTTT						yes	yes	yes	850	yes
853	0.690565	TTCCATCATT--TTTGTTTTTG						yes	yes	yes	853	yes
867	0.76626	GTTTTTGTGG--TTTTGTTGTG						yes	yes	yes	867	yes
883	0.581453	TTGTGTTTTG--TCGAGAAATG						yes	yes	yes	883	yes
887	0.330444	GTTTTGATCG--GAAATGGAAT						NA	NA		887
889	0.263835	TTTGATCGAG--AATGGAATGA						NA	NA		889
890	0.335427	TTGATCGAGA--ATGGAATGAG						NA	NA		890
891	0.349869	TGATCGAGAA--TGGAATGAGA						NA	NA		891
895	0.433395	CGAGAAATGG--ATGAGATGGC						NA	NA		895
896	0.485769	GAGAAATGGA--TGAGATGGCA						NA	NA		896
899	0.349415	AAATGGAATG--GATGGCATAC						NA	NA		899
901	0.376583	ATGGAATGAG--TGGCATACAA						NA	NA		901
906	0.332292	ATGAGATGGC--TACAAGTCAT						NA	NA		906
908	0.345775	GAGATGGCAT--CAAGTCATTT						NA	NA		908
910	0.26067	GATGGCATAC--AGTCATTTTT						NA	NA		910
911	0.397243	ATGGCATACA--GTCATTTTTA						NA	NA		911
915	0.338212	CATACAAGTC--TTTTTAGTTT						NA	NA		915
921	0.678773	AGTCATTTTT--GTTTCGTCAA						yes	yes	yes	921	yes
930	0.278941	TAGTTTCGTC--ATGTTACAAA						NA	NA		930
931	0.489033	AGTTTCGTCA--TGTTACAAAC						NA	NA		931
936	0.634366	CGTCAATGTT--CAAACCTGGC						yes	yes	yes	936	yes
938	0.302855	TCAATGTTAC--AACCTGGCTG						NA	NA		938
939	0.698897	CAATGTTACA--ACCTGGCTGT						yes	yes	yes	939	yes
940	0.32222	AATGTTACAA--CCTGGCTGTT						NA	NA		940
951	0.92417	CCTGGCTGTT--TGCTGGTACG						yes	yes	yes	951	yes
959	0.474282	TTATGCTGGT--CGGGCAGAAA						NA	NA		959
965	0.393001	TGGTACGGGC--GAAATTACTT						NA	NA		965
967	0.464391	GTACGGGCAG--AATTACTTGA						NA	NA		967
968	0.414432	TACGGGCAGA--ATTACTTGAT						NA	NA		968
969	0.478709	ACGGGCAGAA--TTACTTGATT						NA	NA		969
972	0.407822	GGCAGAAATT--CTTGATTCTA						NA	NA		972
977	0.606466	AAATTACTTG--TTCTAGCGTC						yes	yes	yes	977	yes
982	0.808444	ACTTGATTCT--GCGTCGGTAT						yes	yes	yes	982	yes
991	0.821835	TAGCGTCGGT--TAGCTGCAGC						yes	yes	yes	991	yes
993	0.840633	GCGTCGGTAT--GCTGCAGCTC						yes	yes	yes	993	yes
999	0.518079	GTATAGCTGC--GCTCTGTACG						yes	yes	yes	999	yes
1007	0.663813	GCAGCTCTGT--CGAATGCGGC						yes	yes	yes	1007	yes
1010	0.847592	GCTCTGTACG--ATGCGGCTGG						yes	yes	yes	1010	yes
1011	0.816199	CTCTGTACGA--TGCGGCTGGT						yes	yes	yes	1011	yes
1022	0.879143	TGCGGCTGGT--TAGGACCTCT						yes	yes	yes	1022	yes
1024	0.746454	CGGCTGGTAT--GGACCTCTAA						yes	yes	yes	1024	yes
1027	0.309735	CTGGTATAGG--CCTCTAAGAA						NA	NA		1027
1033	0.494073	TAGGACCTCT--AGAAAGTGAG						NA	NA		1033
1034	0.402464	AGGACCTCTA--GAAAGTGAGA						NA	NA		1034
1036	0.35682	GACCTCTAAG--AAGTGAGAAG						NA	NA		1036
1037	0.304314	ACCTCTAAGA--AGTGAGAAGT						NA	NA		1037
1038	0.391185	CCTCTAAGAA--GTGAGAAGTT						NA	NA		1038
1042	0.271632	TAAGAAAGTG--GAAGTTCTAT						NA	NA		1042
1044	0.35429	AGAAAGTGAG--AGTTCTATTT						NA	NA		1044
1045	0.33244	GAAAGTGAGA--GTTCTATTTT						NA	NA		1045
1051	0.591146	GAGAAGTTCT--TTTTAATTAT						yes	yes	yes	1051	yes
1056	0.586084	GTTCTATTTT--ATTATGTTGC						yes	yes	yes	1056	yes
1057	0.653403	TTCTATTTTA--TTATGTTGCA						yes	yes	yes	1057	yes
1060	0.44721	TATTTTAATT--TGTTGCAAAG						NA	NA		1060
1067	0.142552	ATTATGTTGC--AAGATCGCAA						NA	NA		1067
1068	0.443118	TTATGTTGCA--AGATCGCAAA						NA	NA		1068
1069	0.207153	TATGTTGCAA--GATCGCAAAA						NA	NA		1069
1071	0.36481	TGTTGCAAAG--TCGCAAAAAG						NA	NA		1071
1076	0.177289	CAAAGATCGC--AAAAGGTATT						NA	NA		1076
1077	0.259402	AAAGATCGCA--AAAGGTATTC						NA	NA		1077
1078	0.224681	AAGATCGCAA--AAGGTATTCA						NA	NA		1078
1079	0.355229	AGATCGCAAA--AGGTATTCAG						NA	NA		1079
1080	0.352235	GATCGCAAAA--GGTATTCAGG						NA	NA		1080
1084	0.578038	GCAAAAAGGT--TTCAGGTGAC						yes	yes	yes	1084	yes
1088	0.234119	AAAGGTATTC--GGTGACAACT						NA	NA		1088
1093	0.400164	TATTCAGGTG--CAACTTACGG						NA	NA		1093
1095	0.468082	TTCAGGTGAC--ACTTACGGTT						NA	NA		1095
1096	0.440954	TCAGGTGACA--CTTACGGTTT						NA	NA		1096
1100	0.605601	GTGACAACTT--CGGTTTTTCG						yes	yes	yes	1100	yes
1111	0.718183	CGGTTTTTCG--CCATTTCACT						yes	yes	yes	1111	yes
1114	0.677018	TTTTTCGACC--TTTCACTGGC						yes	yes	yes	1114	yes
1119	0.436975	CGACCATTTC--CTGGCAAGTT						NA	NA		1119
1125	0.420095	TTTCACTGGC--AGTTACACTG						NA	NA		1125
1126	0.623878	TTCACTGGCA--GTTACACTGC						yes	yes	yes	1126	yes
1130	0.483779	CTGGCAAGTT--CACTGCGATA						NA	NA		1130
1132	0.262918	GGCAAGTTAC--CTGCGATAAT						NA	NA		1132
1138	0.365342	TTACACTGCG--TAATAAAAAC						NA	NA		1138
1140	0.254987	ACACTGCGAT--ATAAAAACAT						NA	NA		1140
1141	0.357729	CACTGCGATA--TAAAAACATC						NA	NA		1141
1143	0.460075	CTGCGATAAT--AAAACATCGT						NA	NA		1143
1144	0.294414	TGCGATAATA--AAACATCGTG						NA	NA		1144
1145	0.214785	GCGATAATAA--AACATCGTGG						NA	NA		1145
1146	0.48447	CGATAATAAA--ACATCGTGGT						NA	NA		1146
1147	0.160203	GATAATAAAA--CATCGTGGTC						NA	NA		1147
1149	0.416906	TAATAAAAAC--TCGTGGTCCT						NA	NA		1149
1160	0.772136	TCGTGGTCCT--CTTCACACTG						yes	yes	yes	1160	yes
1165	0.426579	GTCCTACTTC--CACTGTTACT						NA	NA		1165
1167	0.387721	CCTACTTCAC--CTGTTACTCA						NA	NA		1167
1173	0.585444	TCACACTGTT--CTCAATTTCT						yes	yes	yes	1173	yes
1177	0.37127	ACTGTTACTC--ATTTCTTTAC						NA	NA		1177
1178	0.640572	CTGTTACTCA--TTTCTTTACT						yes	yes	yes	1178	yes
1186	0.565303	CAATTTCTTT--CTGGGATGGA						yes	yes	yes	1186	yes
1192	0.747396	CTTTACTGGG--TGGATGGCTC						yes	yes	yes	1192	yes
1196	0.710441	ACTGGGATGG--TGGCTCGGAC						yes	yes	yes	1196	yes
1205	0.491725	GATGGCTCGG--CAACAGTTCA						NA	NA		1205
1207	0.485642	TGGCTCGGAC--ACAGTTCAGA						NA	NA		1207
1208	0.462202	GGCTCGGACA--CAGTTCAGAA						NA	NA		1208
1210	0.255783	CTCGGACAAC--GTTCAGAATA						NA	NA		1210
1215	0	NA						NA	NA		1215
1217	0	NA						NA	NA		1217
1218	0	NA						NA	NA		1218
1220	0	NA						NA	NA		1220
>URINIUY_DN25045_c6_g1::URINIUY_DN25045_c6_g1_i5::g.4::m.4_type:complete_len:161								NA	NA		>URINIUY_DN25045_c6_g1::URINIUY_DN25045_c6_g1_i5::g.4::m.4_type:complete_len:161
1	0	NA						NA	NA		1
6	0	NA						NA	NA		6
7	0	NA						NA	NA		7
25	0.811463	CTCCTCGCTG--CCTCTCCGCG						yes	yes	yes	25	yes
41	0.710997	CCGCGGGGCC--CATCTCACGC						yes	yes	yes	41	yes
43	0.703886	GCGGGGCCAC--TCTCACGCAG						yes	yes	yes	43	yes
48	0.497327	GCCACATCTC--CGCAGCTCGA						NA	NA		48
52	0.434325	CATCTCACGC--GCTCGAAGTA						NA	NA		52
58	0.579928	ACGCAGCTCG--AGTACAGGTT						yes	yes	yes	58	yes
59	0.714891	CGCAGCTCGA--GTACAGGTTC						yes	yes	yes	59	yes
62	0.605693	AGCTCGAAGT--CAGGTTCTCG						yes	yes	yes	62	yes
64	0.423632	CTCGAAGTAC--GGTTCTCGAA						NA	NA		64
73	0.777889	CAGGTTCTCG--ACACGCTGCG						yes	yes	yes	73	yes
74	0.577334	AGGTTCTCGA--CACGCTGCGA						yes	yes	yes	74	yes
76	0.388845	GTTCTCGAAC--CGCTGCGATT						NA	NA		76
84	0.675792	ACACGCTGCG--TTGAACTTTA						yes	yes	yes	84	yes
88	0.589133	GCTGCGATTG--ACTTTATCTT						yes	yes	yes	88	yes
89	0.558524	CTGCGATTGA--CTTTATCTTC						yes	yes	yes	89	yes
94	0.706395	ATTGAACTTT--TCTTCGTGGA						yes	yes	yes	94	yes
104	0.700364	ATCTTCGTGG--TTTGACCACC						yes	yes	yes	104	yes
109	0.703083	CGTGGATTTG--CCACCGCGAG						yes	yes	yes	109	yes
112	0.46586	GGATTTGACC--CCGCGAGCAG						NA	NA		112
118	0.610105	GACCACCGCG--GCAGACAAGA						yes	yes	yes	118	yes
121	0.489855	CACCGCGAGC--GACAAGATCC						NA	NA		121
123	0.442035	CCGCGAGCAG--CAAGATCCAA						NA	NA		123
125	0.296409	GCGAGCAGAC--AGATCCAAAG						NA	NA		125
126	0.440325	CGAGCAGACA--GATCCAAAGC						NA	NA		126
128	0.356574	AGCAGACAAG--TCCAAAGCAG						NA	NA		128
132	0.293562	GACAAGATCC--AAGCAGGGCA						NA	NA		132
133	0.411339	ACAAGATCCA--AGCAGGGCAT						NA	NA		133
134	0.452282	CAAGATCCAA--GCAGGGCATT						NA	NA		134
137	0.421018	GATCCAAAGC--GGGCATTGTT						NA	NA		137
142	0.390861	AAAGCAGGGC--TTGTTTTGAA						NA	NA		142
151	0.567243	CATTGTTTTG--ACAGTTTAGG						yes	yes	yes	151	yes
152	0.332042	ATTGTTTTGA--CAGTTTAGGG						NA	NA		152
154	0.575536	TGTTTTGAAC--GTTTAGGGCC						yes	yes	yes	154	yes
159	0.71718	TGAACAGTTT--GGGCCATCCT						yes	yes	yes	159	yes
165	0.661091	GTTTAGGGCC--TCCTCGAAGA						yes	yes	yes	165	yes
172	0.645456	GCCATCCTCG--AGAAGCTCTG						yes	yes	yes	172	yes
173	0.752019	CCATCCTCGA--GAAGCTCTGC						yes	yes	yes	173	yes
175	0.58376	ATCCTCGAAG--AGCTCTGCCA						yes	yes	yes	175	yes
176	0.660149	TCCTCGAAGA--GCTCTGCCAG						yes	yes	yes	176	yes
185	0.753681	AAGCTCTGCC--GTTTTTGGCC						yes	yes	yes	185	yes
199	0.73319	TTTGGCCGTC--TGATCATGCT						yes	yes	yes	199	yes
202	0.798996	GGCCGTCATG--TCATGCTCAA						yes	yes	yes	202	yes
205	0.43554	CGTCATGATC--TGCTCAAAAG						NA	NA		205
211	0.406569	GATCATGCTC--AAAGTTCTGC						NA	NA		211
212	0.504784	ATCATGCTCA--AAGTTCTGCT						yes	yes	yes	212	yes
213	0.600043	TCATGCTCAA--AGTTCTGCTG						yes	yes	yes	213	yes
214	0.551992	CATGCTCAAA--GTTCTGCTGT						yes	yes	yes	214	yes
226	0.78417	TTCTGCTGTC--TCCCAATGCC						yes	yes	yes	226	yes
231	0.70625	CTGTCATCCC--ATGCCGAGGT						yes	yes	yes	231	yes
232	0.750657	TGTCATCCCA--TGCCGAGGTT						yes	yes	yes	232	yes
238	0.745798	CCCAATGCCG--GGTTCACCAG						yes	yes	yes	238	yes
244	0.590596	GCCGAGGTTC--CCAGCCCGAT						yes	yes	yes	244	yes
247	0.734978	GAGGTTCACC--GCCCGATGCC						yes	yes	yes	247	yes
253	0.798178	CACCAGCCCG--TGCCGTACAG						yes	yes	yes	253	yes
260	0.585302	CCGATGCCGT--CAGGAAGTTC						yes	yes	yes	260	yes
262	0.445279	GATGCCGTAC--GGAAGTTCCA						NA	NA		262
265	0.497968	GCCGTACAGG--AGTTCCAACA						NA	NA		265
266	0.533175	CCGTACAGGA--GTTCCAACAT						yes	yes	yes	266	yes
272	0.365193	AGGAAGTTCC--ACATTTAACG						NA	NA		272
273	0.391793	GGAAGTTCCA--CATTTAACGG						NA	NA		273
275	0.325808	AAGTTCCAAC--TTTAACGGCA						NA	NA		275
279	0.351421	TCCAACATTT--ACGGCAAAAT						NA	NA		279
280	0.223259	CCAACATTTA--CGGCAAAATC						NA	NA		280
285	0.27364	ATTTAACGGC--AAATCGGTGA						NA	NA		285
286	0.437553	TTTAACGGCA--AATCGGTGAG						NA	NA		286
287	0.400771	TTAACGGCAA--ATCGGTGAGT						NA	NA		287
288	0.546437	TAACGGCAAA--TCGGTGAGTT						yes	yes	yes	288	yes
295	0.527007	AAAATCGGTG--GTTCATGCGT						yes	yes	yes	295	yes
300	0.750094	CGGTGAGTTC--TGCGTCATCC						yes	yes	yes	300	yes
307	0.663477	TTCATGCGTC--TCCGATTTCT						yes	yes	yes	307	yes
312	0.783573	GCGTCATCCG--TTTCTTACAC						yes	yes	yes	312	yes
319	0.496871	CCGATTTCTT--CACATTTCAG						NA	NA		319
321	0.241026	GATTTCTTAC--CATTTCAGCA						NA	NA		321
323	0.357801	TTTCTTACAC--TTTCAGCACA						NA	NA		323
328	0.340265	TACACATTTC--GCACATACTT						NA	NA		328
331	0.258329	ACATTTCAGC--CATACTTCGG						NA	NA		331
333	0.425819	ATTTCAGCAC--TACTTCGGGA						NA	NA		333
335	0.399746	TTCAGCACAT--CTTCGGGATA						NA	NA		335
343	0.376078	ATACTTCGGG--TATCAAACGA						NA	NA		343
345	0.573111	ACTTCGGGAT--TCAAACGATT						yes	yes	yes	345	yes
348	0.49668	TCGGGATATC--AACGATTCCT						NA	NA		348
349	0.536416	CGGGATATCA--ACGATTCCTC						yes	yes	yes	349	yes
350	0.492889	GGGATATCAA--CGATTCCTCG						NA	NA		350
353	0.381261	ATATCAAACG--TTCCTCGAAG						NA	NA		353
361	0.641077	CGATTCCTCG--AGTCCTCCAA						yes	yes	yes	361	yes
362	0.523377	GATTCCTCGA--GTCCTCCAAA						yes	yes	yes	362	yes
370	0.264164	GAAGTCCTCC--AATTATATTC						NA	NA		370
371	0.453557	AAGTCCTCCA--ATTATATTCT						NA	NA		371
372	0.604691	AGTCCTCCAA--TTATATTCTC						yes	yes	yes	372	yes
375	0.758688	CCTCCAAATT--TATTCTCTCT						yes	yes	yes	375	yes
377	0.686674	TCCAAATTAT--TTCTCTCTCA						yes	yes	yes	377	yes
387	0.61533	ATTCTCTCTC--TTCCTTTTTG						yes	yes	yes	387	yes
399	0.821928	TCCTTTTTGT--TTTTCTTTTT						yes	yes	yes	399	yes
413	0.612915	TCTTTTTTCC--ATACTTCCGC						yes	yes	yes	413	yes
414	0.731498	CTTTTTTCCA--TACTTCCGCA						yes	yes	yes	414	yes
416	0.466937	TTTTTCCAAT--CTTCCGCAAC						NA	NA		416
424	0.476128	ATACTTCCGC--ACAGCGACGC						NA	NA		424
425	0.661639	TACTTCCGCA--CAGCGACGCC						yes	yes	yes	425	yes
427	0.577172	CTTCCGCAAC--GCGACGCCAT						yes	yes	yes	427	yes
431	0.626893	CGCAACAGCG--CGCCATTTCG						yes	yes	yes	431	yes
436	0.703307	CAGCGACGCC--TTTCGAGAGG						yes	yes	yes	436	yes
442	0.635907	CGCCATTTCG--GAGGAAACTG						yes	yes	yes	442	yes
444	0.465738	CCATTTCGAG--GGAAACTGTA						NA	NA		444
447	0.370528	TTTCGAGAGG--AACTGTAAGA						NA	NA		447
448	0.245598	TTCGAGAGGA--ACTGTAAGAA						NA	NA		448
449	0.247933	TCGAGAGGAA--CTGTAAGAAT						NA	NA		449
454	0.211993	AGGAAACTGT--AGAATTATTA						NA	NA		454
455	0.32953	GGAAACTGTA--GAATTATTAT						NA	NA		455
457	0.20747	AAACTGTAAG--ATTATTATTC						NA	NA		457
458	0.436202	AACTGTAAGA--TTATTATTCG						NA	NA		458
461	0.481783	TGTAAGAATT--TTATTCGATT						NA	NA		461
464	0.548152	AAGAATTATT--TTCGATTCGA						yes	yes	yes	464	yes
469	0.43068	TTATTATTCG--TTCGACTAAA						NA	NA		469
474	0	NA						NA	NA		474
477	0	NA						NA	NA		477
478	0	NA						NA	NA		478
479	0	NA						NA	NA		479
482	0	NA						NA	NA		482
483	0	NA						NA	NA		483
>URINIUY_DN25045_c6_g2::URINIUY_DN25045_c6_g2_i2::g.5::m.5_type:complete_len:453								NA	NA		>URINIUY_DN25045_c6_g2::URINIUY_DN25045_c6_g2_i2::g.5::m.5_type:complete_len:453
1	0	NA						NA	NA		1
4	0	NA						NA	NA		4
18	0.866062	CCTTCCTCCG--AAGGGGCTGC						yes	yes	yes	18	yes
19	0.764796	CTTCCTCCGA--AGGGGCTGCT						yes	yes	yes	19	yes
20	0.719196	TTCCTCCGAA--GGGGCTGCTT						yes	yes	yes	20	yes
31	0.485535	GGGGCTGCTT--AAAAGAAAGT						NA	NA		31
32	0.339834	GGGCTGCTTA--AAAGAAAGTA						NA	NA		32
33	0.225053	GGCTGCTTAA--AAGAAAGTAA						NA	NA		33
34	0.173503	GCTGCTTAAA--AGAAAGTAAA						NA	NA		34
35	0.125007	CTGCTTAAAA--GAAAGTAAAA						NA	NA		35
37	0.171516	GCTTAAAAAG--AAGTAAAAGC						NA	NA		37
38	0.0878161	CTTAAAAAGA--AGTAAAAGCA						NA	NA		38
39	0.068154	TTAAAAAGAA--GTAAAAGCAA						NA	NA		39
42	0.0647675	AAAAGAAAGT--AAAGCAAAAA						NA	NA		42
43	0.062153	AAAGAAAGTA--AAGCAAAAAC						NA	NA		43
44	0.0771076	AAGAAAGTAA--AGCAAAAACT						NA	NA		44
45	0.148048	AGAAAGTAAA--GCAAAAACTG						NA	NA		45
48	0.101578	AAGTAAAAGC--AAAACTGACT						NA	NA		48
49	0.21134	AGTAAAAGCA--AAACTGACTC						NA	NA		49
50	0.26876	GTAAAAGCAA--AACTGACTCG						NA	NA		50
51	0.206403	TAAAAGCAAA--ACTGACTCGA						NA	NA		51
52	0.110748	AAAAGCAAAA--CTGACTCGAA						NA	NA		52
56	0.319267	GCAAAAACTG--CTCGAATGTC						NA	NA		56
61	0.518819	AACTGACTCG--ATGTCTATAC						yes	yes	yes	61	yes
62	0.541735	ACTGACTCGA--TGTCTATACT						yes	yes	yes	62	yes
68	0.700415	TCGAATGTCT--TACTGCGGAA						yes	yes	yes	68	yes
70	0.493396	GAATGTCTAT--CTGCGGAAGG						NA	NA		70
77	0.480823	TATACTGCGG--AGGCTTTGAT						NA	NA		77
78	0.444122	ATACTGCGGA--GGCTTTGATA						NA	NA		78
86	0.449484	GAAGGCTTTG--TAAAACTTTT						NA	NA		86
88	0.61152	AGGCTTTGAT--AAACTTTTCC						yes	yes	yes	88	yes
89	0.583391	GGCTTTGATA--AACTTTTCCT						yes	yes	yes	89	yes
90	0.507033	GCTTTGATAA--ACTTTTCCTC						yes	yes	yes	90	yes
91	0.444517	CTTTGATAAA--CTTTTCCTCT						NA	NA		91
108	0.787458	CTCTCCCGGG--TATCTGCTCA						yes	yes	yes	108	yes
110	0.8722	CTCCCGGGAT--TCTGCTCAGT						yes	yes	yes	110	yes
118	0.316542	ATATCTGCTC--GTCAAATGAC						NA	NA		118
122	0.371303	CTGCTCAGTC--AATGACTCTA						NA	NA		122
123	0.559448	TGCTCAGTCA--ATGACTCTAC						yes	yes	yes	123	yes
124	0.647917	GCTCAGTCAA--TGACTCTACG						yes	yes	yes	124	yes
127	0.312378	CAGTCAAATG--CTCTACGAAT						NA	NA		127
132	0.199168	AAATGACTCT--CGAATGAAAT						NA	NA		132
135	0.381152	TGACTCTACG--ATGAAATATG						NA	NA		135
136	0.338527	GACTCTACGA--TGAAATATGA						NA	NA		136
139	0.214886	TCTACGAATG--AATATGACAT						NA	NA		139
140	0.24619	CTACGAATGA--ATATGACATA						NA	NA		140
141	0.271373	TACGAATGAA--TATGACATAC						NA	NA		141
143	0.414032	CGAATGAAAT--TGACATACCA						NA	NA		143
146	0.121324	ATGAAATATG--CATACCAGAA						NA	NA		146
148	0.192258	GAAATATGAC--TACCAGAATC						NA	NA		148
150	0.253704	AATATGACAT--CCAGAATCTG						NA	NA		150
153	0.352392	ATGACATACC--GAATCTGCTA						NA	NA		153
155	0.458762	GACATACCAG--ATCTGCTATC						NA	NA		155
156	0.483602	ACATACCAGA--TCTGCTATCA						NA	NA		156
163	0.63755	AGAATCTGCT--TCAAATTCTG						yes	yes	yes	163	yes
166	0.412607	ATCTGCTATC--AATTCTGGAG						NA	NA		166
167	0.500328	TCTGCTATCA--ATTCTGGAGC						yes	yes	yes	167	yes
168	0.782403	CTGCTATCAA--TTCTGGAGCC						yes	yes	yes	168	yes
175	0.476264	CAAATTCTGG--GCCTCATTTA						NA	NA		175
181	0.637336	CTGGAGCCTC--TTTACTGGTT						yes	yes	yes	181	yes
185	0.619923	AGCCTCATTT--CTGGTTCCAG						yes	yes	yes	185	yes
194	0.70789	TACTGGTTCC--GGCTTTCAGT						yes	yes	yes	194	yes
202	0.704048	CCAGGCTTTC--GTGTCGGTAT						yes	yes	yes	202	yes
211	0.731575	CAGTGTCGGT--TAGCAATACC						yes	yes	yes	211	yes
213	0.627842	GTGTCGGTAT--GCAATACCAC						yes	yes	yes	213	yes
216	0.371539	TCGGTATAGC--ATACCACTAG						NA	NA		216
217	0.538772	CGGTATAGCA--TACCACTAGA						yes	yes	yes	217	yes
219	0.318081	GTATAGCAAT--CCACTAGAGT						NA	NA		219
222	0.315062	TAGCAATACC--CTAGAGTTGA						NA	NA		222
225	0.626876	CAATACCACT--GAGTTGATGG						yes	yes	yes	225	yes
227	0.50501	ATACCACTAG--GTTGATGGCT						yes	yes	yes	227	yes
232	0.4358	ACTAGAGTTG--TGGCTATTAA						NA	NA		232
238	0.574142	GTTGATGGCT--TTAAATCATT						yes	yes	yes	238	yes
241	0.549478	GATGGCTATT--AATCATTTGT						yes	yes	yes	241	yes
242	0.266733	ATGGCTATTA--ATCATTTGTA						NA	NA		242
243	0.470288	TGGCTATTAA--TCATTTGTAA						NA	NA		243
246	0.224535	CTATTAAATC--TTTGTAAACT						NA	NA		246
252	0.42719	AATCATTTGT--AACTCGGAGA						NA	NA		252
253	0.445287	ATCATTTGTA--ACTCGGAGAC						NA	NA		253
254	0.291181	TCATTTGTAA--CTCGGAGACA						NA	NA		254
260	0.548463	GTAAACTCGG--GACAGACCGC						yes	yes	yes	260	yes
262	0.325265	AAACTCGGAG--CAGACCGCGA						NA	NA		262
264	0.530408	ACTCGGAGAC--GACCGCGACG						yes	yes	yes	264	yes
266	0.556564	TCGGAGACAG--CCGCGACGAG						yes	yes	yes	266	yes
272	0.498172	ACAGACCGCG--CGAGTCTCTA						NA	NA		272
275	0.818012	GACCGCGACG--GTCTCTAGTG						yes	yes	yes	275	yes
282	0.820073	ACGAGTCTCT--GTGCGAGCGT						yes	yes	yes	282	yes
288	0.618661	CTCTAGTGCG--GCGTTTAAAA						yes	yes	yes	288	yes
295	0.732366	GCGAGCGTTT--AAACAGTGCC						yes	yes	yes	295	yes
296	0.562315	CGAGCGTTTA--AACAGTGCCT						yes	yes	yes	296	yes
297	0.570573	GAGCGTTTAA--ACAGTGCCTT						yes	yes	yes	297	yes
298	0.420778	AGCGTTTAAA--CAGTGCCTTG						NA	NA		298
300	0.548805	CGTTTAAAAC--GTGCCTTGCG						yes	yes	yes	300	yes
312	0.865722	TGCCTTGCGT--GGAGCCTGTG						yes	yes	yes	312	yes
315	0.829439	CTTGCGTAGG--GCCTGTGTGT						yes	yes	yes	315	yes
334	0.402684	GTTGTCGGTT--CAAAGTCAAT						NA	NA		334
336	0.365404	TGTCGGTTAC--AAGTCAATGA						NA	NA		336
337	0.389741	GTCGGTTACA--AGTCAATGAA						NA	NA		337
338	0.285374	TCGGTTACAA--GTCAATGAAG						NA	NA		338
342	0.0973876	TTACAAAGTC--ATGAAGATAA						NA	NA		342
343	0.188982	TACAAAGTCA--TGAAGATAAA						NA	NA		343
346	0.126178	AAAGTCAATG--AGATAAAATT						NA	NA		346
347	0.132617	AAGTCAATGA--GATAAAATTG						NA	NA		347
349	0.193697	GTCAATGAAG--TAAAATTGAA						NA	NA		349
351	0.297645	CAATGAAGAT--AAATTGAACC						NA	NA		351
352	0.210688	AATGAAGATA--AATTGAACCG						NA	NA		352
353	0.21607	ATGAAGATAA--ATTGAACCGT						NA	NA		353
354	0.382397	TGAAGATAAA--TTGAACCGTG						NA	NA		354
358	0.413525	GATAAAATTG--ACCGTGGCGT						NA	NA		358
359	0.377584	ATAAAATTGA--CCGTGGCGTG						NA	NA		359
374	0.705633	GGCGTGTTTG--GAACCTGTAC						yes	yes	yes	374	yes
376	0.608001	CGTGTTTGAG--ACCTGTACTA						yes	yes	yes	376	yes
377	0.407019	GTGTTTGAGA--CCTGTACTAC						NA	NA		377
383	0.468767	GAGAACCTGT--CTACGAGTTG						NA	NA		383
386	0.661893	AACCTGTACT--CGAGTTGCGT						yes	yes	yes	386	yes
389	0.786875	CTGTACTACG--GTTGCGTGAG						yes	yes	yes	389	yes
398	0.783125	GAGTTGCGTG--GATGTGGCCG						yes	yes	yes	398	yes
400	0.869107	GTTGCGTGAG--TGTGGCCGCG						yes	yes	yes	400	yes
416	0.901158	CCGCGCGGCG--GGTTAGCGAG						yes	yes	yes	416	yes
421	0.857077	CGGCGAGGTT--GCGAGGAGGA						yes	yes	yes	421	yes
425	0.592711	GAGGTTAGCG--GGAGGAACAC						yes	yes	yes	425	yes
428	0.437432	GTTAGCGAGG--GGAACACATT						NA	NA		428
431	0.428545	AGCGAGGAGG--ACACATTATG						NA	NA		431
432	0.277844	GCGAGGAGGA--CACATTATGA						NA	NA		432
434	0.18685	GAGGAGGAAC--CATTATGATC						NA	NA		434
436	0.435992	GGAGGAACAC--TTATGATCAC						NA	NA		436
439	0.715113	GGAACACATT--TGATCACTGC						yes	yes	yes	439	yes
442	0.640702	ACACATTATG--TCACTGCAGC						yes	yes	yes	442	yes
445	0.443753	CATTATGATC--CTGCAGCGGT						NA	NA		445
450	0.321478	TGATCACTGC--GCGGTGAAAA						NA	NA		450
457	0.468809	TGCAGCGGTG--AAAAGCTACA						NA	NA		457
458	0.390581	GCAGCGGTGA--AAAGCTACAT						NA	NA		458
459	0.42878	CAGCGGTGAA--AAGCTACATT						NA	NA		459
460	0.361844	AGCGGTGAAA--AGCTACATTT						NA	NA		460
461	0.422633	GCGGTGAAAA--GCTACATTTT						NA	NA		461
465	0.405179	TGAAAAAGCT--CATTTTCTGG						NA	NA		465
467	0.350752	AAAAAGCTAC--TTTTCTGGTC						NA	NA		467
478	0.30771	TTTTCTGGTC--AAGCTTACTA						NA	NA		478
479	0.528725	TTTCTGGTCA--AGCTTACTAC						yes	yes	yes	479	yes
480	0.646786	TTCTGGTCAA--GCTTACTACT						yes	yes	yes	480	yes
485	0.534158	GTCAAAGCTT--CTACTGGTGT						yes	yes	yes	485	yes
488	0.431638	AAAGCTTACT--CTGGTGTAAC						NA	NA		488
496	0.621452	CTACTGGTGT--ACAACATGCT						yes	yes	yes	496	yes
497	0.454813	TACTGGTGTA--CAACATGCTG						NA	NA		497
499	0.614736	CTGGTGTAAC--ACATGCTGCT						yes	yes	yes	499	yes
500	0.521146	TGGTGTAACA--CATGCTGCTC						yes	yes	yes	500	yes
502	0.514445	GTGTAACAAC--TGCTGCTCAT						yes	yes	yes	502	yes
511	0.389735	CATGCTGCTC--TAAACTTTAT						NA	NA		511
513	0.672153	TGCTGCTCAT--AACTTTATGG						yes	yes	yes	513	yes
514	0.609805	GCTGCTCATA--ACTTTATGGC						yes	yes	yes	514	yes
515	0.450596	CTGCTCATAA--CTTTATGGCT						NA	NA		515
520	0.549542	CATAAACTTT--TGGCTCCACA						yes	yes	yes	520	yes
528	0.162863	TTATGGCTCC--CAAATATTTA						NA	NA		528
530	0.170244	ATGGCTCCAC--AATATTTATG						NA	NA		530
531	0.511188	TGGCTCCACA--ATATTTATGA						yes	yes	yes	531	yes
532	0.505607	GGCTCCACAA--TATTTATGAG						yes	yes	yes	532	yes
534	0.436702	CTCCACAAAT--TTTATGAGAT						NA	NA		534
538	0.465586	ACAAATATTT--TGAGATTTCG						NA	NA		538
541	0.357487	AATATTTATG--GATTTCGACG						NA	NA		541
543	0.664458	TATTTATGAG--TTTCGACGGT						yes	yes	yes	543	yes
549	0.636652	TGAGATTTCG--CGGTACCTCG						yes	yes	yes	549	yes
554	0.723433	TTTCGACGGT--CCTCGGCTAC						yes	yes	yes	554	yes
563	0.743368	TACCTCGGCT--CGACATTCCT						yes	yes	yes	563	yes
566	0.618013	CTCGGCTACG--CATTCCTATG						yes	yes	yes	566	yes
568	0.618553	CGGCTACGAC--TTCCTATGAC						yes	yes	yes	568	yes
574	0.78764	CGACATTCCT--TGACATTCCA						yes	yes	yes	574	yes
577	0.49605	CATTCCTATG--CATTCCACTT						NA	NA		577
579	0.609973	TTCCTATGAC--TTCCACTTCG						yes	yes	yes	579	yes
584	0.297539	ATGACATTCC--CTTCGAGTAC						NA	NA		584
590	0.574165	TTCCACTTCG--GTACTATTTA						yes	yes	yes	590	yes
593	0.612696	CACTTCGAGT--CTATTTACCG						yes	yes	yes	593	yes
596	0.74223	TTCGAGTACT--TTTACCGTTC						yes	yes	yes	596	yes
600	0.421777	AGTACTATTT--CCGTTCAACG						NA	NA		600
607	0.594067	TTTACCGTTC--ACGCCTTCCG						yes	yes	yes	607	yes
608	0.683826	TTACCGTTCA--CGCCTTCCGC						yes	yes	yes	608	yes
619	0.63206	CGCCTTCCGC--CAGGCCTCTT						yes	yes	yes	619	yes
621	0.739473	CCTTCCGCAC--GGCCTCTTCG						yes	yes	yes	621	yes
632	0.576275	GGCCTCTTCG--CATACTACTG						yes	yes	yes	632	yes
634	0.667739	CCTCTTCGAC--TACTACTGCT						yes	yes	yes	634	yes
636	0.574772	TCTTCGACAT--CTACTGCTTT						yes	yes	yes	636	yes
639	0.735925	TCGACATACT--CTGCTTTGGC						yes	yes	yes	639	yes
650	0.543595	CTGCTTTGGC--AACTTGGTCA						yes	yes	yes	650	yes
651	0.739844	TGCTTTGGCA--ACTTGGTCAG						yes	yes	yes	651	yes
652	0.582464	GCTTTGGCAA--CTTGGTCAGG						yes	yes	yes	652	yes
660	0.617989	AAACTTGGTC--GGTTCCGCGG						yes	yes	yes	660	yes
673	0.868091	TTCCGCGGTG--TCTGGGGCAT						yes	yes	yes	673	yes
682	0.695123	GATCTGGGGC--TTTTAGTGTG						yes	yes	yes	682	yes
687	0.828557	GGGGCATTTT--GTGTGGGACA						yes	yes	yes	687	yes
695	0.388181	TTAGTGTGGG--CATGTTATTC						NA	NA		695
697	0.572778	AGTGTGGGAC--TGTTATTCTG						yes	yes	yes	697	yes
702	0.900861	GGGACATGTT--TTCTGCTCGT						yes	yes	yes	702	yes
713	0.856845	TTCTGCTCGT--TCTTGCACAC						yes	yes	yes	713	yes
720	0.246229	CGTATCTTGC--CACATCACGA						NA	NA		720
722	0.22614	TATCTTGCAC--CATCACGACG						NA	NA		722
724	0.615302	TCTTGCACAC--TCACGACGCA						yes	yes	yes	724	yes
727	0.362978	TGCACACATC--CGACGCAGTT						NA	NA		727
730	0.351005	ACACATCACG--CGCAGTTCAA						NA	NA		730
734	0.333903	ATCACGACGC--GTTCAATTTG						NA	NA		734
739	0.519138	GACGCAGTTC--ATTTGCTAGC						yes	yes	yes	739	yes
740	0.783229	ACGCAGTTCA--TTTGCTAGCG						yes	yes	yes	740	yes
747	0.890908	TCAATTTGCT--GCGCGGCGCG						yes	yes	yes	747	yes
763	0.519781	GCGCGTGCGC--GACTTATATA						yes	yes	yes	763	yes
765	0.512318	GCGTGCGCAG--CTTATATACG						yes	yes	yes	765	yes
769	0.822019	GCGCAGACTT--TATACGTGCC						yes	yes	yes	769	yes
771	0.76356	GCAGACTTAT--TACGTGCCCG						yes	yes	yes	771	yes
773	0.430136	AGACTTATAT--CGTGCCCGTA						NA	NA		773
783	0.744921	ACGTGCCCGT--GACCAACAGC						yes	yes	yes	783	yes
785	0.514947	GTGCCCGTAG--CCAACAGCTG						yes	yes	yes	785	yes
788	0.522912	CCCGTAGACC--ACAGCTGATC						yes	yes	yes	788	yes
789	0.462521	CCGTAGACCA--CAGCTGATCA						NA	NA		789
791	0.205019	GTAGACCAAC--GCTGATCAAA						NA	NA		791
796	0.516182	CCAACAGCTG--TCAAATCCTA						yes	yes	yes	796	yes
799	0.329256	ACAGCTGATC--AATCCTATCC						NA	NA		799
800	0.588991	CAGCTGATCA--ATCCTATCCG						yes	yes	yes	800	yes
801	0.760647	AGCTGATCAA--TCCTATCCGC						yes	yes	yes	801	yes
806	0.813437	ATCAAATCCT--TCCGCTGGCG						yes	yes	yes	806	yes
818	0.634639	CCGCTGGCGG--AATCAGCCAA						yes	yes	yes	818	yes
819	0.633001	CGCTGGCGGA--ATCAGCCAAG						yes	yes	yes	819	yes
820	0.633036	GCTGGCGGAA--TCAGCCAAGA						yes	yes	yes	820	yes
823	0.372676	GGCGGAAATC--GCCAAGAGAT						NA	NA		823
827	0.224312	GAAATCAGCC--AGAGATACTT						NA	NA		827
828	0.308091	AAATCAGCCA--GAGATACTTG						NA	NA		828
830	0.356314	ATCAGCCAAG--GATACTTGAG						NA	NA		830
832	0.448067	CAGCCAAGAG--TACTTGAGAA						NA	NA		832
834	0.411178	GCCAAGAGAT--CTTGAGAAGC						NA	NA		834
839	0.398891	GAGATACTTG--GAAGCGGAAG						NA	NA		839
841	0.429246	GATACTTGAG--AGCGGAAGGA						NA	NA		841
842	0.37855	ATACTTGAGA--GCGGAAGGAG						NA	NA		842
847	0.422312	TGAGAAGCGG--AGGAGTCACA						NA	NA		847
848	0.456317	GAGAAGCGGA--GGAGTCACAG						NA	NA		848
851	0.594575	AAGCGGAAGG--GTCACAGGGT						yes	yes	yes	851	yes
855	0.312715	GGAAGGAGTC--CAGGGTTCAA						NA	NA		855
857	0.291528	AAGGAGTCAC--GGGTTCAATA						NA	NA		857
864	0.298816	CACAGGGTTC--ATAGATGAAC						NA	NA		864
865	0.404522	ACAGGGTTCA--TAGATGAACA						NA	NA		865
867	0.461144	AGGGTTCAAT--GATGAACAGG						NA	NA		867
869	0.40741	GGTTCAATAG--TGAACAGGAT						NA	NA		869
872	0.43366	TCAATAGATG--ACAGGATTGG						NA	NA		872
873	0.2975	CAATAGATGA--CAGGATTGGG						NA	NA		873
875	0.200786	ATAGATGAAC--GGATTGGGAA						NA	NA		875
878	0.616346	GATGAACAGG--TTGGGAAGCC						yes	yes	yes	878	yes
884	0.438998	CAGGATTGGG--AGCCAGAAAC						NA	NA		884
885	0.445812	AGGATTGGGA--GCCAGAAACG						NA	NA		885
889	0.317031	TTGGGAAGCC--GAAACGGAAG						NA	NA		889
891	0.520945	GGGAAGCCAG--AACGGAAGGG						yes	yes	yes	891	yes
892	0.427359	GGAAGCCAGA--ACGGAAGGGA						NA	NA		892
893	0.186364	GAAGCCAGAA--CGGAAGGGAA						NA	NA		893
897	0.468164	CCAGAAACGG--AGGGAACTCG						NA	NA		897
898	0.47774	CAGAAACGGA--GGGAACTCGT						NA	NA		898
902	0.496151	AACGGAAGGG--ACTCGTTGAT						NA	NA		902
903	0.314938	ACGGAAGGGA--CTCGTTGATA						NA	NA		903
911	0.57395	GAACTCGTTG--TATTGTGACA						yes	yes	yes	911	yes
913	0.809435	ACTCGTTGAT--TTGTGACACG						yes	yes	yes	913	yes
919	0.43749	TGATATTGTG--CACGACATCG						NA	NA		919
921	0.303184	ATATTGTGAC--CGACATCGTG						NA	NA		921
924	0.558857	TTGTGACACG--CATCGTGCTT						yes	yes	yes	924	yes
926	0.646812	GTGACACGAC--TCGTGCTTTG						yes	yes	yes	926	yes
937	0.799543	TCGTGCTTTG--TCAGGTTAAC						yes	yes	yes	937	yes
940	0.624127	TGCTTTGATC--GGTTAACGGG						yes	yes	yes	940	yes
945	0.552308	TGATCAGGTT--ACGGGAGATA						yes	yes	yes	945	yes
946	0.334613	GATCAGGTTA--CGGGAGATAT						NA	NA		946
951	0.297424	GGTTAACGGG--GATATAGAAG						NA	NA		951
953	0.343182	TTAACGGGAG--TATAGAAGCA						NA	NA		953
955	0.384743	AACGGGAGAT--TAGAAGCAAT						NA	NA		955
957	0.525467	CGGGAGATAT--GAAGCAATGT						yes	yes	yes	957	yes
959	0.256829	GGAGATATAG--AGCAATGTTC						NA	NA		959
960	0.351879	GAGATATAGA--GCAATGTTCA						NA	NA		960
963	0.209191	ATATAGAAGC--ATGTTCAGTT						NA	NA		963
964	0.462151	TATAGAAGCA--TGTTCAGTTT						NA	NA		964
970	0.553183	AGCAATGTTC--GTTTCGGGTT						yes	yes	yes	970	yes
981	0.560402	GTTTCGGGTT--CTGATCAACT						yes	yes	yes	981	yes
985	0.645384	CGGGTTACTG--TCAACTTTAT						yes	yes	yes	985	yes
988	0.286446	GTTACTGATC--ACTTTATGTA						NA	NA		988
989	0.287276	TTACTGATCA--CTTTATGTAT						NA	NA		989
994	0.494489	GATCAACTTT--TGTATAGTTC						NA	NA		994
998	0.467337	AACTTTATGT--TAGTTCGATT						NA	NA		998
1000	0.521573	CTTTATGTAT--GTTCGATTAT						yes	yes	yes	1000	yes
1006	0.685663	GTATAGTTCG--TTATTCTTTG						yes	yes	yes	1006	yes
1009	0.746905	TAGTTCGATT--TTCTTTGTTT						yes	yes	yes	1009	yes
1026	0.796174	GTTTCTCCGG--TTTTGCGTTG						yes	yes	yes	1026	yes
1039	0.473807	TTGCGTTGTT--CTATTGAAAA						NA	NA		1039
1042	0.584119	CGTTGTTACT--TTGAAAAATG						yes	yes	yes	1042	yes
1046	0.165121	GTTACTATTG--AAAATGGAAC						NA	NA		1046
1047	0.291437	TTACTATTGA--AAATGGAACG						NA	NA		1047
1048	0.251908	TACTATTGAA--AATGGAACGA						NA	NA		1048
1049	0.1766	ACTATTGAAA--ATGGAACGAA						NA	NA		1049
1050	0.210608	CTATTGAAAA--TGGAACGAAT						NA	NA		1050
1054	0.302196	TGAAAAATGG--ACGAATGGGC						NA	NA		1054
1055	0.260754	GAAAAATGGA--CGAATGGGCG						NA	NA		1055
1058	0.479182	AAATGGAACG--ATGGGCGTAC						NA	NA		1058
1059	0.489452	AATGGAACGA--TGGGCGTACA						NA	NA		1059
1067	0.468307	GAATGGGCGT--CAAAGTTTTT						NA	NA		1067
1069	0.408274	ATGGGCGTAC--AAGTTTTTCT						NA	NA		1069
1070	0.623186	TGGGCGTACA--AGTTTTTCTA						yes	yes	yes	1070	yes
1071	0.626151	GGGCGTACAA--GTTTTTCTAC						yes	yes	yes	1071	yes
1080	0.45159	AAGTTTTTCT--CCGACAACAC						NA	NA		1080
1084	0.443782	TTTTCTACCG--CAACACTCTC						NA	NA		1084
1086	0.518719	TTCTACCGAC--ACACTCTCGC						yes	yes	yes	1086	yes
1087	0.556412	TCTACCGACA--CACTCTCGCA						yes	yes	yes	1087	yes
1089	0.268072	TACCGACAAC--CTCTCGCAAA						NA	NA		1089
1097	0.367025	ACACTCTCGC--AACCTGGATG						NA	NA		1097
1098	0.764112	CACTCTCGCA--ACCTGGATGC						yes	yes	yes	1098	yes
1099	0.572943	ACTCTCGCAA--CCTGGATGCT						yes	yes	yes	1099	yes
1105	0.733522	GCAAACCTGG--TGCTGTGCTG						yes	yes	yes	1105	yes
1118	0.622384	CTGTGCTGGT--CGGACAGCAA						yes	yes	yes	1118	yes
1122	0.419144	GCTGGTACGG--CAGCAACTAC						NA	NA		1122
1124	0.515995	TGGTACGGAC--GCAACTACTC						yes	yes	yes	1124	yes
1127	0.347673	TACGGACAGC--ACTACTCGAT						NA	NA		1127
1128	0.36909	ACGGACAGCA--CTACTCGATT						NA	NA		1128
1131	0.47874	GACAGCAACT--CTCGATTCTA						NA	NA		1131
1136	0.71944	CAACTACTCG--TTCTAGTGTG						yes	yes	yes	1136	yes
1141	0.765758	ACTCGATTCT--GTGTGGGAAT						yes	yes	yes	1141	yes
1149	0.630066	CTAGTGTGGG--ATAGGTGACG						yes	yes	yes	1149	yes
1150	0.70756	TAGTGTGGGA--TAGGTGACGC						yes	yes	yes	1150	yes
1152	0.740667	GTGTGGGAAT--GGTGACGCTT						yes	yes	yes	1152	yes
1157	0.464086	GGAATAGGTG--CGCTTTGTAC						NA	NA		1157
1166	0.647965	GACGCTTTGT--CGAATGTGGC						yes	yes	yes	1166	yes
1169	0.841333	GCTTTGTACG--ATGTGGCTGG						yes	yes	yes	1169	yes
1170	0.760094	CTTTGTACGA--TGTGGCTGGT						yes	yes	yes	1170	yes
1181	0.805609	TGTGGCTGGT--CATGGGCTCT						yes	yes	yes	1181	yes
1183	0.63972	TGGCTGGTAC--TGGGCTCTAA						yes	yes	yes	1183	yes
1192	0.505018	CATGGGCTCT--AGAGAACTAA						yes	yes	yes	1192	yes
1193	0.381282	ATGGGCTCTA--GAGAACTAAG						NA	NA		1193
1195	0.46858	GGGCTCTAAG--GAACTAAGAG						NA	NA		1195
1197	0.35327	GCTCTAAGAG--ACTAAGAGTG						NA	NA		1197
1198	0.316401	CTCTAAGAGA--CTAAGAGTGC						NA	NA		1198
1201	0.461374	TAAGAGAACT--AGAGTGCAGC						NA	NA		1201
1202	0.450082	AAGAGAACTA--GAGTGCAGCT						NA	NA		1202
1204	0.526013	GAGAACTAAG--GTGCAGCTTT						yes	yes	yes	1204	yes
1209	0.248813	CTAAGAGTGC--GCTTTAATTA						NA	NA		1209
1215	0.4713	GTGCAGCTTT--ATTATATTAC						NA	NA		1215
1216	0.56174	TGCAGCTTTA--TTATATTACA						yes	yes	yes	1216	yes
1219	0.355131	AGCTTTAATT--TATTACAAAG						NA	NA		1219
1221	0.3671	CTTTAATTAT--TTACAAAGAT						NA	NA		1221
1224	0.264336	TAATTATATT--CAAAGATGTC						NA	NA		1224
1226	0.0839244	ATTATATTAC--AAGATGTCAA						NA	NA		1226
1227	0.25635	TTATATTACA--AGATGTCAAA						NA	NA		1227
1228	0.0909678	TATATTACAA--GATGTCAAAA						NA	NA		1228
1230	0.170345	TATTACAAAG--TGTCAAAAAG						NA	NA		1230
1235	0.197224	CAAAGATGTC--AAAAGATGTT						NA	NA		1235
1236	0.204223	AAAGATGTCA--AAAGATGTTC						NA	NA		1236
1237	0.224063	AAGATGTCAA--AAGATGTTCA						NA	NA		1237
1238	0.377907	AGATGTCAAA--AGATGTTCAC						NA	NA		1238
1239	0.30298	GATGTCAAAA--GATGTTCACG						NA	NA		1239
1241	0.523182	TGTCAAAAAG--TGTTCACGTT						yes	yes	yes	1241	yes
1247	0.200734	AAAGATGTTC--CGTTACTACT						NA	NA		1247
1252	0.630839	TGTTCACGTT--CTACTTACGG						yes	yes	yes	1252	yes
1255	0.556461	TCACGTTACT--CTTACGGATT						yes	yes	yes	1255	yes
1259	0.437188	GTTACTACTT--CGGATTTGCA						NA	NA		1259
1263	0.528158	CTACTTACGG--TTTGCAGTTA						yes	yes	yes	1263	yes
1269	0.376222	ACGGATTTGC--GTTATTTCAT						NA	NA		1269
1273	0.761901	ATTTGCAGTT--TTTCATTGGC						yes	yes	yes	1273	yes
1278	0.628315	CAGTTATTTC--TTGGCCAGTT						yes	yes	yes	1278	yes
1285	0.610241	TTCATTGGCC--GTTTCACTTC						yes	yes	yes	1285	yes
1291	0.526206	GGCCAGTTTC--CTTCGATTTT						yes	yes	yes	1291	yes
1297	0.672795	TTTCACTTCG--TTTTGAAGAC						yes	yes	yes	1297	yes
1303	0.517973	TTCGATTTTG--AGACATCCTG						yes	yes	yes	1303	yes
1304	0.515632	TCGATTTTGA--GACATCCTGG						yes	yes	yes	1304	yes
1306	0.392124	GATTTTGAAG--CATCCTGGTC						NA	NA		1306
1308	0.661605	TTTTGAAGAC--TCCTGGTCGT						yes	yes	yes	1308	yes
1319	0.825685	TCCTGGTCGT--TTTTACATTG						yes	yes	yes	1319	yes
1324	0.639958	GTCGTATTTT--CATTGCTTCT						yes	yes	yes	1324	yes
1326	0.451773	CGTATTTTAC--TTGCTTCTTA						NA	NA		1326
1336	0.680791	ATTGCTTCTT--ACTTTTTCTC						yes	yes	yes	1336	yes
1337	0.493962	TTGCTTCTTA--CTTTTTCTCA						NA	NA		1337
1347	0.443929	ACTTTTTCTC--GAAGATGGTT						NA	NA		1347
1349	0.473698	TTTTTCTCAG--AGATGGTTAA						NA	NA		1349
1350	0	NA						NA	NA		1350
1352	0	NA						NA	NA		1352
1358	0	NA						NA	NA		1358
1359	0	NA						NA	NA		1359
>URINIUY_DN25045_c6_g2::URINIUY_DN25045_c6_g2_i2::g.6::m.6_type:complete_len:127								NA	NA		>URINIUY_DN25045_c6_g2::URINIUY_DN25045_c6_g2_i2::g.6::m.6_type:complete_len:127
1	0	NA						NA	NA		1
5	0	NA						NA	NA		5
8	0	NA						NA	NA		8
12	0.364737	TGTACCAGCC--CATTCGTACA						NA	NA		12
14	0.332202	TACCAGCCAC--TTCGTACAAA						NA	NA		14
20	0.482935	CCACATTCGT--CAAAGCGTCA						NA	NA		20
22	0.366358	ACATTCGTAC--AAGCGTCACC						NA	NA		22
23	0.615582	CATTCGTACA--AGCGTCACCT						yes	yes	yes	23	yes
24	0.483138	ATTCGTACAA--GCGTCACCTA						NA	NA		24
30	0.275046	ACAAAGCGTC--CCTATTCCCA						NA	NA		30
34	0.801631	AGCGTCACCT--TTCCCACACT						yes	yes	yes	34	yes
40	0.32014	ACCTATTCCC--CACTAGAATC						NA	NA		40
42	0.26154	CTATTCCCAC--CTAGAATCGA						NA	NA		42
45	0.643507	TTCCCACACT--GAATCGAGTA						yes	yes	yes	45	yes
47	0.497563	CCCACACTAG--ATCGAGTAGT						NA	NA		47
48	0.601301	CCACACTAGA--TCGAGTAGTT						yes	yes	yes	48	yes
52	0.517266	ACTAGAATCG--GTAGTTGCTG						yes	yes	yes	52	yes
55	0.689958	AGAATCGAGT--GTTGCTGTCC						yes	yes	yes	55	yes
68	0.756131	TGCTGTCCGT--CCAGCACAGC						yes	yes	yes	68	yes
71	0.670943	TGTCCGTACC--GCACAGCATC						yes	yes	yes	71	yes
74	0.408416	CCGTACCAGC--CAGCATCCAG						NA	NA		74
76	0.558958	GTACCAGCAC--GCATCCAGGT						yes	yes	yes	76	yes
79	0.592198	CCAGCACAGC--TCCAGGTTTG						yes	yes	yes	79	yes
83	0.582602	CACAGCATCC--GGTTTGCGAG						yes	yes	yes	83	yes
92	0.828714	CAGGTTTGCG--GAGTGTTGTC						yes	yes	yes	92	yes
94	0.834482	GGTTTGCGAG--GTGTTGTCGG						yes	yes	yes	94	yes
106	0.543305	TGTTGTCGGT--GAAAAACTTT						yes	yes	yes	106	yes
108	0.451342	TTGTCGGTAG--AAAACTTTGT						NA	NA		108
109	0.43733	TGTCGGTAGA--AAACTTTGTA						NA	NA		109
110	0.341309	GTCGGTAGAA--AACTTTGTAC						NA	NA		110
111	0.449175	TCGGTAGAAA--ACTTTGTACG						NA	NA		111
112	0.468503	CGGTAGAAAA--CTTTGTACGC						NA	NA		112
119	0.459197	AAAACTTTGT--CGCCCATTCG						NA	NA		119
125	0.696871	TTGTACGCCC--TTCGTTCCAT						yes	yes	yes	125	yes
134	0.479852	CATTCGTTCC--TTTTTCAATA						NA	NA		134
141	0.199798	TCCATTTTTC--ATAGTAACAA						NA	NA		141
142	0.477754	CCATTTTTCA--TAGTAACAAC						NA	NA		142
144	0.401816	ATTTTTCAAT--GTAACAACGC						NA	NA		144
147	0.301989	TTTCAATAGT--ACAACGCAAA						NA	NA		147
148	0.102323	TTCAATAGTA--CAACGCAAAA						NA	NA		148
150	0.154863	CAATAGTAAC--ACGCAAAATC						NA	NA		150
151	0.138994	AATAGTAACA--CGCAAAATCC						NA	NA		151
155	0.215141	GTAACAACGC--AAATCCGGAG						NA	NA		155
156	0.297767	TAACAACGCA--AATCCGGAGA						NA	NA		156
157	0.244619	AACAACGCAA--ATCCGGAGAA						NA	NA		157
158	0.285533	ACAACGCAAA--TCCGGAGAAA						NA	NA		158
164	0.165459	CAAAATCCGG--GAAACAAAGA						NA	NA		164
166	0.128697	AAATCCGGAG--AACAAAGAAT						NA	NA		166
167	0.15837	AATCCGGAGA--ACAAAGAATA						NA	NA		167
168	0.106151	ATCCGGAGAA--CAAAGAATAA						NA	NA		168
170	0.128319	CCGGAGAAAC--AAGAATAATC						NA	NA		170
171	0.257472	CGGAGAAACA--AGAATAATCG						NA	NA		171
172	0.214174	GGAGAAACAA--GAATAATCGA						NA	NA		172
174	0.0954944	AGAAACAAAG--ATAATCGAAC						NA	NA		174
175	0.226875	GAAACAAAGA--TAATCGAACT						NA	NA		175
177	0.193075	AACAAAGAAT--ATCGAACTAT						NA	NA		177
178	0.175815	ACAAAGAATA--TCGAACTATA						NA	NA		178
182	0.13327	AGAATAATCG--ACTATACATA						NA	NA		182
183	0.14646	GAATAATCGA--CTATACATAA						NA	NA		183
186	0.322562	TAATCGAACT--TACATAAAGT						NA	NA		186
188	0.145932	ATCGAACTAT--CATAAAGTTG						NA	NA		188
190	0.219901	CGAACTATAC--TAAAGTTGAT						NA	NA		190
192	0.274525	AACTATACAT--AAGTTGATCA						NA	NA		192
193	0.28781	ACTATACATA--AGTTGATCAG						NA	NA		193
194	0.316631	CTATACATAA--GTTGATCAGT						NA	NA		194
199	0.482224	CATAAAGTTG--TCAGTAACCC						NA	NA		199
202	0.231652	AAAGTTGATC--GTAACCCGAA						NA	NA		202
205	0.475912	GTTGATCAGT--ACCCGAAACT						NA	NA		205
206	0.303476	TTGATCAGTA--CCCGAAACTG						NA	NA		206
211	0.442086	CAGTAACCCG--AACTGAACAT						NA	NA		211
212	0.277422	AGTAACCCGA--ACTGAACATT						NA	NA		212
213	0.205618	GTAACCCGAA--CTGAACATTG						NA	NA		213
217	0.618907	CCCGAAACTG--ACATTGCTTC						yes	yes	yes	217	yes
218	0.449002	CCGAAACTGA--CATTGCTTCT						NA	NA		218
220	0.309433	GAAACTGAAC--TTGCTTCTAT						NA	NA		220
229	0.839629	CATTGCTTCT--TATCTCCCGT						yes	yes	yes	229	yes
231	0.706567	TTGCTTCTAT--TCTCCCGTTA						yes	yes	yes	231	yes
241	0.665881	ATCTCCCGTT--ACCTGATCAA						yes	yes	yes	241	yes
242	0.388559	TCTCCCGTTA--CCTGATCAAA						NA	NA		242
247	0.63379	CGTTAACCTG--TCAAAGCACG						yes	yes	yes	247	yes
250	0.222107	TAACCTGATC--AAGCACGATG						NA	NA		250
251	0.40903	AACCTGATCA--AGCACGATGT						NA	NA		251
252	0.638322	ACCTGATCAA--GCACGATGTC						yes	yes	yes	252	yes
255	0.37057	TGATCAAAGC--CGATGTCGTG						NA	NA		255
258	0.648167	TCAAAGCACG--TGTCGTGTCA						yes	yes	yes	258	yes
268	0.309247	ATGTCGTGTC--CAATATCAAC						NA	NA		268
270	0.391826	GTCGTGTCAC--ATATCAACGA						NA	NA		270
271	0.588941	TCGTGTCACA--TATCAACGAG						yes	yes	yes	271	yes
273	0.615608	GTGTCACAAT--TCAACGAGTT						yes	yes	yes	273	yes
276	0.462699	TCACAATATC--ACGAGTTCCC						NA	NA		276
277	0.38378	CACAATATCA--CGAGTTCCCT						NA	NA		277
280	0.566636	AATATCAACG--GTTCCCTTCC						yes	yes	yes	280	yes
305	0.660499	CTGGCTTCCC--ATCCTGTTCA						yes	yes	yes	305	yes
306	0.842313	TGGCTTCCCA--TCCTGTTCAT						yes	yes	yes	306	yes
315	0.319161	AATCCTGTTC--TCTATTGAAC						NA	NA		315
319	0.758858	CTGTTCATCT--TTGAACCCTG						yes	yes	yes	319	yes
323	0.563743	TCATCTATTG--ACCCTGTGAC						yes	yes	yes	323	yes
324	0.513699	CATCTATTGA--CCCTGTGACT						yes	yes	yes	324	yes
332	0.74386	GAACCCTGTG--CTCCTTCCGC						yes	yes	yes	332	yes
348	0.515685	TCCGCTTCTC--AGTATCTCTT						yes	yes	yes	348	yes
349	0.799242	CCGCTTCTCA--GTATCTCTTG						yes	yes	yes	349	yes
352	0.77289	CTTCTCAAGT--TCTCTTGGCT						yes	yes	yes	352	yes
364	0.849954	CTCTTGGCTG--TTTCCGCCAG						yes	yes	yes	364	yes
373	0	NA						NA	NA		373
378	0	NA						NA	NA		378
380	0	NA						NA	NA		380
>URINIUY_DN25045_c6_g6::URINIUY_DN25045_c6_g6_i1::g.7::m.7_type:complete_len:266								NA	NA		>URINIUY_DN25045_c6_g6::URINIUY_DN25045_c6_g6_i1::g.7::m.7_type:complete_len:266
1	0	NA						NA	NA		1
10	0	NA						NA	NA		10
11	0.39574	ATGGTCTTCA--CTTTGAATAC						NA	NA		11
17	0.511865	TTCAACTTTG--ATACTGGGTG						yes	yes	yes	17	yes
18	0.665685	TCAACTTTGA--TACTGGGTGC						yes	yes	yes	18	yes
20	0.578387	AACTTTGAAT--CTGGGTGCCT						yes	yes	yes	20	yes
35	0.832718	GTGCCTTTCG--TCCCTTTCAG						yes	yes	yes	35	yes
44	0.697364	GATCCCTTTC--GCCAGGCTTC						yes	yes	yes	44	yes
48	0.70555	CCTTTCAGCC--GGCTTCTACG						yes	yes	yes	48	yes
56	0.508854	CCAGGCTTCT--CGAATTAGTA						yes	yes	yes	56	yes
59	0.525649	GGCTTCTACG--ATTAGTAATG						yes	yes	yes	59	yes
60	0.536318	GCTTCTACGA--TTAGTAATGG						yes	yes	yes	60	yes
63	0.49637	TCTACGAATT--GTAATGGAGG						NA	NA		63
66	0.628061	ACGAATTAGT--ATGGAGGCGC						yes	yes	yes	66	yes
67	0.596464	CGAATTAGTA--TGGAGGCGCA						yes	yes	yes	67	yes
71	0.507237	TTAGTAATGG--GGCGCAGTCT						yes	yes	yes	71	yes
77	0.63964	ATGGAGGCGC--GTCTTGGGCA						yes	yes	yes	77	yes
87	0.396354	AGTCTTGGGC--GGGATAGTAG						NA	NA		87
91	0.580102	TTGGGCAGGG--TAGTAGTAAT						yes	yes	yes	91	yes
93	0.711663	GGGCAGGGAT--GTAGTAATCT						yes	yes	yes	93	yes
96	0.687202	CAGGGATAGT--GTAATCTGGT						yes	yes	yes	96	yes
99	0.739832	GGATAGTAGT--ATCTGGTGGA						yes	yes	yes	99	yes
100	0.489552	GATAGTAGTA--TCTGGTGGAA						NA	NA		100
109	0.59249	AATCTGGTGG--ATACGGCTTG						yes	yes	yes	109	yes
110	0.778528	ATCTGGTGGA--TACGGCTTGG						yes	yes	yes	110	yes
112	0.625478	CTGGTGGAAT--CGGCTTGGGA						yes	yes	yes	112	yes
122	0.665964	ACGGCTTGGG--CGTTTTGTTC						yes	yes	yes	122	yes
136	0.609474	TTTGTTCTGT--CTTACCTGGC						yes	yes	yes	136	yes
140	0.659745	TTCTGTACTT--CCTGGCGCAT						yes	yes	yes	140	yes
149	0.5268	TACCTGGCGC--TATTACCATG						yes	yes	yes	149	yes
151	0.816331	CCTGGCGCAT--TTACCATGCA						yes	yes	yes	151	yes
154	0.696774	GGCGCATATT--CCATGCAGTT						yes	yes	yes	154	yes
157	0.535037	GCATATTACC--TGCAGTTTGA						yes	yes	yes	157	yes
161	0.312957	ATTACCATGC--GTTTGATCTA						NA	NA		161
167	0.778045	ATGCAGTTTG--TCTACTCGCG						yes	yes	yes	167	yes
171	0.755619	AGTTTGATCT--CTCGCGCGTC						yes	yes	yes	171	yes
190	0.494416	TCGCGTTCGC--GACTTATATA						NA	NA		190
192	0.459684	GCGTTCGCAG--CTTATATACG						NA	NA		192
196	0.802661	TCGCAGACTT--TATACGTGCC						yes	yes	yes	196	yes
198	0.778262	GCAGACTTAT--TACGTGCCCC						yes	yes	yes	198	yes
200	0.49967	AGACTTATAT--CGTGCCCCTG						NA	NA		200
212	0.742443	GTGCCCCTGG--CCGGCAGCTG						yes	yes	yes	212	yes
218	0.603003	CTGGACCGGC--GCTGAACGAC						yes	yes	yes	218	yes
223	0.703634	CCGGCAGCTG--ACGACTCCTA						yes	yes	yes	223	yes
224	0.541396	CGGCAGCTGA--CGACTCCTAT						yes	yes	yes	224	yes
227	0.54243	CAGCTGAACG--CTCCTATCCA						yes	yes	yes	227	yes
233	0.840828	AACGACTCCT--TCCACTTGCC						yes	yes	yes	233	yes
237	0.37161	ACTCCTATCC--CTTGCCTCAA						NA	NA		237
246	0.519385	CACTTGCCTC--ATTAGCCGAG						yes	yes	yes	246	yes
247	0.669123	ACTTGCCTCA--TTAGCCGAGA						yes	yes	yes	247	yes
250	0.635014	TGCCTCAATT--GCCGAGAATT						yes	yes	yes	250	yes
255	0.58222	CAATTAGCCG--GAATTTCTTC						yes	yes	yes	255	yes
257	0.395824	ATTAGCCGAG--ATTTCTTCAA						NA	NA		257
258	0.368515	TTAGCCGAGA--TTTCTTCAAA						NA	NA		258
266	0.241786	GAATTTCTTC--AAATGAGGAG						NA	NA		266
267	0.339229	AATTTCTTCA--AATGAGGAGG						NA	NA		267
268	0.350077	ATTTCTTCAA--ATGAGGAGGA						NA	NA		268
269	0.431441	TTTCTTCAAA--TGAGGAGGAT						NA	NA		269
272	0.432912	CTTCAAAATG--GGAGGATGTA						NA	NA		272
275	0.429559	CAAAATGAGG--GGATGTAGTT						NA	NA		275
278	0.361695	AATGAGGAGG--TGTAGTTAAT						NA	NA		278
282	0.543795	AGGAGGATGT--GTTAATTCTT						yes	yes	yes	282	yes
286	0.400958	GGATGTAGTT--ATTCTTATAA						NA	NA		286
287	0.393725	GATGTAGTTA--TTCTTATAAC						NA	NA		287
293	0.532184	GTTAATTCTT--TAACAGTCAG						yes	yes	yes	293	yes
295	0.414803	TAATTCTTAT--ACAGTCAGGA						NA	NA		295
296	0.300405	AATTCTTATA--CAGTCAGGAC						NA	NA		296
298	0.373524	TTCTTATAAC--GTCAGGACTG						NA	NA		298
302	0.319046	TATAACAGTC--GGACTGGGAT						NA	NA		302
305	0.480447	AACAGTCAGG--CTGGGATGTC						NA	NA		305
311	0.68868	CAGGACTGGG--TGTCAGACAC						yes	yes	yes	311	yes
316	0.508354	CTGGGATGTC--GACACCAAGC						yes	yes	yes	316	yes
318	0.323572	GGGATGTCAG--CACCAAGCAA						NA	NA		318
320	0.10344	GATGTCAGAC--CCAAGCAAAA						NA	NA		320
323	0.176785	GTCAGACACC--AGCAAAACTA						NA	NA		323
324	0.319928	TCAGACACCA--GCAAAACTAG						NA	NA		324
327	0.170983	GACACCAAGC--AAACTAGTTG						NA	NA		327
328	0.362676	ACACCAAGCA--AACTAGTTGA						NA	NA		328
329	0.379298	CACCAAGCAA--ACTAGTTGAC						NA	NA		329
330	0.191998	ACCAAGCAAA--CTAGTTGACA						NA	NA		330
333	0.42161	AAGCAAAACT--GTTGACATTG						NA	NA		333
338	0.262644	AAACTAGTTG--CATTGTAACG						NA	NA		338
340	0.575599	ACTAGTTGAC--TTGTAACGCG						yes	yes	yes	340	yes
345	0.639203	TTGACATTGT--ACGCGTCATC						yes	yes	yes	345	yes
346	0.423436	TGACATTGTA--CGCGTCATCA						NA	NA		346
353	0.514657	GTAACGCGTC--TCAAGCACTC						yes	yes	yes	353	yes
356	0.433475	ACGCGTCATC--AGCACTCATT						NA	NA		356
357	0.539487	CGCGTCATCA--GCACTCATTA						yes	yes	yes	357	yes
360	0.224724	GTCATCAAGC--CTCATTAGGT						NA	NA		360
364	0.549333	TCAAGCACTC--TTAGGTTAGC						yes	yes	yes	364	yes
367	0.711649	AGCACTCATT--GGTTAGCGGA						yes	yes	yes	367	yes
372	0.715801	TCATTAGGTT--GCGGATGACG						yes	yes	yes	372	yes
377	0.667484	AGGTTAGCGG--TGACGTGGAA						yes	yes	yes	377	yes
380	0.423614	TTAGCGGATG--CGTGGAAAGC						NA	NA		380
386	0.423715	GATGACGTGG--AAGCATGTTC						NA	NA		386
387	0.436037	ATGACGTGGA--AGCATGTTCA						NA	NA		387
388	0.653986	TGACGTGGAA--GCATGTTCAG						yes	yes	yes	388	yes
391	0.544394	CGTGGAAAGC--TGTTCAGCTT						yes	yes	yes	391	yes
397	0.539945	AAGCATGTTC--GCTTTGGCTT						yes	yes	yes	397	yes
408	0.500796	GCTTTGGCTT--CTAATTAACT						yes	yes	yes	408	yes
411	0.540824	TTGGCTTACT--ATTAACTTCA						yes	yes	yes	411	yes
412	0.55679	TGGCTTACTA--TTAACTTCAT						yes	yes	yes	412	yes
415	0.326726	CTTACTAATT--ACTTCATATA						NA	NA		415
416	0.137578	TTACTAATTA--CTTCATATAT						NA	NA		416
421	0.194107	AATTAACTTC--TATATAGCTC						NA	NA		421
423	0.427382	TTAACTTCAT--TATAGCTCTA						NA	NA		423
425	0.418724	AACTTCATAT--TAGCTCTATT						NA	NA		425
427	0.52739	CTTCATATAT--GCTCTATTGT						yes	yes	yes	427	yes
433	0.639529	ATATAGCTCT--TTGTTATTTG						yes	yes	yes	433	yes
439	0.818469	CTCTATTGTT--TTTGCTTTTG						yes	yes	yes	439	yes
453	0.86513	GCTTTTGCGG--TTCTGCTGTG						yes	yes	yes	453	yes
469	0.624736	CTGTGTTTTG--TCGAGAAATG						yes	yes	yes	469	yes
473	0.330444	GTTTTGATCG--GAAATGGAAT						NA	NA		473
475	0.263835	TTTGATCGAG--AATGGAATGA						NA	NA		475
476	0.269785	TTGATCGAGA--ATGGAATGAA						NA	NA		476
477	0.254676	TGATCGAGAA--TGGAATGAAA						NA	NA		477
481	0.337551	CGAGAAATGG--ATGAAATGGC						NA	NA		481
482	0.452363	GAGAAATGGA--TGAAATGGCG						NA	NA		482
485	0.314786	AAATGGAATG--AATGGCGTAC						NA	NA		485
486	0.301347	AATGGAATGA--ATGGCGTACA						NA	NA		486
487	0.39016	ATGGAATGAA--TGGCGTACAA						NA	NA		487
494	0.386724	GAAATGGCGT--CAAGTCGTTT						NA	NA		494
496	0.358427	AATGGCGTAC--AGTCGTTTTT						NA	NA		496
497	0.597238	ATGGCGTACA--GTCGTTTTTA						yes	yes	yes	497	yes
507	0.729384	AGTCGTTTTT--CTATCATCCC						yes	yes	yes	507	yes
510	0.826873	CGTTTTTACT--TCATCCCTTA						yes	yes	yes	510	yes
513	0.439285	TTTTACTATC--TCCCTTATAC						NA	NA		513
520	0.513207	ATCATCCCTT--TACAAACCTG						yes	yes	yes	520	yes
522	0.563599	CATCCCTTAT--CAAACCTGGC						yes	yes	yes	522	yes
524	0.355135	TCCCTTATAC--AACCTGGCTG						NA	NA		524
525	0.80091	CCCTTATACA--ACCTGGCTGC						yes	yes	yes	525	yes
526	0.538637	CCTTATACAA--CCTGGCTGCT						yes	yes	yes	526	yes
545	0.536382	CTTTGCTGGT--CGGACAGAAG						yes	yes	yes	545	yes
549	0.38395	GCTGGTACGG--CAGAAGTTAC						NA	NA		549
551	0.42257	TGGTACGGAC--GAAGTTACTT						NA	NA		551
553	0.458117	GTACGGACAG--AGTTACTTGA						NA	NA		553
554	0.434341	TACGGACAGA--GTTACTTGAT						NA	NA		554
558	0.394968	GACAGAAGTT--CTTGATTCTA						NA	NA		558
563	0.673254	AAGTTACTTG--TTCTAGTCTC						yes	yes	yes	563	yes
568	0.786233	ACTTGATTCT--GTCTCGGTAT						yes	yes	yes	568	yes
577	0.716905	TAGTCTCGGT--TAGCTGAAGC						yes	yes	yes	577	yes
579	0.726152	GTCTCGGTAT--GCTGAAGCTC						yes	yes	yes	579	yes
584	0.518254	GGTATAGCTG--AGCTCTATAC						yes	yes	yes	584	yes
585	0.460696	GTATAGCTGA--GCTCTATACG						NA	NA		585
591	0.730556	CTGAAGCTCT--TACGAATGCG						yes	yes	yes	591	yes
593	0.456708	GAAGCTCTAT--CGAATGCGGT						NA	NA		593
596	0.774926	GCTCTATACG--ATGCGGTTGG						yes	yes	yes	596	yes
597	0.737389	CTCTATACGA--TGCGGTTGGT						yes	yes	yes	597	yes
608	0.745161	TGCGGTTGGT--TAAAAGTTCT						yes	yes	yes	608	yes
610	0.486355	CGGTTGGTAT--AAAGTTCTAA						NA	NA		610
611	0.373778	GGTTGGTATA--AAGTTCTAAA						NA	NA		611
612	0.171685	GTTGGTATAA--AGTTCTAAAA						NA	NA		612
613	0.200984	TTGGTATAAA--GTTCTAAAAG						NA	NA		613
619	0.261522	TAAAAGTTCT--AAAGAATCAG						NA	NA		619
620	0.141825	AAAAGTTCTA--AAGAATCAGA						NA	NA		620
621	0.0861505	AAAGTTCTAA--AGAATCAGAA						NA	NA		621
622	0.23454	AAGTTCTAAA--GAATCAGAAG						NA	NA		622
624	0.226615	GTTCTAAAAG--ATCAGAAGTT						NA	NA		624
625	0.32639	TTCTAAAAGA--TCAGAAGTTC						NA	NA		625
628	0.142722	TAAAAGAATC--GAAGTTCTAT						NA	NA		628
630	0.254131	AAAGAATCAG--AGTTCTATTT						NA	NA		630
631	0.26856	AAGAATCAGA--GTTCTATTTT						NA	NA		631
637	0.604102	CAGAAGTTCT--TTTTAATTAT						yes	yes	yes	637	yes
642	0.586084	GTTCTATTTT--ATTATGTTGC						yes	yes	yes	642	yes
643	0.653403	TTCTATTTTA--TTATGTTGCA						yes	yes	yes	643	yes
646	0.562351	TATTTTAATT--TGTTGCAGAG						yes	yes	yes	646	yes
653	0.356673	ATTATGTTGC--GAGGTCGCAG						NA	NA		653
655	0.458024	TATGTTGCAG--GGTCGCAGAA						NA	NA		655
662	0.428842	CAGAGGTCGC--GAAAGGTATT						NA	NA		662
664	0.442109	GAGGTCGCAG--AAGGTATTCA						NA	NA		664
665	0.54109	AGGTCGCAGA--AGGTATTCAG						yes	yes	yes	665	yes
666	0.532683	GGTCGCAGAA--GGTATTCAGG						yes	yes	yes	666	yes
670	0.612069	GCAGAAAGGT--TTCAGGTTAC						yes	yes	yes	670	yes
674	0.240552	AAAGGTATTC--GGTTACAACT						NA	NA		674
679	0.458728	TATTCAGGTT--CAACTTACGG						NA	NA		679
681	0.36191	TTCAGGTTAC--ACTTACGGAT						NA	NA		681
682	0.379407	TCAGGTTACA--CTTACGGATT						NA	NA		682
686	0.354337	GTTACAACTT--CGGATTTTCA						NA	NA		686
690	0.522475	CAACTTACGG--TTTTCACCAA						yes	yes	yes	690	yes
696	0.267342	ACGGATTTTC--CCAATTTCAT						NA	NA		696
699	0.455444	GATTTTCACC--ATTTCATTGG						NA	NA		699
700	0.630253	ATTTTCACCA--TTTCATTGGC						yes	yes	yes	700	yes
705	0.603766	CACCAATTTC--TTGGCCAGTT						yes	yes	yes	705	yes
712	0.473921	TTCATTGGCC--GTTACACCAC						NA	NA		712
716	0.502985	TTGGCCAGTT--CACCACGATC						yes	yes	yes	716	yes
718	0.431465	GGCCAGTTAC--CCACGATCAT						NA	NA		718
721	0.310589	CAGTTACACC--CGATCATGAA						NA	NA		721
724	0.4779	TTACACCACG--TCATGAAAAC						NA	NA		724
727	0.452899	CACCACGATC--TGAAAACGTC						NA	NA		727
730	0.507437	CACGATCATG--AAACGTCGTG						yes	yes	yes	730	yes
731	0.371247	ACGATCATGA--AACGTCGTGG						NA	NA		731
732	0.702382	CGATCATGAA--ACGTCGTGGT						yes	yes	yes	732	yes
733	0.388831	GATCATGAAA--CGTCGTGGTC						NA	NA		733
746	0.71268	TCGTGGTCCT--CTTCACACTA						yes	yes	yes	746	yes
751	0.450575	GTCCTACTTC--CACTACTCCT						NA	NA		751
753	0.38755	CCTACTTCAC--CTACTCCTCA						NA	NA		753
756	0.44904	ACTTCACACT--CTCCTCAATT						NA	NA		756
763	0.323045	ACTACTCCTC--ATTTTTACAC						NA	NA		763
764	0.627701	CTACTCCTCA--TTTTTACACT						yes	yes	yes	764	yes
770	0.503211	CTCAATTTTT--CACTGGAAGC						yes	yes	yes	770	yes
772	0.225735	CAATTTTTAC--CTGGAAGCGA						NA	NA		772
777	0.294558	TTTACACTGG--AGCGATGAAG						NA	NA		777
778	0.481592	TTACACTGGA--GCGATGAAGC						NA	NA		778
782	0.685647	ACTGGAAGCG--TGAAGCAGCC						yes	yes	yes	782	yes
785	0.551708	GGAAGCGATG--AGCAGCCAGT						yes	yes	yes	785	yes
786	0.497447	GAAGCGATGA--GCAGCCAGTT						NA	NA		786
789	0	NA						NA	NA		789
793	0	NA						NA	NA		793
797	0	NA						NA	NA		797
798	0	NA						NA	NA		798
>URINIUY_DN25045_c9_g1::URINIUY_DN25045_c9_g1_i1::g.8::m.8_type:5prime_partial_l								NA	NA		>URINIUY_DN25045_c9_g1::URINIUY_DN25045_c9_g1_i1::g.8::m.8_type:5prime_partial_l
13	0.753264	CCCGTCGCTG--TCAACTTTAT						yes	yes	yes	13	yes
16	0.402426	GTCGCTGATC--ACTTTATGTA						NA	NA		16
17	0.451023	TCGCTGATCA--CTTTATGTAT						NA	NA		17
22	0.532022	GATCAACTTT--TGTATAGCTC						yes	yes	yes	22	yes
26	0.526915	AACTTTATGT--TAGCTCAGTC						yes	yes	yes	26	yes
28	0.583686	CTTTATGTAT--GCTCAGTCAT						yes	yes	yes	28	yes
33	0.314253	TGTATAGCTC--GTCATTATTT						NA	NA		33
37	0.579327	TAGCTCAGTC--TTATTTGCTT						yes	yes	yes	37	yes
40	0.760812	CTCAGTCATT--TTTGCTTTTG						yes	yes	yes	40	yes
54	0.796302	GCTTTTGCGG--TTCTGCATTG						yes	yes	yes	54	yes
61	0.371431	CGGATTCTGC--TTGTTAAAAT						NA	NA		61
67	0.369192	CTGCATTGTT--AAATTGAAAA						NA	NA		67
68	0.16615	TGCATTGTTA--AATTGAAAAA						NA	NA		68
69	0.18244	GCATTGTTAA--ATTGAAAAAT						NA	NA		69
70	0.232909	CATTGTTAAA--TTGAAAAATG						NA	NA		70
74	0.108018	GTTAAAATTG--AAAATGGAAC						NA	NA		74
75	0.179869	TTAAAATTGA--AAATGGAACG						NA	NA		75
76	0.13866	TAAAATTGAA--AATGGAACGA						NA	NA		76
77	0.105143	AAAATTGAAA--ATGGAACGAA						NA	NA		77
78	0.143506	AAATTGAAAA--TGGAACGAAG						NA	NA		78
82	0.247995	TGAAAAATGG--ACGAAGGTTC						NA	NA		82
83	0.225104	GAAAAATGGA--CGAAGGTTCA						NA	NA		83
86	0.358887	AAATGGAACG--AGGTTCATAC						NA	NA		86
87	0.334131	AATGGAACGA--GGTTCATACA						NA	NA		87
93	0.37047	ACGAAGGTTC--TACAAGACGT						NA	NA		93
95	0.365109	GAAGGTTCAT--CAAGACGTTT						NA	NA		95
97	0.349163	AGGTTCATAC--AGACGTTTTT						NA	NA		97
98	0.522669	GGTTCATACA--GACGTTTTTA						yes	yes	yes	98	yes
100	0.200293	TTCATACAAG--CGTTTTTAAT						NA	NA		100
108	0.63767	AGACGTTTTT--ATAGCAGCTC						yes	yes	yes	108	yes
109	0.642412	GACGTTTTTA--TAGCAGCTCT						yes	yes	yes	109	yes
111	0.780393	CGTTTTTAAT--GCAGCTCTGT						yes	yes	yes	111	yes
114	0.433232	TTTTAATAGC--GCTCTGTCAC						NA	NA		114
123	0.474347	CAGCTCTGTC--CAAATGTGGG						NA	NA		123
125	0.499744	GCTCTGTCAC--AATGTGGGTT						NA	NA		125
126	0.724635	CTCTGTCACA--ATGTGGGTTC						yes	yes	yes	126	yes
127	0.686408	TCTGTCACAA--TGTGGGTTCT						yes	yes	yes	127	yes
146	0.815118	CTGTGCTGGT--TGGCCAGAAG						yes	yes	yes	146	yes
152	0.608099	TGGTATGGCC--GAAGCTACTC						yes	yes	yes	152	yes
154	0.593589	GTATGGCCAG--AGCTACTCGA						yes	yes	yes	154	yes
155	0.527985	TATGGCCAGA--GCTACTCGAT						yes	yes	yes	155	yes
159	0.63592	GCCAGAAGCT--CTCGATTCGA						yes	yes	yes	159	yes
164	0.712729	AAGCTACTCG--TTCGAGTGTT						yes	yes	yes	164	yes
169	0.789162	ACTCGATTCG--GTGTTGGCTT						yes	yes	yes	169	yes
185	0.876952	GGCTTGGGCG--TGCTCTGTAT						yes	yes	yes	185	yes
194	0.741373	GATGCTCTGT--TGAATGTGGC						yes	yes	yes	194	yes
197	0.828161	GCTCTGTATG--ATGTGGCTGG						yes	yes	yes	197	yes
198	0.762694	CTCTGTATGA--TGTGGCTGGT						yes	yes	yes	198	yes
209	0.829366	TGTGGCTGGT--CAGGGGCTCT						yes	yes	yes	209	yes
211	0.607335	TGGCTGGTAC--GGGGCTCTAA						yes	yes	yes	211	yes
220	0.522509	CAGGGGCTCT--AAAGAATTAG						yes	yes	yes	220	yes
221	0.356807	AGGGGCTCTA--AAGAATTAGA						NA	NA		221
222	0.246751	GGGGCTCTAA--AGAATTAGAA						NA	NA		222
223	0.377654	GGGCTCTAAA--GAATTAGAAC						NA	NA		223
225	0.297013	GCTCTAAAAG--ATTAGAACCT						NA	NA		225
226	0.386751	CTCTAAAAGA--TTAGAACCTG						NA	NA		226
229	0.373087	TAAAAGAATT--GAACCTGTGT						NA	NA		229
231	0.361274	AAAGAATTAG--ACCTGTGTTC						NA	NA		231
232	0.33239	AAGAATTAGA--CCTGTGTTCT						NA	NA		232
244	0.79905	CTGTGTTCTG--TTATGCTACA						yes	yes	yes	244	yes
247	0.715823	TGTTCTGATT--TGCTACAGAG						yes	yes	yes	247	yes
252	0.543961	TGATTATGCT--CAGAGATGTC						yes	yes	yes	252	yes
254	0.164144	ATTATGCTAC--GAGATGTCAA						NA	NA		254
256	0.18565	TATGCTACAG--GATGTCAAAA						NA	NA		256
258	0.451383	TGCTACAGAG--TGTCAAAAGG						NA	NA		258
263	0.349681	CAGAGATGTC--AAAGGGGATT						NA	NA		263
264	0.388804	AGAGATGTCA--AAGGGGATTC						NA	NA		264
265	0.448162	GAGATGTCAA--AGGGGATTCA						NA	NA		265
266	0.407992	AGATGTCAAA--GGGGATTCAT						NA	NA		266
271	0.469137	TCAAAAGGGG--TTCATGTTAC						NA	NA		271
275	0.345335	AAGGGGATTC--TGTTACAACA						NA	NA		275
280	0.464631	GATTCATGTT--CAACATACGG						NA	NA		280
282	0.29512	TTCATGTTAC--ACATACGGAT						NA	NA		282
283	0.309842	TCATGTTACA--CATACGGATT						NA	NA		283
285	0.382911	ATGTTACAAC--TACGGATTCT						NA	NA		285
287	0.304827	GTTACAACAT--CGGATTCTCA						NA	NA		287
291	0.426237	CAACATACGG--TTCTCAATTA						NA	NA		291
297	0.260521	ACGGATTCTC--ATTATATCTA						NA	NA		297
298	0.604043	CGGATTCTCA--TTATATCTAT						yes	yes	yes	298	yes
301	0.471137	ATTCTCAATT--TATCTATGGA						NA	NA		301
303	0.385982	TCTCAATTAT--TCTATGGAAA						NA	NA		303
307	0.363646	AATTATATCT--TGGAAAGTTT						NA	NA		307
311	0.314986	ATATCTATGG--AAGTTTCAGT						NA	NA		311
312	0.353991	TATCTATGGA--AGTTTCAGTA						NA	NA		312
313	0.415702	ATCTATGGAA--GTTTCAGTAC						NA	NA		313
319	0.523149	GGAAAGTTTC--GTACGATCGT						yes	yes	yes	319	yes
322	0.471621	AAGTTTCAGT--CGATCGTGAA						NA	NA		322
325	0.712676	TTTCAGTACG--TCGTGAAGAC						yes	yes	yes	325	yes
331	0.523712	TACGATCGTG--AGACTTCTTG						yes	yes	yes	331	yes
332	0.590371	ACGATCGTGA--GACTTCTTGG						yes	yes	yes	332	yes
334	0.492404	GATCGTGAAG--CTTCTTGGTC						NA	NA		334
347	0.77125	TCTTGGTCTT--TTTTACACTA						yes	yes	yes	347	yes
352	0.582129	GTCTTATTTT--CACTACTTCT						yes	yes	yes	352	yes
354	0.236853	CTTATTTTAC--CTACTTCTGA						NA	NA		354
357	0.330783	ATTTTACACT--CTTCTGAATT						NA	NA		357
364	0.643335	ACTACTTCTG--ATTTCTTCTC						yes	yes	yes	364	yes
365	0.580566	CTACTTCTGA--TTTCTTCTCA						yes	yes	yes	365	yes
375	0.399568	ATTTCTTCTC--GCAGAAGGTA						NA	NA		375
378	0.494313	TCTTCTCAGC--GAAGGTATGG						NA	NA		378
380	0.557609	TTCTCAGCAG--AGGTATGGCA						yes	yes	yes	380	yes
381	0.494912	TCTCAGCAGA--GGTATGGCAG						NA	NA		381
385	0.656848	AGCAGAAGGT--TGGCAGATGT						yes	yes	yes	385	yes
390	0.454061	AAGGTATGGC--GATGTGGGCA						NA	NA		390
392	0.759919	GGTATGGCAG--TGTGGGCAGT						yes	yes	yes	392	yes
400	0.363187	AGATGTGGGC--GTCCAGAATA						NA	NA		400
405	0	NA						NA	NA		405
407	0	NA						NA	NA		407
408	0	NA						NA	NA		408
410	0	NA						NA	NA		410
>URINIUY_DN25066_c1_g2::URINIUY_DN25066_c1_g2_i1::g.9::m.9_type:internal_len:141								NA	NA		>URINIUY_DN25066_c1_g2::URINIUY_DN25066_c1_g2_i1::g.9::m.9_type:internal_len:141
4	0	NA						NA	NA		4
16	0.598349	GTTTTGGTTT--TATATCAGTC						yes	yes	yes	16	yes
18	0.559151	TTTGGTTTAT--TATCAGTCAT						yes	yes	yes	18	yes
20	0.596195	TGGTTTATAT--TCAGTCATTG						yes	yes	yes	20	yes
23	0.34835	TTTATATATC--GTCATTGGGT						NA	NA		23
27	0.479205	TATATCAGTC--TTGGGTATGT						NA	NA		27
34	0.699869	GTCATTGGGT--TGTATGGGCA						yes	yes	yes	34	yes
38	0.680883	TTGGGTATGT--TGGGCATATG						yes	yes	yes	38	yes
44	0.35094	ATGTATGGGC--TATGATGTAT						NA	NA		44
46	0.599812	GTATGGGCAT--TGATGTATAA						yes	yes	yes	46	yes
49	0.543329	TGGGCATATG--TGTATAATGT						yes	yes	yes	49	yes
53	0.451261	CATATGATGT--TAATGTTAAC						NA	NA		53
55	0.288938	TATGATGTAT--ATGTTAACAT						NA	NA		55
56	0.31846	ATGATGTATA--TGTTAACATA						NA	NA		56
61	0.478402	GTATAATGTT--ACATAGATTC						NA	NA		61
62	0.172584	TATAATGTTA--CATAGATTCG						NA	NA		62
64	0.300872	TAATGTTAAC--TAGATTCGTT						NA	NA		64
66	0.44503	ATGTTAACAT--GATTCGTTTA						NA	NA		66
68	0.39626	GTTAACATAG--TTCGTTTATC						NA	NA		68
76	0.832602	AGATTCGTTT--TCGCGGGCTT						yes	yes	yes	76	yes
88	0.865457	CGCGGGCTTG--TGGTCATAGC						yes	yes	yes	88	yes
94	0.437587	CTTGATGGTC--TAGCAATAGC						NA	NA		94
96	0.640916	TGATGGTCAT--GCAATAGCTC						yes	yes	yes	96	yes
99	0.397758	TGGTCATAGC--ATAGCTCAAT						NA	NA		99
100	0.460549	GGTCATAGCA--TAGCTCAATT						NA	NA		100
102	0.372976	TCATAGCAAT--GCTCAATTAA						NA	NA		102
107	0.22599	GCAATAGCTC--ATTAAGACTG						NA	NA		107
108	0.52293	CAATAGCTCA--TTAAGACTGT						yes	yes	yes	108	yes
111	0.522456	TAGCTCAATT--AGACTGTTGA						yes	yes	yes	111	yes
112	0.432722	AGCTCAATTA--GACTGTTGAA						NA	NA		112
114	0.222108	CTCAATTAAG--CTGTTGAATA						NA	NA		114
121	0.225892	AAGACTGTTG--ATATTAAATT						NA	NA		121
122	0.294951	AGACTGTTGA--TATTAAATTA						NA	NA		122
124	0.317684	ACTGTTGAAT--TTAAATTAAG						NA	NA		124
127	0.305547	GTTGAATATT--AATTAAGGAG						NA	NA		127
128	0.191358	TTGAATATTA--ATTAAGGAGC						NA	NA		128
129	0.366106	TGAATATTAA--TTAAGGAGCT						NA	NA		129
132	0.256419	ATATTAAATT--AGGAGCTTTA						NA	NA		132
133	0.311089	TATTAAATTA--GGAGCTTTAG						NA	NA		133
136	0.233116	TAAATTAAGG--GCTTTAGATT						NA	NA		136
142	0.576822	AAGGAGCTTT--GATTGTCAGA						yes	yes	yes	142	yes
144	0.586535	GGAGCTTTAG--TTGTCAGAAC						yes	yes	yes	144	yes
150	0.255304	TTAGATTGTC--GAACAAGACG						NA	NA		150
152	0.538941	AGATTGTCAG--ACAAGACGGC						yes	yes	yes	152	yes
153	0.31733	GATTGTCAGA--CAAGACGGCA						NA	NA		153
155	0.246532	TTGTCAGAAC--AGACGGCAAA						NA	NA		155
156	0.409229	TGTCAGAACA--GACGGCAAAC						NA	NA		156
158	0.215229	TCAGAACAAG--CGGCAAACTT						NA	NA		158
163	0.177583	ACAAGACGGC--AACTTCCAAA						NA	NA		163
164	0.391842	CAAGACGGCA--ACTTCCAAAG						NA	NA		164
165	0.25147	AAGACGGCAA--CTTCCAAAGG						NA	NA		165
171	0.555863	GCAAACTTCC--AAGGCGCTGC						yes	yes	yes	171	yes
172	0.592879	CAAACTTCCA--AGGCGCTGCA						yes	yes	yes	172	yes
173	0.378743	AAACTTCCAA--GGCGCTGCAA						NA	NA		173
182	0.246095	AAGGCGCTGC--AGACAAGATT						NA	NA		182
183	0.589144	AGGCGCTGCA--GACAAGATTT						yes	yes	yes	183	yes
185	0.440881	GCGCTGCAAG--CAAGATTTCA						NA	NA		185
187	0.24895	GCTGCAAGAC--AGATTTCAAT						NA	NA		187
188	0.318741	CTGCAAGACA--GATTTCAATA						NA	NA		188
190	0.388981	GCAAGACAAG--TTTCAATAGG						NA	NA		190
195	0.38474	ACAAGATTTC--ATAGGCAGGC						NA	NA		195
196	0.583391	CAAGATTTCA--TAGGCAGGCT						yes	yes	yes	196	yes
198	0.503273	AGATTTCAAT--GGCAGGCTTA						yes	yes	yes	198	yes
202	0.243654	TTCAATAGGC--GGCTTAATAG						NA	NA		202
208	0.598713	AGGCAGGCTT--ATAGTTATTT						yes	yes	yes	208	yes
209	0.545488	GGCAGGCTTA--TAGTTATTTA						yes	yes	yes	209	yes
211	0.55151	CAGGCTTAAT--GTTATTTACG						yes	yes	yes	211	yes
215	0.488148	CTTAATAGTT--TTTACGACAC						NA	NA		215
219	0.249136	ATAGTTATTT--CGACACTATG						NA	NA		219
222	0.302054	GTTATTTACG--CACTATGACA						NA	NA		222
224	0.275925	TATTTACGAC--CTATGACACG						NA	NA		224
227	0.584681	TTACGACACT--TGACACGATT						yes	yes	yes	227	yes
230	0.459948	CGACACTATG--CACGATTTTG						NA	NA		230
232	0.220175	ACACTATGAC--CGATTTTGAA						NA	NA		232
235	0.572468	CTATGACACG--TTTTGAAGTA						yes	yes	yes	235	yes
241	0.275372	CACGATTTTG--AGTATAATGA						NA	NA		241
242	0.328577	ACGATTTTGA--GTATAATGAA						NA	NA		242
245	0.359931	ATTTTGAAGT--TAATGAAATC						NA	NA		245
247	0.3134	TTTGAAGTAT--ATGAAATCGT						NA	NA		247
248	0.417534	TTGAAGTATA--TGAAATCGTT						NA	NA		248
251	0.222765	AAGTATAATG--AATCGTTCAA						NA	NA		251
252	0.147696	AGTATAATGA--ATCGTTCAAA						NA	NA		252
253	0.266007	GTATAATGAA--TCGTTCAAAA						NA	NA		253
260	0.192912	GAAATCGTTC--AAAGATTTTG						NA	NA		260
261	0.269828	AAATCGTTCA--AAGATTTTGA						NA	NA		261
262	0.364399	AATCGTTCAA--AGATTTTGAG						NA	NA		262
263	0.302634	ATCGTTCAAA--GATTTTGAGT						NA	NA		263
265	0.519033	CGTTCAAAAG--TTTTGAGTAC						yes	yes	yes	265	yes
271	0.416371	AAAGATTTTG--GTACAGCGAT						NA	NA		271
274	0.378921	GATTTTGAGT--CAGCGATATT						NA	NA		274
276	0.36749	TTTTGAGTAC--GCGATATTCT						NA	NA		276
280	0.68023	GAGTACAGCG--TATTCTTTCA						yes	yes	yes	280	yes
282	0.718586	GTACAGCGAT--TTCTTTCAGT						yes	yes	yes	282	yes
290	0.488734	ATATTCTTTC--GTTTAGTGTG						NA	NA		290
295	0.863406	CTTTCAGTTT--GTGTGGCGTC						yes	yes	yes	295	yes
307	0.650915	TGTGGCGTCT--TAATAATATG						yes	yes	yes	307	yes
309	0.526034	TGGCGTCTAT--ATAATATGTG						yes	yes	yes	309	yes
310	0.627933	GGCGTCTATA--TAATATGTGT						yes	yes	yes	310	yes
312	0.59718	CGTCTATAAT--ATATGTGTTG						yes	yes	yes	312	yes
313	0.466529	GTCTATAATA--TATGTGTTGT						NA	NA		313
315	0.488313	CTATAATAAT--TGTGTTGTGA						NA	NA		315
325	0.709061	ATGTGTTGTG--TGTGTGGATT						yes	yes	yes	325	yes
333	0.671389	TGATGTGTGG--TTACTATTGG						yes	yes	yes	333	yes
336	0.7028	TGTGTGGATT--CTATTGGCGT						yes	yes	yes	336	yes
339	0.820998	GTGGATTACT--TTGGCGTCAT						yes	yes	yes	339	yes
348	0.535618	TATTGGCGTC--TCAACGGAGA						yes	yes	yes	348	yes
351	0.620541	TGGCGTCATC--ACGGAGACGT						yes	yes	yes	351	yes
352	0.535216	GGCGTCATCA--CGGAGACGTT						yes	yes	yes	352	yes
356	0.563018	TCATCAACGG--GACGTTGGTG						yes	yes	yes	356	yes
358	0.509537	ATCAACGGAG--CGTTGGTGTT						yes	yes	yes	358	yes
376	0.785862	GTTTCTCGTT--TGTACCTCTT						yes	yes	yes	376	yes
380	0.558381	CTCGTTATGT--CCTCTTCACT						yes	yes	yes	380	yes
388	0.401534	GTACCTCTTC--CTATGACTTT						NA	NA		388
391	0.817217	CCTCTTCACT--TGACTTTGCA						yes	yes	yes	391	yes
394	0.402779	CTTCACTATG--CTTTGCAAAT						NA	NA		394
401	0.327394	ATGACTTTGC--AATCTTCGTG						NA	NA		401
402	0.695568	TGACTTTGCA--ATCTTCGTGC						yes	yes	yes	402	yes
403	0.793011	GACTTTGCAA--TCTTCGTGCC						yes	yes	yes	403	yes
>URINIUY_DN18690_c0_g1::URINIUY_DN18690_c0_g1_i1::g.10::m.10_type:5prime_partial								NA	NA		>URINIUY_DN18690_c0_g1::URINIUY_DN18690_c0_g1_i1::g.10::m.10_type:5prime_partial
3	0	NA						NA	NA		3
6	0	NA						NA	NA		6
8	0	NA						NA	NA		8
10	0	NA						NA	NA		10
13	0.38853	AGCACATATC--CGACGCAGCT						NA	NA		13
16	0.413434	ACATATCACG--CGCAGCTTGA						NA	NA		16
20	0.435467	ATCACGACGC--GCTTGATCTA						NA	NA		20
26	0.785143	ACGCAGCTTG--TCTACTGGCT						yes	yes	yes	26	yes
30	0.675404	AGCTTGATCT--CTGGCTCATC						yes	yes	yes	30	yes
38	0.750722	CTACTGGCTC--TCGAGTGCGC						yes	yes	yes	38	yes
42	0.777902	TGGCTCATCG--GTGCGCAAGC						yes	yes	yes	42	yes
49	0.461206	TCGAGTGCGC--AGCTTATCTA						NA	NA		49
50	0.717762	CGAGTGCGCA--GCTTATCTAC						yes	yes	yes	50	yes
55	0.823439	GCGCAAGCTT--TCTACGTACC						yes	yes	yes	55	yes
59	0.327891	AAGCTTATCT--CGTACCTATA						NA	NA		59
63	0.3407	TTATCTACGT--CCTATAGACC						NA	NA		63
67	0.656276	CTACGTACCT--TAGACCAGCA						yes	yes	yes	67	yes
69	0.63847	ACGTACCTAT--GACCAGCAGC						yes	yes	yes	69	yes
71	0.380605	GTACCTATAG--CCAGCAGCTG						NA	NA		71
74	0.505165	CCTATAGACC--GCAGCTGATC						yes	yes	yes	74	yes
77	0.343863	ATAGACCAGC--GCTGATCAGT						NA	NA		77
82	0.69277	CCAGCAGCTG--TCAGTTCTTA						yes	yes	yes	82	yes
85	0.471646	GCAGCTGATC--GTTCTTATTC						NA	NA		85
92	0.722731	ATCAGTTCTT--TTCACTTGCA						yes	yes	yes	92	yes
96	0.193037	GTTCTTATTC--CTTGCAAAGA						NA	NA		96
102	0.16035	ATTCACTTGC--AAGATTAGTA						NA	NA		102
103	0.327354	TTCACTTGCA--AGATTAGTAA						NA	NA		103
104	0.330055	TCACTTGCAA--GATTAGTAAT						NA	NA		104
106	0.26776	ACTTGCAAAG--TTAGTAATAA						NA	NA		106
109	0.349968	TGCAAAGATT--GTAATAAGTT						NA	NA		109
112	0.271701	AAAGATTAGT--ATAAGTTCAT						NA	NA		112
113	0.267079	AAGATTAGTA--TAAGTTCATT						NA	NA		113
115	0.453886	GATTAGTAAT--AGTTCATTGA						NA	NA		115
116	0.21992	ATTAGTAATA--GTTCATTGAA						NA	NA		116
121	0.248814	TAATAAGTTC--TTGAAGACGA						NA	NA		121
125	0.385669	AAGTTCATTG--AGACGAGCAG						NA	NA		125
126	0.513128	AGTTCATTGA--GACGAGCAGG						yes	yes	yes	126	yes
128	0.402087	TTCATTGAAG--CGAGCAGGCT						NA	NA		128
131	0.616996	ATTGAAGACG--GCAGGCTGCA						yes	yes	yes	131	yes
134	0.424226	GAAGACGAGC--GGCTGCAGTA						NA	NA		134
141	0.500603	AGCAGGCTGC--GTAAACTCCT						yes	yes	yes	141	yes
144	0.628543	AGGCTGCAGT--AACTCCTACA						yes	yes	yes	144	yes
145	0.598926	GGCTGCAGTA--ACTCCTACAG						yes	yes	yes	145	yes
146	0.401106	GCTGCAGTAA--CTCCTACAGC						NA	NA		146
152	0.501212	GTAAACTCCT--CAGCGACCAG						yes	yes	yes	152	yes
154	0.323838	AAACTCCTAC--GCGACCAGGA						NA	NA		154
158	0.691428	TCCTACAGCG--CCAGGACTGG						yes	yes	yes	158	yes
161	0.452171	TACAGCGACC--GGACTGGGAA						NA	NA		161
164	0.593607	AGCGACCAGG--CTGGGAAGCC						yes	yes	yes	164	yes
170	0.587469	CAGGACTGGG--AGCCAGACAC						yes	yes	yes	170	yes
171	0.589285	AGGACTGGGA--GCCAGACACG						yes	yes	yes	171	yes
175	0.413392	CTGGGAAGCC--GACACGGAAG						NA	NA		175
177	0.495698	GGGAAGCCAG--CACGGAAGGG						NA	NA		177
179	0.163914	GAAGCCAGAC--CGGAAGGGAA						NA	NA		179
183	0.407774	CCAGACACGG--AGGGAACTTA						NA	NA		183
184	0.408973	CAGACACGGA--GGGAACTTAT						NA	NA		184
188	0.429814	CACGGAAGGG--ACTTATAGAT						NA	NA		188
189	0.166599	ACGGAAGGGA--CTTATAGATA						NA	NA		189
193	0.505364	AAGGGAACTT--TAGATATCGT						yes	yes	yes	193	yes
195	0.462885	GGGAACTTAT--GATATCGTGA						NA	NA		195
197	0.302042	GAACTTATAG--TATCGTGAAG						NA	NA		197
199	0.666565	ACTTATAGAT--TCGTGAAGCG						yes	yes	yes	199	yes
205	0.412174	AGATATCGTG--AGCGACATCA						NA	NA		205
206	0.406854	GATATCGTGA--GCGACATCAT						NA	NA		206
210	0.506676	TCGTGAAGCG--CATCATACGT						yes	yes	yes	210	yes
212	0.490819	GTGAAGCGAC--TCATACGTTG						NA	NA		212
215	0.367108	AAGCGACATC--TACGTTGATT						NA	NA		215
217	0.541114	GCGACATCAT--CGTTGATTAG						yes	yes	yes	217	yes
223	0.74976	TCATACGTTG--TTAGGTTGTC						yes	yes	yes	223	yes
226	0.75773	TACGTTGATT--GGTTGTCCGA						yes	yes	yes	226	yes
236	0.673912	AGGTTGTCCG--AGACGTGGAA						yes	yes	yes	236	yes
237	0.491789	GGTTGTCCGA--GACGTGGAAA						NA	NA		237
239	0.350234	TTGTCCGAAG--CGTGGAAAGA						NA	NA		239
245	0.283577	GAAGACGTGG--AAGAATGTTC						NA	NA		245
246	0.350082	AAGACGTGGA--AGAATGTTCA						NA	NA		246
247	0.495146	AGACGTGGAA--GAATGTTCAG						NA	NA		247
249	0.487083	ACGTGGAAAG--ATGTTCAGTT						NA	NA		249
250	0.5457	CGTGGAAAGA--TGTTCAGTTT						yes	yes	yes	250	yes
256	0.53151	AAGAATGTTC--GTTTCGCGTC						yes	yes	yes	256	yes
271	0.729303	CGCGTCGCTG--TTAACTTTAT						yes	yes	yes	271	yes
274	0.586207	GTCGCTGATT--ACTTTATGTA						yes	yes	yes	274	yes
275	0.431994	TCGCTGATTA--CTTTATGTAC						NA	NA		275
280	0.527054	GATTAACTTT--TGTACAGTTC						yes	yes	yes	280	yes
284	0.34009	AACTTTATGT--CAGTTCTATC						NA	NA		284
286	0.313386	CTTTATGTAC--GTTCTATCAT						NA	NA		286
292	0.718606	GTACAGTTCT--TCATTATTTG						yes	yes	yes	292	yes
295	0.57652	CAGTTCTATC--TTATTTGTTT						yes	yes	yes	295	yes
298	0.666116	TTCTATCATT--TTTGTTTTTG						yes	yes	yes	298	yes
312	0.819151	GTTTTTGCGG--TTCTGTTGTG						yes	yes	yes	312	yes
327	0.315954	GTTGTGTTGT--ATAGAAAAAT						NA	NA		327
328	0.34122	TTGTGTTGTA--TAGAAAAATG						NA	NA		328
330	0.418237	GTGTTGTAAT--GAAAAATGGA						NA	NA		330
332	0.110793	GTTGTAATAG--AAAATGGAAT						NA	NA		332
333	0.244144	TTGTAATAGA--AAATGGAATG						NA	NA		333
334	0.142922	TGTAATAGAA--AATGGAATGA						NA	NA		334
335	0.123173	GTAATAGAAA--ATGGAATGAA						NA	NA		335
336	0.138548	TAATAGAAAA--TGGAATGAAG						NA	NA		336
340	0.230585	AGAAAAATGG--ATGAAGGTGC						NA	NA		340
341	0.485871	GAAAAATGGA--TGAAGGTGCG						NA	NA		341
344	0.44511	AAATGGAATG--AGGTGCGTAC						NA	NA		344
345	0.373071	AATGGAATGA--GGTGCGTACA						NA	NA		345
353	0.442185	GAAGGTGCGT--CAAGACTTTT						NA	NA		353
355	0.49136	AGGTGCGTAC--AGACTTTTCT						NA	NA		355
356	0.71802	GGTGCGTACA--GACTTTTCTG						yes	yes	yes	356	yes
358	0.428448	TGCGTACAAG--CTTTTCTGAT						NA	NA		358
367	0.720699	GACTTTTCTG--TGGCAGCATT						yes	yes	yes	367	yes
372	0.651467	TTCTGATGGC--GCATTGTCAC						yes	yes	yes	372	yes
[truncated: 22,666 more rows]

## Sheet: copy
>URINIUY_DN9513_c0_g1::URINIUY_DN9513_c0_g1_i1::g.1::m.1_type:internal_len:179_U
3	0	NA
4	0	NA				Sequence number		No. of RES sites with greater than 0.5 probability
8	0	NA				1		46
14	0.40752	ACTTATCCTC--ACCACTGGAC				2		153
15	0.461225	CTTATCCTCA--CCACTGGACG				3		130	25
18	0.364848	ATCCTCAACC--CTGGACGCAC				4		60	8895
23	0.239056	CAACCACTGG--CGCACACAAA				5		165		>URINIUY_DN25045_c6_g2::URINIUY_DN25045_c6_g2_i2::g.5::m.5_type:complete_len:453
27	0.145886	CACTGGACGC--CACAAAAATG				6		35
29	0.122739	CTGGACGCAC--CAAAAATGAA				7		99
31	0.208478	GGACGCACAC--AAAATGAACC				8		42
32	0.395736	GACGCACACA--AAATGAACCT				9		47
33	0.283998	ACGCACACAA--AATGAACCTG				10		67
34	0.356139	CGCACACAAA--ATGAACCTGT				11		97
35	0.420478	GCACACAAAA--TGAACCTGTG				12		116
38	0.327262	CACAAAAATG--ACCTGTGATT				13		37
39	0.145848	ACAAAAATGA--CCTGTGATTT				14		39
46	0.646309	TGAACCTGTG--TTTTTATACT				15		100
52	0.686194	TGTGATTTTT--TACTATTGTT				16		53
54	0.482856	TGATTTTTAT--CTATTGTTCA				17		39
57	0.672061	TTTTTATACT--TTGTTCATTG				18		93
64	0.519635	ACTATTGTTC--TTGTAGCTTT				19		37
69	0.693993	TGTTCATTGT--GCTTTGACAT				20		39
76	0.547956	TGTAGCTTTG--CATTTGGGTT				21		150
78	0.699025	TAGCTTTGAC--TTTGGGTTCT				22		74
89	0.875669	TTTGGGTTCT--TGCTGGATGT				23		62
96	0.453512	TCTATGCTGG--TGTATGTATA				24		42
100	0.741567	TGCTGGATGT--TGTATATGGG				25		107
104	0.704747	GGATGTATGT--TATGGGTTTT				26		115
106	0.610688	ATGTATGTAT--TGGGTTTTGA				27		40
116	0.734315	ATGGGTTTTG--TCCCTTAGTC				28		38
123	0.606458	TTGATCCCTT--GTCCCAATAT				29		56
129	0.582162	CCTTAGTCCC--ATATTTATGC				30		147
130	0.625431	CTTAGTCCCA--TATTTATGCT				31		120
132	0.607024	TAGTCCCAAT--TTTATGCTAC				32		68
136	0.604167	CCCAATATTT--TGCTACACAC				33		68
141	0.462018	TATTTATGCT--CACACATGTG				34		53
143	0.225649	TTTATGCTAC--CACATGTGGT				35		53
145	0.197517	TATGCTACAC--CATGTGGTCA				36		38
147	0.499168	TGCTACACAC--TGTGGTCAAC				37		67
155	0.182693	ACATGTGGTC--ACTAACAATA				38		132
156	0.26912	CATGTGGTCA--CTAACAATAC				39		179	>URINIUY_DN25504_c1_g2::URINIUY_DN25504_c1_g2_i4::g.40::m.40_type:complete_len:4
159	0.463012	GTGGTCAACT--ACAATACTCA				40		150
160	0.336173	TGGTCAACTA--CAATACTCAG				41		165
162	0.309185	GTCAACTAAC--ATACTCAGCC				42		89
163	0.51346	TCAACTAACA--TACTCAGCCG				43		36
165	0.349025	AACTAACAAT--CTCAGCCGAC				44		38
169	0.267787	AACAATACTC--GCCGACGTAT				45		99
174	0.339571	TACTCAGCCG--CGTATCAGAA				46		51
178	0.536441	CAGCCGACGT--TCAGAAAAAT				47		71
181	0.263512	CCGACGTATC--GAAAAATATT				48		64
183	0.22533	GACGTATCAG--AAAATATTTG				49		90
184	0.328471	ACGTATCAGA--AAATATTTGT				50		29
185	0.251456	CGTATCAGAA--AATATTTGTC				51		70
186	0.32755	GTATCAGAAA--ATATTTGTCG				52		119
187	0.396202	TATCAGAAAA--TATTTGTCGT				53		29
189	0.369105	TCAGAAAAAT--TTTGTCGTAT				54		51
198	0.758793	TATTTGTCGT--TTCGATGACC				55		140
203	0.590245	GTCGTATTCG--TGACCCAAAG				56		80
206	0.320619	GTATTCGATG--CCCAAAGGAG				57		111
210	0.303683	TCGATGACCC--AAGGAGATAG				58		50
211	0.433259	CGATGACCCA--AGGAGATAGA				59		58
212	0.276398	GATGACCCAA--GGAGATAGAA				60		38
215	0.391221	GACCCAAAGG--GATAGAAGCT				61		87
217	0.474093	CCCAAAGGAG--TAGAAGCTCA				62		50
219	0.484413	CAAAGGAGAT--GAAGCTCAGT				63		201	>URINIUY_DN5592_c0_g1::URINIUY_DN5592_c0_g1_i1::g.65::m.65_type:internal_len:108
221	0.280686	AAGGAGATAG--AGCTCAGTTA				64		103
222	0.390816	AGGAGATAGA--GCTCAGTTAA				65		127
227	0.163879	ATAGAAGCTC--GTTAAAACTG				66		173	>URINIUY_DN21476_c0_g1::URINIUY_DN21476_c0_g1_i1::g.69::m.69_type:5prime_partial
231	0.3978	AAGCTCAGTT--AAACTGATCA				67		108
232	0.415975	AGCTCAGTTA--AACTGATCAT				68		50
233	0.446196	GCTCAGTTAA--ACTGATCATC				69		42
234	0.22776	CTCAGTTAAA--CTGATCATCA				70		64
238	0.2826	GTTAAAACTG--TCATCATAAA				71		73
241	0.18934	AAAACTGATC--TCATAAAACT				72		58
244	0.272501	ACTGATCATC--TAAAACTGCA				73		68
246	0.299837	TGATCATCAT--AAACTGCAAA				74		51
247	0.184598	GATCATCATA--AACTGCAAAA				75		40
248	0.123545	ATCATCATAA--ACTGCAAAAG				76		57
249	0.20553	TCATCATAAA--CTGCAAAAGC				77		21
254	0.110742	ATAAAACTGC--AAAGCTTTAT				78		41
255	0.203222	TAAAACTGCA--AAGCTTTATA				79		72
256	0.133674	AAAACTGCAA--AGCTTTATAA				80		100
257	0.222772	AAACTGCAAA--GCTTTATAAT				81		47
263	0.370895	CAAAAGCTTT--TAATTTCATA				82		30
265	0.221393	AAAGCTTTAT--ATTTCATAAA				83		62
266	0.294876	AAGCTTTATA--TTTCATAAAT				84		75
271	0.158812	TTATAATTTC--TAAATATCAT				85		46
273	0.121864	ATAATTTCAT--AATATCATTA				86		46
274	0.194874	TAATTTCATA--ATATCATTAA				87		85
275	0.123755	AATTTCATAA--TATCATTAAA				88		56
277	0.268162	TTTCATAAAT--TCATTAAAAC				89		80
280	0.138445	CATAAATATC--TTAAAACCAA				90		98
283	0.193068	AAATATCATT--AAACCAATTT				91		76
284	0.132708	AATATCATTA--AACCAATTTT				92		36
285	0.19075	ATATCATTAA--ACCAATTTTT				93		52
286	0.195704	TATCATTAAA--CCAATTTTTC				94		76
289	0.359191	CATTAAAACC--ATTTTTCGGT				95		52
290	0.392591	ATTAAAACCA--TTTTTCGGTT				96		88
301	0.592602	TTTTTCGGTT--TATACGAGTA				97		87
303	0.630341	TTTCGGTTAT--TACGAGTACA				98		54
305	0.361935	TCGGTTATAT--CGAGTACATG				99		70
308	0.405221	GTTATATACG--GTACATGATG				100		39
311	0.197468	ATATACGAGT--CATGATGAAG				101		71
313	0.390276	ATACGAGTAC--TGATGAAGGT				102		77
316	0.663935	CGAGTACATG--TGAAGGTGTC				103		79
319	0.554135	GTACATGATG--AGGTGTCTAC				104		63
320	0.428329	TACATGATGA--GGTGTCTACG				105		37
328	0.579035	GAAGGTGTCT--CGTTTTTGAT				106		103
337	0.715957	TACGTTTTTG--TTCCGCTATC				107		41
345	0.878802	TGATTCCGCT--TCTGCCTTTC				108		38
356	0.500451	TCTGCCTTTC--AGTAATTGCG				109		32
357	0.695853	CTGCCTTTCA--GTAATTGCGG				110		46		25
360	0.682015	CCTTTCAAGT--ATTGCGGACC				111		129
361	0.697703	CTTTCAAGTA--TTGCGGACCT				112		37
368	0.238885	GTAATTGCGG--CCTACGAAAT				113		67
372	0.405759	TTGCGGACCT--CGAAATAATT				114		45
375	0.492375	CGGACCTACG--AATAATTGGA				115		63
376	0.317765	GGACCTACGA--ATAATTGGAT				116		31
377	0.348258	GACCTACGAA--TAATTGGATA				117		31
379	0.282595	CCTACGAAAT--ATTGGATAAA				118		33
380	0.300402	CTACGAAATA--TTGGATAAAC				119		48
385	0.309393	AAATAATTGG--TAAACTTGGA				120		87
387	0.31878	ATAATTGGAT--AACTTGGAGT				121		42
388	0.448821	TAATTGGATA--ACTTGGAGTT				122		39
389	0.242913	AATTGGATAA--CTTGGAGTTT				123		42
395	0.39081	ATAAACTTGG--GTTTATATCG				124		42
400	0.741147	CTTGGAGTTT--TATCGTTCTT
402	0.723136	TGGAGTTTAT--TCGTTCTTTA
412	0.625178	ATCGTTCTTT--GTGCTACCAT				1
418	0.684312	CTTTAGTGCT--CCATCTTACA				2
421	0.637638	TAGTGCTACC--TCTTACACTT				3
426	0.649288	CTACCATCTT--CACTTTCTGG				4
428	0.329748	ACCATCTTAC--CTTTCTGGTA				5
438	0.624037	ACTTTCTGGT--CCAACGTACT				6
441	0.534834	TTCTGGTACC--ACGTACTACA				7
442	0.368232	TCTGGTACCA--CGTACTACAG				8
446	0.435327	GTACCAACGT--CTACAGTGAT				9
449	0.624725	CCAACGTACT--CAGTGATCTT				10
451	0.323114	AACGTACTAC--GTGATCTTCT				11
455	0.669873	TACTACAGTG--TCTTCTCATG				12
463	0.383829	TGATCTTCTC--TGGAAAAGAG				13
467	0.341677	CTTCTCATGG--AAAGAGCAAC				14
468	0.369298	TTCTCATGGA--AAGAGCAACG				15
469	0.363326	TCTCATGGAA--AGAGCAACGA				16
470	0.336509	CTCATGGAAA--GAGCAACGAT				17
472	0.32776	CATGGAAAAG--GCAACGATTT				18
475	0.262758	GGAAAAGAGC--ACGATTTTCG				19
476	0.350051	GAAAAGAGCA--CGATTTTCGT				20
479	0.570821	AAGAGCAACG--TTTTCGTGAA				21
488	0.441097	GATTTTCGTG--AGCCATATAC				22
489	0.390825	ATTTTCGTGA--GCCATATACT				23
493	0.619402	TCGTGAAGCC--TATACTCCTC				24
495	0.685401	GTGAAGCCAT--TACTCCTCAG				25
497	0.438154	GAAGCCATAT--CTCCTCAGGT				26
504	0.361772	TATACTCCTC--GGTTGGGAAA				27
512	0.426821	TCAGGTTGGG--AAAATGTACT				28
513	0.463209	CAGGTTGGGA--AAATGTACTG				29
514	0.375622	AGGTTGGGAA--AATGTACTGA				30
515	0.543823	GGTTGGGAAA--ATGTACTGAC				31
516	0.350098	GTTGGGAAAA--TGTACTGACA				32
520	0.19767	GGAAAAATGT--CTGACAAAGG				33
524	0.178806	AAATGTACTG--CAAAGGAGTA				34
526	0	NA				35
527	0	NA				36
528	0	NA				37
531	0	NA				38
534	0	NA				39
>URINIUY_DN25213_c0_g3::URINIUY_DN25213_c0_g3_i1::g.2::m.2_type:5prime_partial_l						40
7	0	NA				41
10	0	NA				42
12	0.586554	TGTGGAGGAG--GTCACTCACA				43
16	0.319668	GAGGAGAGTC--CTCACAGCCA				44
20	0.313818	AGAGTCACTC--CAGCCAAGCC				45
22	0.506639	AGTCACTCAC--GCCAAGCCTT				46
26	0.366936	ACTCACAGCC--AGCCTTAGAT				47
27	0.563275	CTCACAGCCA--GCCTTAGATG				48
33	0.633017	GCCAAGCCTT--GATGAAGCTG				49
35	0.664425	CAAGCCTTAG--TGAAGCTGGG				50
38	0.804298	GCCTTAGATG--AGCTGGGCCC				51
39	0.776546	CCTTAGATGA--GCTGGGCCCG				52
53	0.696263	GGGCCCGTGG--AACTATGTTC				53
54	0.724959	GGCCCGTGGA--ACTATGTTCT				54
55	0.660881	GCCCGTGGAA--CTATGTTCTT				55
58	0.823483	CGTGGAAACT--TGTTCTTTGG				56
69	0.621727	TGTTCTTTGG--ACTGTGTATC				57
70	0.608217	GTTCTTTGGA--CTGTGTATCG				58
77	0.805826	GGAACTGTGT--TCGGCTAGCT				59
84	0.613133	TGTATCGGCT--GCTTACATAA				60
89	0.543525	CGGCTAGCTT--CATAACAGGT				61
91	0.490736	GCTAGCTTAC--TAACAGGTCT				62
93	0.515854	TAGCTTACAT--ACAGGTCTAT				63
94	0.309989	AGCTTACATA--CAGGTCTATC				64
96	0.359614	CTTACATAAC--GGTCTATCGT				65
102	0.732059	TAACAGGTCT--TCGTACGCAG				66
107	0.533333	GGTCTATCGT--CGCAGACAAC				67
111	0.288288	TATCGTACGC--GACAACAGTG				68
113	0.551332	TCGTACGCAG--CAACAGTGCT				69
115	0.476419	GTACGCAGAC--ACAGTGCTCT				70
116	0.430634	TACGCAGACA--CAGTGCTCTA				71
118	0.35707	CGCAGACAAC--GTGCTCTATA				72
126	0.581605	ACAGTGCTCT--TACAGAATGT				73
128	0.256456	AGTGCTCTAT--CAGAATGTAT				74
130	0.375437	TGCTCTATAC--GAATGTATTC				75
132	0.521282	CTCTATACAG--ATGTATTCCT				76
133	0.411445	TCTATACAGA--TGTATTCCTT				77
137	0.657371	TACAGAATGT--TTCCTTCTGG				78
157	0.812177	GCTTTTGGGT--TGTCAGCAGT				79
162	0.606536	TGGGTATGTC--GCAGTGGTAG				80
165	0.50922	GTATGTCAGC--GTGGTAGTGG				81
171	0.871965	CAGCAGTGGT--GTGGTCCTGG				82
182	0.535833	GTGGTCCTGG--AATGTGGCAT				83
183	0.698259	TGGTCCTGGA--ATGTGGCATA				84
184	0.640248	GGTCCTGGAA--TGTGGCATAT				85
191	0.595461	GAAATGTGGC--TATCGCCTGC				86
193	0.741355	AATGTGGCAT--TCGCCTGCGA				87
203	0.603864	ATCGCCTGCG--CCATTTAAGC				88
206	0.710683	GCCTGCGACC--TTTAAGCTTC				89
210	0.67104	GCGACCATTT--AGCTTCGACG				90
211	0.683334	CGACCATTTA--GCTTCGACGA				91
218	0.21672	TTAAGCTTCG--CGAAATGATA				92
221	0.489013	AGCTTCGACG--AATGATATCT				93
222	0.449459	GCTTCGACGA--ATGATATCTG				94
223	0.640065	CTTCGACGAA--TGATATCTGT				95
226	0.645315	CGACGAAATG--TATCTGTCGT				96
228	0.551353	ACGAAATGAT--TCTGTCGTTA				97
238	0.67259	ATCTGTCGTT--ATGTGATTAC				98
239	0.622807	TCTGTCGTTA--TGTGATTACT
244	0.561574	CGTTAATGTG--TTACTATACA
247	0.309736	TAATGTGATT--CTATACATAT
250	0.610641	TGTGATTACT--TACATATTGC
252	0.233193	TGATTACTAT--CATATTGCAG
254	0.316364	ATTACTATAC--TATTGCAGCC
256	0.6402	TACTATACAT--TTGCAGCCTG
261	0.565785	TACATATTGC--GCCTGCTGGA
271	0.607558	AGCCTGCTGG--AACTTGTGAT
272	0.743666	GCCTGCTGGA--ACTTGTGATC
273	0.449677	CCTGCTGGAA--CTTGTGATCA
280	0.746679	GAAACTTGTG--TCATGCTTGG
283	0.54518	ACTTGTGATC--TGCTTGGCAA
292	0.305783	CATGCTTGGC--ACAAGGAAAC
293	0.354504	ATGCTTGGCA--CAAGGAAACG
295	0.305427	GCTTGGCAAC--AGGAAACGTA
296	0.372466	CTTGGCAACA--GGAAACGTAT
299	0.269932	GGCAACAAGG--AACGTATATG
300	0.289423	GCAACAAGGA--ACGTATATGA
301	0.124203	CAACAAGGAA--CGTATATGAA
305	0.290634	AAGGAAACGT--TATGAAGTTA
307	0.534528	GGAAACGTAT--TGAAGTTAGC
310	0.261189	AACGTATATG--AGTTAGCAAA
311	0.197396	ACGTATATGA--GTTAGCAAAA
315	0.321198	ATATGAAGTT--GCAAAAGGAT
318	0.215545	TGAAGTTAGC--AAAGGATTAG
319	0.233322	GAAGTTAGCA--AAGGATTAGA
320	0.155863	AAGTTAGCAA--AGGATTAGAA
321	0.242338	AGTTAGCAAA--GGATTAGAAT
324	0.426547	TAGCAAAAGG--TTAGAATCTC
327	0.486944	CAAAAGGATT--GAATCTCCAT
329	0.28696	AAAGGATTAG--ATCTCCATAT
330	0.39949	AAGGATTAGA--TCTCCATATT
336	0.258694	TAGAATCTCC--TATTTTGATA
338	0.674411	GAATCTCCAT--TTTTGATACC
344	0.6457	CCATATTTTG--TACCTCCACT
346	0.332821	ATATTTTGAT--CCTCCACTAA
352	0.160376	TGATACCTCC--CTAAAAACAG
355	0.321378	TACCTCCACT--AAAACAGAAG
356	0.305244	ACCTCCACTA--AAACAGAAGT
357	0.309285	CCTCCACTAA--AACAGAAGTC
358	0.327091	CTCCACTAAA--ACAGAAGTCA
359	0.117956	TCCACTAAAA--CAGAAGTCAA
361	0.134589	CACTAAAAAC--GAAGTCAATC
363	0.155685	CTAAAAACAG--AGTCAATCAG
364	0.183918	TAAAAACAGA--GTCAATCAGT
368	0.22735	AACAGAAGTC--ATCAGTTGAT
369	0.407694	ACAGAAGTCA--TCAGTTGATT
372	0.309714	GAAGTCAATC--GTTGATTTTT
377	0.751812	CAATCAGTTG--TTTTTGGGCC
389	0.529624	TTTTGGGCCG--AACACATTCA
390	0.417947	TTTGGGCCGA--ACACATTCAA
391	0.265201	TTGGGCCGAA--CACATTCAAG
393	0.2581	GGGCCGAAAC--CATTCAAGAT
395	0.249055	GCCGAAACAC--TTCAAGATAT
399	0.191708	AAACACATTC--AGATATCTGA
400	0.305002	AACACATTCA--GATATCTGAC
402	0.388192	CACATTCAAG--TATCTGACGA
404	0.517663	CATTCAAGAT--TCTGACGACA
409	0.421424	AAGATATCTG--CGACATTGCT
412	0.415814	ATATCTGACG--CATTGCTCAT
414	0.452748	ATCTGACGAC--TTGCTCATCA
421	0.493783	GACATTGCTC--TCATAGCATT
424	0.440399	ATTGCTCATC--TAGCATTTGG
426	0.758494	TGCTCATCAT--GCATTTGGGA
429	0.589118	TCATCATAGC--TTTGGGACTC
436	0.510846	AGCATTTGGG--CTCTATTTTT
441	0.84161	TTGGGACTCT--TTTTTTTGGT
454	0.398769	TTTTTGGTTC--CATTTCCCTT
456	0.52719	TTTGGTTCAC--TTTCCCTTTA
466	0.731557	ATTTCCCTTT--TCGACGATGT
470	0.561194	CCCTTTATCG--CGATGTGGAA
473	0.526725	TTTATCGACG--TGTGGAATAC
479	0.402531	GACGATGTGG--ATACAACTTG
480	0.464056	ACGATGTGGA--TACAACTTGA
482	0.289221	GATGTGGAAT--CAACTTGATG
484	0.303636	TGTGGAATAC--ACTTGATGAT
485	0.252389	GTGGAATACA--CTTGATGATA
490	0.380839	ATACAACTTG--TGATAGAGAT
493	0.527094	CAACTTGATG--TAGAGATTCG
495	0.594626	ACTTGATGAT--GAGATTCGTG
497	0.520934	TTGATGATAG--GATTCGTGTG
499	0.668124	GATGATAGAG--TTCGTGTGCC
515	0.77399	GTGCCTTTCG--GTATGATAGG
518	0.720364	CCTTTCGAGT--TGATAGGACA
521	0.573065	TTCGAGTATG--TAGGACACTG
523	0.723118	CGAGTATGAT--GGACACTGCG
526	0.450285	GTATGATAGG--CACTGCGGTA
528	0.281107	ATGATAGGAC--CTGCGGTATG
536	0.864554	ACACTGCGGT--TGCTGTCACC
544	0.376528	GTATGCTGTC--CCTACATCAT
548	0.529371	GCTGTCACCT--CATCATCATC
550	0.631686	TGTCACCTAC--TCATCATCGG
553	0.644719	CACCTACATC--TCATCGGGAC
556	0.539129	CTACATCATC--TCGGGACCAT
562	0.636647	CATCATCGGG--CCATGTTCTG
565	0.82136	CATCGGGACC--TGTTCTGGGC
580	0.771618	CTGGGCCGCC--GCTGTCTAGT
588	0.750351	CCAGCTGTCT--GTCGTCATGA
595	0.575798	TCTAGTCGTC--TGACCGAAGT
598	0.429391	AGTCGTCATG--CCGAAGTTAT
602	0.45884	GTCATGACCG--AGTTATTATG
603	0.477626	TCATGACCGA--GTTATTATGC
607	0.734955	GACCGAAGTT--TTATGCAAGC
610	0.638999	CGAAGTTATT--TGCAAGCGTA
614	0.301086	GTTATTATGC--AGCGTACCTC
615	0.684221	TTATTATGCA--GCGTACCTCT
620	0.631805	ATGCAAGCGT--CCTCTTGCCT
634	0.672133	CTTGCCTTTG--TTTGTCAGTA
641	0.545605	TTGATTTGTC--GTACGTAGTC
644	0.5472	ATTTGTCAGT--CGTAGTCCTC
648	0.723721	GTCAGTACGT--GTCCTCGCTG
659	0.682885	GTCCTCGCTG--CTGCTTTGAG
668	0.655115	GACTGCTTTG--GAACGTATTC
670	0.558202	CTGCTTTGAG--ACGTATTCAA
671	0.283536	TGCTTTGAGA--CGTATTCAAG
675	0.532159	TTGAGAACGT--TTCAAGGAGT
679	0.424694	GAACGTATTC--AGGAGTGCGC
680	0.647294	AACGTATTCA--GGAGTGCGCT
683	0.534188	GTATTCAAGG--GTGCGCTGAA
692	0.647134	GAGTGCGCTG--AGGCTTTGAA
693	0.535539	AGTGCGCTGA--GGCTTTGAAG
701	0.502865	GAAGGCTTTG--AGGGATCGAA
702	0.382223	AAGGCTTTGA--GGGATCGAAC
706	0.390588	CTTTGAAGGG--TCGAACATAA
710	0.343086	GAAGGGATCG--ACATAATGAA
711	0.140947	AAGGGATCGA--CATAATGAAT
713	0.288367	GGGATCGAAC--TAATGAATTA
715	0.347945	GATCGAACAT--ATGAATTACT
716	0.268662	ATCGAACATA--TGAATTACTT
719	0.339255	GAACATAATG--ATTACTTTGC
720	0.380168	AACATAATGA--TTACTTTGCG
723	0.238834	ATAATGAATT--CTTTGCGATA
731	0.656996	TTACTTTGCG--TACACGTTTT
733	0.451687	ACTTTGCGAT--CACGTTTTAT
735	0.223307	TTTGCGATAC--CGTTTTATTG
742	0.450117	TACACGTTTT--TTGATAAATG
746	0.385837	CGTTTTATTG--TAAATGCAAG
748	0.263804	TTTTATTGAT--AATGCAAGAA
749	0.169948	TTTATTGATA--ATGCAAGAAG
750	0.194142	TTATTGATAA--TGCAAGAAGA
754	0.119141	TGATAAATGC--AGAAGAGATT
755	0.298567	GATAAATGCA--GAAGAGATTG
757	0.324686	TAAATGCAAG--AGAGATTGGG
758	0.297686	AAATGCAAGA--GAGATTGGGT
760	0.436909	ATGCAAGAAG--GATTGGGTAC
762	0.582366	GCAAGAAGAG--TTGGGTACTC
769	0.687055	GAGATTGGGT--CTCTGGTTCA
779	0.509792	ACTCTGGTTC--TCAACATTTG
782	0.317353	CTGGTTCATC--ACATTTGAAT
783	0.331602	TGGTTCATCA--CATTTGAATG
785	0.3887	GTTCATCAAC--TTTGAATGTC
790	0.345704	TCAACATTTG--ATGTCTTAAA
791	0.333663	CAACATTTGA--TGTCTTAAAC
798	0.296209	TGAATGTCTT--AACAATACTA
799	0.235438	GAATGTCTTA--ACAATACTAT
800	0.121108	AATGTCTTAA--CAATACTATA
802	0.103925	TGTCTTAAAC--ATACTATAAA
803	0.257915	GTCTTAAACA--TACTATAAAT
805	0.162074	CTTAAACAAT--CTATAAATTT
808	0.259112	AAACAATACT--TAAATTTGAA
810	0.232547	ACAATACTAT--AATTTGAAGC
811	0.401716	CAATACTATA--ATTTGAAGCG
812	0.254203	AATACTATAA--TTTGAAGCGT
817	0.382517	TATAAATTTG--AGCGTATCCT
818	0.397607	ATAAATTTGA--GCGTATCCTT
823	0.709762	TTTGAAGCGT--TCCTTAGTGG
829	0.792778	GCGTATCCTT--GTGGCCCAAT
837	0.502442	TTAGTGGCCC--ATGCTTGGAC
838	0.75499	TAGTGGCCCA--TGCTTGGACA
846	0.302912	CAATGCTTGG--CAAATATGCA
848	0.249837	ATGCTTGGAC--AATATGCAGT
849	0.561086	TGCTTGGACA--ATATGCAGTA
850	0.481238	GCTTGGACAA--TATGCAGTAG
852	0.514276	TTGGACAAAT--TGCAGTAGTG
856	0.230353	ACAAATATGC--GTAGTGGCAT
859	0.646798	AATATGCAGT--GTGGCATGCT
865	0.734395	CAGTAGTGGC--TGCTCATGTG
871	0.715252	TGGCATGCTC--TGTGTTTTGT
885	0.72331	GTTTTGTGGG--TTCCAAGCCA
890	0.410907	GTGGGATTCC--AGCCAGAACA
891	0.494677	TGGGATTCCA--GCCAGAACAA
895	0.248406	ATTCCAAGCC--GAACAACTAT
897	0.258169	TCCAAGCCAG--ACAACTATAA
898	0.19199	CCAAGCCAGA--CAACTATAAC
900	0.127655	AAGCCAGAAC--ACTATAACAG
901	0.261888	AGCCAGAACA--CTATAACAGA
904	0.248833	CAGAACAACT--TAACAGAAAA
906	0.196834	GAACAACTAT--ACAGAAAATC
907	0.120422	AACAACTATA--CAGAAAATCC
909	0.193105	CAACTATAAC--GAAAATCCTG
911	0.277659	ACTATAACAG--AAATCCTGGA
912	0.203454	CTATAACAGA--AATCCTGGAA
913	0.128547	TATAACAGAA--ATCCTGGAAA
914	0.251441	ATAACAGAAA--TCCTGGAAAG
921	0.278821	AAAATCCTGG--AAGTTTGTCA
922	0.439326	AAATCCTGGA--AGTTTGTCAT
923	0.512837	AATCCTGGAA--GTTTGTCATG
931	0.547054	AAAGTTTGTC--TGTCTTTGGG
942	0.810167	TGTCTTTGGG--TTTTTGGCTT
953	0.466445	TTTTTGGCTT--CAACATGTTT
955	0.516617	TTTGGCTTAC--ACATGTTTGT
956	0.469156	TTGGCTTACA--CATGTTTGTG
958	0.652815	GGCTTACAAC--TGTTTGTGCT
971	0.691808	TTTGTGCTCT--TCTAACATGC
975	0.753221	TGCTCTATCT--ACATGCCGAT
976	0.446494	GCTCTATCTA--CATGCCGATG
978	0.572091	TCTATCTAAC--TGCCGATGGT
984	0.63669	TAACATGCCG--TGGTGTGAAG
992	0.64884	CGATGGTGTG--AGAAGTTACT
993	0.423094	GATGGTGTGA--GAAGTTACTG
995	0.533611	TGGTGTGAAG--AGTTACTGTA
996	0.350975	GGTGTGAAGA--GTTACTGTAA
1000	0.312052	TGAAGAAGTT--CTGTAAAGAG
1005	0.249714	AAGTTACTGT--AAGAGTCAAA
1006	0.238426	AGTTACTGTA--AGAGTCAAAA
1007	0.236164	GTTACTGTAA--GAGTCAAAAC
1009	0.225294	TACTGTAAAG--GTCAAAACAT
1013	0.262174	GTAAAGAGTC--AAACATCGGC
1014	0.28931	TAAAGAGTCA--AACATCGGCG
1015	0.373985	AAAGAGTCAA--ACATCGGCGA
1016	0.263191	AAGAGTCAAA--CATCGGCGAG
1018	0.574265	GAGTCAAAAC--TCGGCGAGGC
1025	0.614902	AACATCGGCG--GGCGATTTAC
1030	0.846667	CGGCGAGGCG--TTTACTGTTC
1034	0.721539	GAGGCGATTT--CTGTTCTGGT
1049	0.519854	TCTGGTTGGG--AAAAGGCATG
1050	0.512579	CTGGTTGGGA--AAAGGCATGT
1051	0.549772	TGGTTGGGAA--AAGGCATGTT
1052	0.489743	GGTTGGGAAA--AGGCATGTTT
1053	0.337108	GTTGGGAAAA--GGCATGTTTA
1057	0.164111	GGAAAAAGGC--TGTTTAAAAT
1063	0.624762	AGGCATGTTT--AAATTCCTGG
1064	0.562143	GGCATGTTTA--AATTCCTGGA
1065	0.474142	GCATGTTTAA--ATTCCTGGAG
1066	0.492578	CATGTTTAAA--TTCCTGGAGT
1074	0.365199	AAATTCCTGG--GTCAAAGCCA
1078	0.611763	TCCTGGAGTC--AAGCCACCGT
1079	0.674608	CCTGGAGTCA--AGCCACCGTG
1080	0.674257	CTGGAGTCAA--GCCACCGTGG
1084	0.534619	AGTCAAAGCC--CCGTGGTGTT
1098	0.716513	TGGTGTTTGT--ATTGCCAGAG
1099	0.730797	GGTGTTTGTA--TTGCCAGAGC
1105	0.289243	TGTAATTGCC--GAGCCAATAA
1107	0.388469	TAATTGCCAG--GCCAATAAGC
1111	0.569209	TGCCAGAGCC--ATAAGCCTCT
1112	0.740185	GCCAGAGCCA--TAAGCCTCTC
1114	0.653595	CAGAGCCAAT--AGCCTCTCGT
1115	0.567912	AGAGCCAATA--GCCTCTCGTA
1125	0.795097	AGCCTCTCGT--TTCGTAGCAG
1131	0.710354	TCGTATTCGT--GCAGGAGGAA
1134	0.474565	TATTCGTAGC--GGAGGAATGT
1137	0.627752	TCGTAGCAGG--GGAATGTACC
1140	0.499325	TAGCAGGAGG--ATGTACCAGA
1141	0.469803	AGCAGGAGGA--TGTACCAGAT
1145	0.473317	GGAGGAATGT--CCAGATATCC
1148	0.380933	GGAATGTACC--GATATCCTTG
1150	0.508557	AATGTACCAG--TATCCTTGTC
1152	0.79245	TGTACCAGAT--TCCTTGTCGT
1164	0.474179	CCTTGTCGTC--TATACTAATC
1166	0.711383	TTGTCGTCAT--TACTAATCTG
1168	0.445244	GTCGTCATAT--CTAATCTGGT
1171	0.599912	GTCATATACT--ATCTGGTGAA
1172	0.373974	TCATATACTA--TCTGGTGAAA
1180	0.424921	TAATCTGGTG--AAGCATCGTA
1181	0.322361	AATCTGGTGA--AGCATCGTAC
1182	0.62725	ATCTGGTGAA--GCATCGTACA
1185	0.621965	TGGTGAAAGC--TCGTACAGCG
1190	0.498614	AAAGCATCGT--CAGCGCTTTC
1192	0.39019	AGCATCGTAC--GCGCTTTCAA
1201	0.658214	CAGCGCTTTC--ATCTTCTCTT
1202	0.742526	AGCGCTTTCA--TCTTCTCTTA
1212	0.338181	ATCTTCTCTT--CAAATGAGTA
1214	0.227389	CTTCTCTTAC--AATGAGTAAT
1215	0.376881	TTCTCTTACA--ATGAGTAATG
1216	0.349526	TCTCTTACAA--TGAGTAATGA
1219	0.175449	CTTACAAATG--GTAATGAATA
1222	0	NA
1223	0	NA
1226	0	NA
1227	0	NA
1229	0	NA
1230	0	NA
>URINIUY_DN25045_c6_g1::URINIUY_DN25045_c6_g1_i5::g.3::m.3_type:complete_len:407
1	0	NA
19	0.4399	GCTGTTGCGG--AGTATTGGAA
20	0.534445	CTGTTGCGGA--GTATTGGAAA
23	0.42807	TTGCGGAAGT--TTGGAAAAAA
28	0.0865615	GAAGTATTGG--AAAAAGAAAA
29	0.110197	AAGTATTGGA--AAAAGAAAAT
30	0.0796042	AGTATTGGAA--AAAGAAAATA
31	0.106284	GTATTGGAAA--AAGAAAATAC
32	0.107156	TATTGGAAAA--AGAAAATACA
33	0.067288	ATTGGAAAAA--GAAAATACAA
35	0.0692799	TGGAAAAAAG--AAATACAAAA
36	0.036739	GGAAAAAAGA--AATACAAAAA
37	0.0451756	GAAAAAAGAA--ATACAAAAAG
38	0.0567911	AAAAAAGAAA--TACAAAAAGG
40	0.0407182	AAAAGAAAAT--CAAAAAGGAA
42	0.0451063	AAGAAAATAC--AAAAGGAATG
43	0.13695	AGAAAATACA--AAAGGAATGA
44	0.10018	GAAAATACAA--AAGGAATGAG
45	0.0663613	AAAATACAAA--AGGAATGAGA
46	0.118011	AAATACAAAA--GGAATGAGAG
49	0.144319	TACAAAAAGG--ATGAGAGAGA
50	0.185916	ACAAAAAGGA--TGAGAGAGAA
53	0.154874	AAAAGGAATG--GAGAGAATAT
55	0.154858	AAGGAATGAG--GAGAATATAA
57	0.237584	GGAATGAGAG--GAATATAATT
59	0.219875	AATGAGAGAG--ATATAATTTG
60	0.300134	ATGAGAGAGA--TATAATTTGG
62	0.462484	GAGAGAGAAT--TAATTTGGAG
64	0.424441	GAGAGAATAT--ATTTGGAGGA
65	0.423841	AGAGAATATA--TTTGGAGGAC
71	0.450191	TATAATTTGG--GGACTTCGAG
74	0.32176	AATTTGGAGG--CTTCGAGGAA
80	0.595602	GAGGACTTCG--GGAATCGTTT
83	0.56881	GACTTCGAGG--ATCGTTTGAT
84	0.541729	ACTTCGAGGA--TCGTTTGATA
92	0.547724	GAATCGTTTG--TATCCCGAAG
94	0.627535	ATCGTTTGAT--TCCCGAAGTA
100	0.596111	TGATATCCCG--AGTATGTGCT
101	0.601161	GATATCCCGA--GTATGTGCTG
104	0.545393	ATCCCGAAGT--TGTGCTGAAA
112	0.40737	GTATGTGCTG--AATGTGTAAG
113	0.369334	TATGTGCTGA--ATGTGTAAGA
114	0.418726	ATGTGCTGAA--TGTGTAAGAA
120	0.3449	TGAAATGTGT--AGAAATCGGA
121	0.287493	GAAATGTGTA--GAAATCGGAT
123	0.284629	AATGTGTAAG--AATCGGATGA
124	0.396778	ATGTGTAAGA--ATCGGATGAC
125	0.481797	TGTGTAAGAA--TCGGATGACG
130	0.465984	AAGAAATCGG--TGACGCATGA
133	0.286748	AAATCGGATG--CGCATGAACT
137	0.579581	CGGATGACGC--TGAACTCACC
140	0.487634	ATGACGCATG--ACTCACCGAT
141	0.346856	TGACGCATGA--CTCACCGATT
145	0.396456	GCATGAACTC--CCGATTTTGC
149	0.785164	GAACTCACCG--TTTTGCCGTT
160	0.526976	TTTTGCCGTT--AATGTTGGAA
161	0.461118	TTTGCCGTTA--ATGTTGGAAC
162	0.675479	TTGCCGTTAA--TGTTGGAACT
169	0.47009	TAAATGTTGG--ACTTCCTGTA
170	0.37861	AAATGTTGGA--CTTCCTGTAC
179	0.666611	AACTTCCTGT--CGGCATCGGG
184	0.82163	CCTGTACGGC--TCGGGCTGGT
196	0.829205	CGGGCTGGTG--ACCTCGGCAT
197	0.685088	GGGCTGGTGA--CCTCGGCATT
205	0.635771	GAACCTCGGC--TTGGGATGAC
211	0.753389	CGGCATTGGG--TGACAGCAGA
214	0.420588	CATTGGGATG--CAGCAGAACT
216	0.457602	TTGGGATGAC--GCAGAACTTT
219	0.374934	GGATGACAGC--GAACTTTTGA
221	0.420487	ATGACAGCAG--ACTTTTGAGC
222	0.399466	TGACAGCAGA--CTTTTGAGCA
229	0.530318	AGAACTTTTG--GCATGATCAT
232	0.50636	ACTTTTGAGC--TGATCATGAC
235	0.759729	TTTGAGCATG--TCATGACGGC
238	0.547582	GAGCATGATC--TGACGGCCAA
241	0.205582	CATGATCATG--CGGCCAAAAA
247	0.363296	CATGACGGCC--AAAACTGGCA
248	0.418546	ATGACGGCCA--AAACTGGCAG
249	0.521119	TGACGGCCAA--AACTGGCAGA
250	0.45921	GACGGCCAAA--ACTGGCAGAG
251	0.370554	ACGGCCAAAA--CTGGCAGAGC
257	0.32853	AAAAACTGGC--GAGCTTCTTC
259	0.630034	AAACTGGCAG--GCTTCTTCGA
269	0.87927	AGCTTCTTCG--GGATGGCCCT
272	0.615089	TTCTTCGAGG--TGGCCCTAAA
280	0.721791	GGATGGCCCT--AACTGTTCAA
281	0.398764	GATGGCCCTA--ACTGTTCAAA
282	0.206637	ATGGCCCTAA--CTGTTCAAAA
289	0.211723	TAAACTGTTC--AAACAATGCC
290	0.349306	AAACTGTTCA--AACAATGCCC
291	0.44947	AACTGTTCAA--ACAATGCCCT
292	0.340584	ACTGTTCAAA--CAATGCCCTG
294	0.436698	TGTTCAAAAC--ATGCCCTGCT
295	0.574078	GTTCAAAACA--TGCCCTGCTT
309	0.885396	CCTGCTTTGG--TCTTGTCTGC
331	0.488906	CGCGGTGGTC--AATCCACGAA
332	0.551756	GCGGTGGTCA--ATCCACGAAG
333	0.674537	CGGTGGTCAA--TCCACGAAGA
337	0.130028	GGTCAAATCC--CGAAGATAAA
340	0.302303	CAAATCCACG--AGATAAAGTT
341	0.19322	AAATCCACGA--GATAAAGTTC
343	0.317975	ATCCACGAAG--TAAAGTTCAA
345	0.393859	CCACGAAGAT--AAGTTCAATC
346	0.363017	CACGAAGATA--AGTTCAATCG
347	0.358777	ACGAAGATAA--GTTCAATCGC
352	0.324949	GATAAAGTTC--ATCGCAGCGT
353	0.575108	ATAAAGTTCA--TCGCAGCGTG
358	0.666586	GTTCAATCGC--GCGTGTTCGA
368	0.678805	AGCGTGTTCG--GAACCTGTAC
370	0.658164	CGTGTTCGAG--ACCTGTACTT
371	0.50328	GTGTTCGAGA--CCTGTACTTC
377	0.529436	GAGAACCTGT--CTTCGAGCTG
383	0.825439	CTGTACTTCG--GCTGCGTGAG
392	0.814472	GAGCTGCGTG--GATGTGGCCC
394	0.894355	GCTGCGTGAG--TGTGGCCCCG
408	0.841792	GGCCCCGCGG--GAGGTCAGCG
410	0.825996	CCCCGCGGAG--GGTCAGCGAG
415	0.644092	CGGAGAGGTC--GCGAGGAGGA
419	0.632572	GAGGTCAGCG--GGAGGAACAC
422	0.592138	GTCAGCGAGG--GGAACACCTT
425	0.606765	AGCGAGGAGG--ACACCTTACC
426	0.412517	GCGAGGAGGA--CACCTTACCA
428	0.307785	GAGGAGGAAC--CCTTACCATC
433	0.369286	GGAACACCTT--CCATCAAAAC
436	0.419566	ACACCTTACC--TCAAAACAGC
439	0.310859	CCTTACCATC--AAACAGCTAT
440	0.281973	CTTACCATCA--AACAGCTATG
441	0.329387	TTACCATCAA--ACAGCTATGA
442	0.195693	TACCATCAAA--CAGCTATGAG
444	0.288405	CCATCAAAAC--GCTATGAGTC
448	0.612708	CAAAACAGCT--TGAGTCGCTT
451	0.648971	AACAGCTATG--GTCGCTTACG
459	0.588932	TGAGTCGCTT--CGTTTTGTAG
468	0.422184	TACGTTTTGT--GAGAAAGTTT
470	0.457403	CGTTTTGTAG--GAAAGTTTAC
472	0.344316	TTTTGTAGAG--AAGTTTACTT
473	0.342641	TTTGTAGAGA--AGTTTACTTC
474	0.51115	TTGTAGAGAA--GTTTACTTCT
479	0.434011	GAGAAAGTTT--CTTCTATTGC
485	0.622098	GTTTACTTCT--TTGCAACAAT
490	0.34082	CTTCTATTGC--ACAATATCCT
491	0.442335	TTCTATTGCA--CAATATCCTG
493	0.460903	CTATTGCAAC--ATATCCTGCT
494	0.548316	TATTGCAACA--TATCCTGCTG
496	0.795721	TTGCAACAAT--TCCTGCTGGT
514	0.824932	GGTGTTCTTC--TCCTGCCTCC
525	0.386176	TCCTGCCTCC--CAAATCATCT
527	0.459473	CTGCCTCCAC--AATCATCTCT
528	0.515374	TGCCTCCACA--ATCATCTCTA
529	0.679772	GCCTCCACAA--TCATCTCTAT
532	0.216183	TCCACAAATC--TCTCTATAAA
538	0.40767	AATCATCTCT--TAAAGAGGTA
540	0.460698	TCATCTCTAT--AAGAGGTACT
541	0.473433	CATCTCTATA--AGAGGTACTT
542	0.330097	ATCTCTATAA--GAGGTACTTC
544	0.501235	CTCTATAAAG--GGTACTTCGG
548	0.435793	ATAAAGAGGT--CTTCGGCCAC
557	0.483472	TACTTCGGCC--CGACACACGT
560	0.495851	TTCGGCCACG--CACACGTATG
562	0.382253	CGGCCACGAC--CACGTATGAT
564	0.234856	GCCACGACAC--CGTATGATTT
568	0.640978	CGACACACGT--TGATTTTGAA
571	0.703913	CACACGTATG--TTTTGAACCT
577	0.319223	TATGATTTTG--ACCTTGAATA
578	0.265813	ATGATTTTGA--CCTTGAATAC
584	0.502085	TTGAACCTTG--ATACTGGCTG
585	0.729366	TGAACCTTGA--TACTGGCTGC
587	0.597099	AACCTTGAAT--CTGGCTGCCT
602	0.790962	CTGCCTTTCG--CCCCCTCCAG
611	0.617642	GACCCCCTCC--GCCAGGAATC
615	0.62254	CCCTCCAGCC--GGAATCTACG
618	0.484169	TCCAGCCAGG--ATCTACGAAG
619	0.563215	CCAGCCAGGA--TCTACGAAGT
623	0.535934	CCAGGAATCT--CGAAGTTGTT
626	0.616474	GGAATCTACG--AGTTGTTTTG
627	0.513512	GAATCTACGA--GTTGTTTTGG
638	0.573381	GTTGTTTTGG--GTCACAATCC
642	0.494403	TTTTGGAGTC--CAATCCTGGG
644	0.492877	TTGGAGTCAC--ATCCTGGGCA
645	0.78486	TGGAGTCACA--TCCTGGGCAG
654	0.459077	AATCCTGGGC--GCTGCAATCA
660	0.568471	GGGCAGCTGC--ATCAGTCGAG
661	0.737369	GGCAGCTGCA--TCAGTCGAGA
664	0.510756	AGCTGCAATC--GTCGAGAGTT
669	0.652159	CAATCAGTCG--GAGTTCCTTC
671	0.496154	ATCAGTCGAG--GTTCCTTCAA
680	0.447505	GAGTTCCTTC--AGAGGAGGAG
681	0.543587	AGTTCCTTCA--GAGGAGGAGA
683	0.449251	TTCCTTCAAG--GGAGGAGAAC
686	0.519408	CTTCAAGAGG--GGAGAACGCA
689	0.301176	CAAGAGGAGG--GAACGCAATA
691	0.409242	AGAGGAGGAG--ACGCAATACG
692	0.355881	GAGGAGGAGA--CGCAATACGC
696	0.459349	AGGAGAACGC--ATACGCTCGT
697	0.626426	GGAGAACGCA--TACGCTCGTA
699	0.448376	AGAACGCAAT--CGCTCGTACA
707	0.554814	ATACGCTCGT--CACCAGTCAC
709	0.376632	ACGCTCGTAC--CCAGTCACGA
712	0.527082	CTCGTACACC--GTCACGACTG
716	0.323187	TACACCAGTC--CGACTGGGAG
719	0.627561	ACCAGTCACG--CTGGGAGGTC
725	0.648958	CACGACTGGG--GGTCAGACAC
730	0.381809	CTGGGAGGTC--GACACGGAAA
732	0.488518	GGGAGGTCAG--CACGGAAAGG
734	0.150761	GAGGTCAGAC--CGGAAAGGAA
738	0.408125	TCAGACACGG--AAGGAACTGG
739	0.455622	CAGACACGGA--AGGAACTGGT
740	0.384075	AGACACGGAA--GGAACTGGTA
743	0.365386	CACGGAAAGG--ACTGGTACAA
744	0.186064	ACGGAAAGGA--CTGGTACAAA
750	0.342136	AGGAACTGGT--CAAATTGTGA
752	0.218487	GAACTGGTAC--AATTGTGAAG
753	0.473431	AACTGGTACA--ATTGTGAAGC
754	0.577071	ACTGGTACAA--TTGTGAAGCG
760	0.378629	ACAAATTGTG--AGCGACACCA
761	0.300853	CAAATTGTGA--GCGACACCAA
765	0.485739	TTGTGAAGCG--CACCAAGCGT
767	0.310547	GTGAAGCGAC--CCAAGCGTTG
770	0.394494	AAGCGACACC--AGCGTTGATC
771	0.605603	AGCGACACCA--GCGTTGATCA
778	0.770929	CCAAGCGTTG--TCAGGTTAGC
781	0.550997	AGCGTTGATC--GGTTAGCAGG
786	0.722911	TGATCAGGTT--GCAGGTGATG
789	0.550837	TCAGGTTAGC--GGTGATGTGG
794	0.658397	TTAGCAGGTG--TGTGGAACGT
800	0.57559	GGTGATGTGG--ACGTATGTTT
801	0.357455	GTGATGTGGA--CGTATGTTTA
805	0.657652	TGTGGAACGT--TGTTTAGTTT
811	0.79314	ACGTATGTTT--GTTTCGGGTT
822	0.560402	GTTTCGGGTT--CTGATCAACT
826	0.645384	CGGGTTACTG--TCAACTTTAT
829	0.286446	GTTACTGATC--ACTTTATGTA
830	0.287276	TTACTGATCA--CTTTATGTAT
835	0.494489	GATCAACTTT--TGTATAGTTC
839	0.534243	AACTTTATGT--TAGTTCCATC
841	0.550279	CTTTATGTAT--GTTCCATCAT
847	0.520435	GTATAGTTCC--TCATTATTTG
850	0.519726	TAGTTCCATC--TTATTTGTTT
853	0.690565	TTCCATCATT--TTTGTTTTTG
867	0.76626	GTTTTTGTGG--TTTTGTTGTG
883	0.581453	TTGTGTTTTG--TCGAGAAATG
887	0.330444	GTTTTGATCG--GAAATGGAAT
889	0.263835	TTTGATCGAG--AATGGAATGA
890	0.335427	TTGATCGAGA--ATGGAATGAG
891	0.349869	TGATCGAGAA--TGGAATGAGA
895	0.433395	CGAGAAATGG--ATGAGATGGC
896	0.485769	GAGAAATGGA--TGAGATGGCA
899	0.349415	AAATGGAATG--GATGGCATAC
901	0.376583	ATGGAATGAG--TGGCATACAA
906	0.332292	ATGAGATGGC--TACAAGTCAT
908	0.345775	GAGATGGCAT--CAAGTCATTT
910	0.26067	GATGGCATAC--AGTCATTTTT
911	0.397243	ATGGCATACA--GTCATTTTTA
915	0.338212	CATACAAGTC--TTTTTAGTTT
921	0.678773	AGTCATTTTT--GTTTCGTCAA
930	0.278941	TAGTTTCGTC--ATGTTACAAA
931	0.489033	AGTTTCGTCA--TGTTACAAAC
936	0.634366	CGTCAATGTT--CAAACCTGGC
938	0.302855	TCAATGTTAC--AACCTGGCTG
939	0.698897	CAATGTTACA--ACCTGGCTGT
940	0.32222	AATGTTACAA--CCTGGCTGTT
951	0.92417	CCTGGCTGTT--TGCTGGTACG
959	0.474282	TTATGCTGGT--CGGGCAGAAA
965	0.393001	TGGTACGGGC--GAAATTACTT
967	0.464391	GTACGGGCAG--AATTACTTGA
968	0.414432	TACGGGCAGA--ATTACTTGAT
969	0.478709	ACGGGCAGAA--TTACTTGATT
972	0.407822	GGCAGAAATT--CTTGATTCTA
977	0.606466	AAATTACTTG--TTCTAGCGTC
982	0.808444	ACTTGATTCT--GCGTCGGTAT
991	0.821835	TAGCGTCGGT--TAGCTGCAGC
993	0.840633	GCGTCGGTAT--GCTGCAGCTC
999	0.518079	GTATAGCTGC--GCTCTGTACG
1007	0.663813	GCAGCTCTGT--CGAATGCGGC
1010	0.847592	GCTCTGTACG--ATGCGGCTGG
1011	0.816199	CTCTGTACGA--TGCGGCTGGT
1022	0.879143	TGCGGCTGGT--TAGGACCTCT
1024	0.746454	CGGCTGGTAT--GGACCTCTAA
1027	0.309735	CTGGTATAGG--CCTCTAAGAA
1033	0.494073	TAGGACCTCT--AGAAAGTGAG
1034	0.402464	AGGACCTCTA--GAAAGTGAGA
1036	0.35682	GACCTCTAAG--AAGTGAGAAG
1037	0.304314	ACCTCTAAGA--AGTGAGAAGT
1038	0.391185	CCTCTAAGAA--GTGAGAAGTT
1042	0.271632	TAAGAAAGTG--GAAGTTCTAT
1044	0.35429	AGAAAGTGAG--AGTTCTATTT
1045	0.33244	GAAAGTGAGA--GTTCTATTTT
1051	0.591146	GAGAAGTTCT--TTTTAATTAT
1056	0.586084	GTTCTATTTT--ATTATGTTGC
1057	0.653403	TTCTATTTTA--TTATGTTGCA
1060	0.44721	TATTTTAATT--TGTTGCAAAG
1067	0.142552	ATTATGTTGC--AAGATCGCAA
1068	0.443118	TTATGTTGCA--AGATCGCAAA
1069	0.207153	TATGTTGCAA--GATCGCAAAA
1071	0.36481	TGTTGCAAAG--TCGCAAAAAG
1076	0.177289	CAAAGATCGC--AAAAGGTATT
1077	0.259402	AAAGATCGCA--AAAGGTATTC
1078	0.224681	AAGATCGCAA--AAGGTATTCA
1079	0.355229	AGATCGCAAA--AGGTATTCAG
1080	0.352235	GATCGCAAAA--GGTATTCAGG
1084	0.578038	GCAAAAAGGT--TTCAGGTGAC
1088	0.234119	AAAGGTATTC--GGTGACAACT
1093	0.400164	TATTCAGGTG--CAACTTACGG
1095	0.468082	TTCAGGTGAC--ACTTACGGTT
1096	0.440954	TCAGGTGACA--CTTACGGTTT
1100	0.605601	GTGACAACTT--CGGTTTTTCG
1111	0.718183	CGGTTTTTCG--CCATTTCACT
1114	0.677018	TTTTTCGACC--TTTCACTGGC
1119	0.436975	CGACCATTTC--CTGGCAAGTT
1125	0.420095	TTTCACTGGC--AGTTACACTG
1126	0.623878	TTCACTGGCA--GTTACACTGC
1130	0.483779	CTGGCAAGTT--CACTGCGATA
1132	0.262918	GGCAAGTTAC--CTGCGATAAT
1138	0.365342	TTACACTGCG--TAATAAAAAC
1140	0.254987	ACACTGCGAT--ATAAAAACAT
1141	0.357729	CACTGCGATA--TAAAAACATC
1143	0.460075	CTGCGATAAT--AAAACATCGT
1144	0.294414	TGCGATAATA--AAACATCGTG
1145	0.214785	GCGATAATAA--AACATCGTGG
1146	0.48447	CGATAATAAA--ACATCGTGGT
1147	0.160203	GATAATAAAA--CATCGTGGTC
1149	0.416906	TAATAAAAAC--TCGTGGTCCT
1160	0.772136	TCGTGGTCCT--CTTCACACTG
1165	0.426579	GTCCTACTTC--CACTGTTACT
1167	0.387721	CCTACTTCAC--CTGTTACTCA
1173	0.585444	TCACACTGTT--CTCAATTTCT
1177	0.37127	ACTGTTACTC--ATTTCTTTAC
1178	0.640572	CTGTTACTCA--TTTCTTTACT
1186	0.565303	CAATTTCTTT--CTGGGATGGA
1192	0.747396	CTTTACTGGG--TGGATGGCTC
1196	0.710441	ACTGGGATGG--TGGCTCGGAC
1205	0.491725	GATGGCTCGG--CAACAGTTCA
1207	0.485642	TGGCTCGGAC--ACAGTTCAGA
1208	0.462202	GGCTCGGACA--CAGTTCAGAA
1210	0.255783	CTCGGACAAC--GTTCAGAATA
1215	0	NA
1217	0	NA
1218	0	NA
1220	0	NA
>URINIUY_DN25045_c6_g1::URINIUY_DN25045_c6_g1_i5::g.4::m.4_type:complete_len:161
1	0	NA
6	0	NA
7	0	NA
25	0.811463	CTCCTCGCTG--CCTCTCCGCG
41	0.710997	CCGCGGGGCC--CATCTCACGC
43	0.703886	GCGGGGCCAC--TCTCACGCAG
48	0.497327	GCCACATCTC--CGCAGCTCGA
52	0.434325	CATCTCACGC--GCTCGAAGTA
58	0.579928	ACGCAGCTCG--AGTACAGGTT
59	0.714891	CGCAGCTCGA--GTACAGGTTC
62	0.605693	AGCTCGAAGT--CAGGTTCTCG
64	0.423632	CTCGAAGTAC--GGTTCTCGAA
73	0.777889	CAGGTTCTCG--ACACGCTGCG
74	0.577334	AGGTTCTCGA--CACGCTGCGA
76	0.388845	GTTCTCGAAC--CGCTGCGATT
84	0.675792	ACACGCTGCG--TTGAACTTTA
88	0.589133	GCTGCGATTG--ACTTTATCTT
89	0.558524	CTGCGATTGA--CTTTATCTTC
94	0.706395	ATTGAACTTT--TCTTCGTGGA
104	0.700364	ATCTTCGTGG--TTTGACCACC
109	0.703083	CGTGGATTTG--CCACCGCGAG
112	0.46586	GGATTTGACC--CCGCGAGCAG
118	0.610105	GACCACCGCG--GCAGACAAGA
121	0.489855	CACCGCGAGC--GACAAGATCC
123	0.442035	CCGCGAGCAG--CAAGATCCAA
125	0.296409	GCGAGCAGAC--AGATCCAAAG
126	0.440325	CGAGCAGACA--GATCCAAAGC
128	0.356574	AGCAGACAAG--TCCAAAGCAG
132	0.293562	GACAAGATCC--AAGCAGGGCA
133	0.411339	ACAAGATCCA--AGCAGGGCAT
134	0.452282	CAAGATCCAA--GCAGGGCATT
137	0.421018	GATCCAAAGC--GGGCATTGTT
142	0.390861	AAAGCAGGGC--TTGTTTTGAA
151	0.567243	CATTGTTTTG--ACAGTTTAGG
152	0.332042	ATTGTTTTGA--CAGTTTAGGG
154	0.575536	TGTTTTGAAC--GTTTAGGGCC
159	0.71718	TGAACAGTTT--GGGCCATCCT
165	0.661091	GTTTAGGGCC--TCCTCGAAGA
172	0.645456	GCCATCCTCG--AGAAGCTCTG
173	0.752019	CCATCCTCGA--GAAGCTCTGC
175	0.58376	ATCCTCGAAG--AGCTCTGCCA
176	0.660149	TCCTCGAAGA--GCTCTGCCAG
185	0.753681	AAGCTCTGCC--GTTTTTGGCC
199	0.73319	TTTGGCCGTC--TGATCATGCT
202	0.798996	GGCCGTCATG--TCATGCTCAA
205	0.43554	CGTCATGATC--TGCTCAAAAG
211	0.406569	GATCATGCTC--AAAGTTCTGC
212	0.504784	ATCATGCTCA--AAGTTCTGCT
213	0.600043	TCATGCTCAA--AGTTCTGCTG
214	0.551992	CATGCTCAAA--GTTCTGCTGT
226	0.78417	TTCTGCTGTC--TCCCAATGCC
231	0.70625	CTGTCATCCC--ATGCCGAGGT
232	0.750657	TGTCATCCCA--TGCCGAGGTT
238	0.745798	CCCAATGCCG--GGTTCACCAG
244	0.590596	GCCGAGGTTC--CCAGCCCGAT
247	0.734978	GAGGTTCACC--GCCCGATGCC
253	0.798178	CACCAGCCCG--TGCCGTACAG
260	0.585302	CCGATGCCGT--CAGGAAGTTC
262	0.445279	GATGCCGTAC--GGAAGTTCCA
265	0.497968	GCCGTACAGG--AGTTCCAACA
266	0.533175	CCGTACAGGA--GTTCCAACAT
272	0.365193	AGGAAGTTCC--ACATTTAACG
273	0.391793	GGAAGTTCCA--CATTTAACGG
275	0.325808	AAGTTCCAAC--TTTAACGGCA
279	0.351421	TCCAACATTT--ACGGCAAAAT
280	0.223259	CCAACATTTA--CGGCAAAATC
285	0.27364	ATTTAACGGC--AAATCGGTGA
286	0.437553	TTTAACGGCA--AATCGGTGAG
287	0.400771	TTAACGGCAA--ATCGGTGAGT
288	0.546437	TAACGGCAAA--TCGGTGAGTT
295	0.527007	AAAATCGGTG--GTTCATGCGT
300	0.750094	CGGTGAGTTC--TGCGTCATCC
307	0.663477	TTCATGCGTC--TCCGATTTCT
312	0.783573	GCGTCATCCG--TTTCTTACAC
319	0.496871	CCGATTTCTT--CACATTTCAG
321	0.241026	GATTTCTTAC--CATTTCAGCA
323	0.357801	TTTCTTACAC--TTTCAGCACA
328	0.340265	TACACATTTC--GCACATACTT
331	0.258329	ACATTTCAGC--CATACTTCGG
333	0.425819	ATTTCAGCAC--TACTTCGGGA
335	0.399746	TTCAGCACAT--CTTCGGGATA
343	0.376078	ATACTTCGGG--TATCAAACGA
345	0.573111	ACTTCGGGAT--TCAAACGATT
348	0.49668	TCGGGATATC--AACGATTCCT
349	0.536416	CGGGATATCA--ACGATTCCTC
350	0.492889	GGGATATCAA--CGATTCCTCG
353	0.381261	ATATCAAACG--TTCCTCGAAG
361	0.641077	CGATTCCTCG--AGTCCTCCAA
362	0.523377	GATTCCTCGA--GTCCTCCAAA
370	0.264164	GAAGTCCTCC--AATTATATTC
371	0.453557	AAGTCCTCCA--ATTATATTCT
372	0.604691	AGTCCTCCAA--TTATATTCTC
375	0.758688	CCTCCAAATT--TATTCTCTCT
377	0.686674	TCCAAATTAT--TTCTCTCTCA
387	0.61533	ATTCTCTCTC--TTCCTTTTTG
399	0.821928	TCCTTTTTGT--TTTTCTTTTT
413	0.612915	TCTTTTTTCC--ATACTTCCGC
414	0.731498	CTTTTTTCCA--TACTTCCGCA
416	0.466937	TTTTTCCAAT--CTTCCGCAAC
424	0.476128	ATACTTCCGC--ACAGCGACGC
425	0.661639	TACTTCCGCA--CAGCGACGCC
427	0.577172	CTTCCGCAAC--GCGACGCCAT
431	0.626893	CGCAACAGCG--CGCCATTTCG
436	0.703307	CAGCGACGCC--TTTCGAGAGG
442	0.635907	CGCCATTTCG--GAGGAAACTG
444	0.465738	CCATTTCGAG--GGAAACTGTA
447	0.370528	TTTCGAGAGG--AACTGTAAGA
448	0.245598	TTCGAGAGGA--ACTGTAAGAA
449	0.247933	TCGAGAGGAA--CTGTAAGAAT
454	0.211993	AGGAAACTGT--AGAATTATTA
455	0.32953	GGAAACTGTA--GAATTATTAT
457	0.20747	AAACTGTAAG--ATTATTATTC
458	0.436202	AACTGTAAGA--TTATTATTCG
461	0.481783	TGTAAGAATT--TTATTCGATT
464	0.548152	AAGAATTATT--TTCGATTCGA
469	0.43068	TTATTATTCG--TTCGACTAAA
474	0	NA
477	0	NA
478	0	NA
479	0	NA
482	0	NA
483	0	NA
>URINIUY_DN25045_c6_g2::URINIUY_DN25045_c6_g2_i2::g.5::m.5_type:complete_len:453
1	0	NA
4	0	NA
18	0.866062	CCTTCCTCCG--AAGGGGCTGC
19	0.764796	CTTCCTCCGA--AGGGGCTGCT
20	0.719196	TTCCTCCGAA--GGGGCTGCTT
31	0.485535	GGGGCTGCTT--AAAAGAAAGT
32	0.339834	GGGCTGCTTA--AAAGAAAGTA
33	0.225053	GGCTGCTTAA--AAGAAAGTAA
34	0.173503	GCTGCTTAAA--AGAAAGTAAA
35	0.125007	CTGCTTAAAA--GAAAGTAAAA
37	0.171516	GCTTAAAAAG--AAGTAAAAGC
38	0.0878161	CTTAAAAAGA--AGTAAAAGCA
39	0.068154	TTAAAAAGAA--GTAAAAGCAA
42	0.0647675	AAAAGAAAGT--AAAGCAAAAA
43	0.062153	AAAGAAAGTA--AAGCAAAAAC
44	0.0771076	AAGAAAGTAA--AGCAAAAACT
45	0.148048	AGAAAGTAAA--GCAAAAACTG
48	0.101578	AAGTAAAAGC--AAAACTGACT
49	0.21134	AGTAAAAGCA--AAACTGACTC
50	0.26876	GTAAAAGCAA--AACTGACTCG
51	0.206403	TAAAAGCAAA--ACTGACTCGA
52	0.110748	AAAAGCAAAA--CTGACTCGAA
56	0.319267	GCAAAAACTG--CTCGAATGTC
61	0.518819	AACTGACTCG--ATGTCTATAC
62	0.541735	ACTGACTCGA--TGTCTATACT
68	0.700415	TCGAATGTCT--TACTGCGGAA
70	0.493396	GAATGTCTAT--CTGCGGAAGG
77	0.480823	TATACTGCGG--AGGCTTTGAT
78	0.444122	ATACTGCGGA--GGCTTTGATA
86	0.449484	GAAGGCTTTG--TAAAACTTTT
88	0.61152	AGGCTTTGAT--AAACTTTTCC
89	0.583391	GGCTTTGATA--AACTTTTCCT
90	0.507033	GCTTTGATAA--ACTTTTCCTC
91	0.444517	CTTTGATAAA--CTTTTCCTCT
108	0.787458	CTCTCCCGGG--TATCTGCTCA
110	0.8722	CTCCCGGGAT--TCTGCTCAGT
118	0.316542	ATATCTGCTC--GTCAAATGAC
122	0.371303	CTGCTCAGTC--AATGACTCTA
123	0.559448	TGCTCAGTCA--ATGACTCTAC
124	0.647917	GCTCAGTCAA--TGACTCTACG
127	0.312378	CAGTCAAATG--CTCTACGAAT
132	0.199168	AAATGACTCT--CGAATGAAAT
135	0.381152	TGACTCTACG--ATGAAATATG
136	0.338527	GACTCTACGA--TGAAATATGA
139	0.214886	TCTACGAATG--AATATGACAT
140	0.24619	CTACGAATGA--ATATGACATA
141	0.271373	TACGAATGAA--TATGACATAC
143	0.414032	CGAATGAAAT--TGACATACCA
146	0.121324	ATGAAATATG--CATACCAGAA
148	0.192258	GAAATATGAC--TACCAGAATC
150	0.253704	AATATGACAT--CCAGAATCTG
153	0.352392	ATGACATACC--GAATCTGCTA
155	0.458762	GACATACCAG--ATCTGCTATC
156	0.483602	ACATACCAGA--TCTGCTATCA
163	0.63755	AGAATCTGCT--TCAAATTCTG
166	0.412607	ATCTGCTATC--AATTCTGGAG
167	0.500328	TCTGCTATCA--ATTCTGGAGC
168	0.782403	CTGCTATCAA--TTCTGGAGCC
175	0.476264	CAAATTCTGG--GCCTCATTTA
181	0.637336	CTGGAGCCTC--TTTACTGGTT
185	0.619923	AGCCTCATTT--CTGGTTCCAG
194	0.70789	TACTGGTTCC--GGCTTTCAGT
202	0.704048	CCAGGCTTTC--GTGTCGGTAT
211	0.731575	CAGTGTCGGT--TAGCAATACC
213	0.627842	GTGTCGGTAT--GCAATACCAC
216	0.371539	TCGGTATAGC--ATACCACTAG
217	0.538772	CGGTATAGCA--TACCACTAGA
219	0.318081	GTATAGCAAT--CCACTAGAGT
222	0.315062	TAGCAATACC--CTAGAGTTGA
225	0.626876	CAATACCACT--GAGTTGATGG
227	0.50501	ATACCACTAG--GTTGATGGCT
232	0.4358	ACTAGAGTTG--TGGCTATTAA
238	0.574142	GTTGATGGCT--TTAAATCATT
241	0.549478	GATGGCTATT--AATCATTTGT
242	0.266733	ATGGCTATTA--ATCATTTGTA
243	0.470288	TGGCTATTAA--TCATTTGTAA
246	0.224535	CTATTAAATC--TTTGTAAACT
252	0.42719	AATCATTTGT--AACTCGGAGA
253	0.445287	ATCATTTGTA--ACTCGGAGAC
254	0.291181	TCATTTGTAA--CTCGGAGACA
260	0.548463	GTAAACTCGG--GACAGACCGC
262	0.325265	AAACTCGGAG--CAGACCGCGA
264	0.530408	ACTCGGAGAC--GACCGCGACG
266	0.556564	TCGGAGACAG--CCGCGACGAG
272	0.498172	ACAGACCGCG--CGAGTCTCTA
275	0.818012	GACCGCGACG--GTCTCTAGTG
282	0.820073	ACGAGTCTCT--GTGCGAGCGT
288	0.618661	CTCTAGTGCG--GCGTTTAAAA
295	0.732366	GCGAGCGTTT--AAACAGTGCC
296	0.562315	CGAGCGTTTA--AACAGTGCCT
297	0.570573	GAGCGTTTAA--ACAGTGCCTT
298	0.420778	AGCGTTTAAA--CAGTGCCTTG
300	0.548805	CGTTTAAAAC--GTGCCTTGCG
312	0.865722	TGCCTTGCGT--GGAGCCTGTG
315	0.829439	CTTGCGTAGG--GCCTGTGTGT
334	0.402684	GTTGTCGGTT--CAAAGTCAAT
336	0.365404	TGTCGGTTAC--AAGTCAATGA
337	0.389741	GTCGGTTACA--AGTCAATGAA
338	0.285374	TCGGTTACAA--GTCAATGAAG
342	0.0973876	TTACAAAGTC--ATGAAGATAA
343	0.188982	TACAAAGTCA--TGAAGATAAA
346	0.126178	AAAGTCAATG--AGATAAAATT
347	0.132617	AAGTCAATGA--GATAAAATTG
349	0.193697	GTCAATGAAG--TAAAATTGAA
351	0.297645	CAATGAAGAT--AAATTGAACC
352	0.210688	AATGAAGATA--AATTGAACCG
353	0.21607	ATGAAGATAA--ATTGAACCGT
354	0.382397	TGAAGATAAA--TTGAACCGTG
358	0.413525	GATAAAATTG--ACCGTGGCGT
359	0.377584	ATAAAATTGA--CCGTGGCGTG
374	0.705633	GGCGTGTTTG--GAACCTGTAC
376	0.608001	CGTGTTTGAG--ACCTGTACTA
377	0.407019	GTGTTTGAGA--CCTGTACTAC
383	0.468767	GAGAACCTGT--CTACGAGTTG
386	0.661893	AACCTGTACT--CGAGTTGCGT
389	0.786875	CTGTACTACG--GTTGCGTGAG
398	0.783125	GAGTTGCGTG--GATGTGGCCG
400	0.869107	GTTGCGTGAG--TGTGGCCGCG
416	0.901158	CCGCGCGGCG--GGTTAGCGAG
421	0.857077	CGGCGAGGTT--GCGAGGAGGA
425	0.592711	GAGGTTAGCG--GGAGGAACAC
428	0.437432	GTTAGCGAGG--GGAACACATT
431	0.428545	AGCGAGGAGG--ACACATTATG
432	0.277844	GCGAGGAGGA--CACATTATGA
434	0.18685	GAGGAGGAAC--CATTATGATC
436	0.435992	GGAGGAACAC--TTATGATCAC
439	0.715113	GGAACACATT--TGATCACTGC
442	0.640702	ACACATTATG--TCACTGCAGC
445	0.443753	CATTATGATC--CTGCAGCGGT
450	0.321478	TGATCACTGC--GCGGTGAAAA
457	0.468809	TGCAGCGGTG--AAAAGCTACA
458	0.390581	GCAGCGGTGA--AAAGCTACAT
459	0.42878	CAGCGGTGAA--AAGCTACATT
460	0.361844	AGCGGTGAAA--AGCTACATTT
461	0.422633	GCGGTGAAAA--GCTACATTTT
465	0.405179	TGAAAAAGCT--CATTTTCTGG
467	0.350752	AAAAAGCTAC--TTTTCTGGTC
478	0.30771	TTTTCTGGTC--AAGCTTACTA
479	0.528725	TTTCTGGTCA--AGCTTACTAC
480	0.646786	TTCTGGTCAA--GCTTACTACT
485	0.534158	GTCAAAGCTT--CTACTGGTGT
488	0.431638	AAAGCTTACT--CTGGTGTAAC
496	0.621452	CTACTGGTGT--ACAACATGCT
497	0.454813	TACTGGTGTA--CAACATGCTG
499	0.614736	CTGGTGTAAC--ACATGCTGCT
500	0.521146	TGGTGTAACA--CATGCTGCTC
502	0.514445	GTGTAACAAC--TGCTGCTCAT
511	0.389735	CATGCTGCTC--TAAACTTTAT
513	0.672153	TGCTGCTCAT--AACTTTATGG
514	0.609805	GCTGCTCATA--ACTTTATGGC
515	0.450596	CTGCTCATAA--CTTTATGGCT
520	0.549542	CATAAACTTT--TGGCTCCACA
528	0.162863	TTATGGCTCC--CAAATATTTA
530	0.170244	ATGGCTCCAC--AATATTTATG
531	0.511188	TGGCTCCACA--ATATTTATGA
532	0.505607	GGCTCCACAA--TATTTATGAG
534	0.436702	CTCCACAAAT--TTTATGAGAT
538	0.465586	ACAAATATTT--TGAGATTTCG
541	0.357487	AATATTTATG--GATTTCGACG
543	0.664458	TATTTATGAG--TTTCGACGGT
549	0.636652	TGAGATTTCG--CGGTACCTCG
554	0.723433	TTTCGACGGT--CCTCGGCTAC
563	0.743368	TACCTCGGCT--CGACATTCCT
566	0.618013	CTCGGCTACG--CATTCCTATG
568	0.618553	CGGCTACGAC--TTCCTATGAC
574	0.78764	CGACATTCCT--TGACATTCCA
577	0.49605	CATTCCTATG--CATTCCACTT
579	0.609973	TTCCTATGAC--TTCCACTTCG
584	0.297539	ATGACATTCC--CTTCGAGTAC
590	0.574165	TTCCACTTCG--GTACTATTTA
593	0.612696	CACTTCGAGT--CTATTTACCG
596	0.74223	TTCGAGTACT--TTTACCGTTC
600	0.421777	AGTACTATTT--CCGTTCAACG
607	0.594067	TTTACCGTTC--ACGCCTTCCG
608	0.683826	TTACCGTTCA--CGCCTTCCGC
619	0.63206	CGCCTTCCGC--CAGGCCTCTT
621	0.739473	CCTTCCGCAC--GGCCTCTTCG
632	0.576275	GGCCTCTTCG--CATACTACTG
634	0.667739	CCTCTTCGAC--TACTACTGCT
636	0.574772	TCTTCGACAT--CTACTGCTTT
639	0.735925	TCGACATACT--CTGCTTTGGC
650	0.543595	CTGCTTTGGC--AACTTGGTCA
651	0.739844	TGCTTTGGCA--ACTTGGTCAG
652	0.582464	GCTTTGGCAA--CTTGGTCAGG
660	0.617989	AAACTTGGTC--GGTTCCGCGG
673	0.868091	TTCCGCGGTG--TCTGGGGCAT
682	0.695123	GATCTGGGGC--TTTTAGTGTG
687	0.828557	GGGGCATTTT--GTGTGGGACA
695	0.388181	TTAGTGTGGG--CATGTTATTC
697	0.572778	AGTGTGGGAC--TGTTATTCTG
702	0.900861	GGGACATGTT--TTCTGCTCGT
713	0.856845	TTCTGCTCGT--TCTTGCACAC
720	0.246229	CGTATCTTGC--CACATCACGA
722	0.22614	TATCTTGCAC--CATCACGACG
724	0.615302	TCTTGCACAC--TCACGACGCA
727	0.362978	TGCACACATC--CGACGCAGTT
730	0.351005	ACACATCACG--CGCAGTTCAA
734	0.333903	ATCACGACGC--GTTCAATTTG
739	0.519138	GACGCAGTTC--ATTTGCTAGC
740	0.783229	ACGCAGTTCA--TTTGCTAGCG
747	0.890908	TCAATTTGCT--GCGCGGCGCG
763	0.519781	GCGCGTGCGC--GACTTATATA
765	0.512318	GCGTGCGCAG--CTTATATACG
769	0.822019	GCGCAGACTT--TATACGTGCC
771	0.76356	GCAGACTTAT--TACGTGCCCG
773	0.430136	AGACTTATAT--CGTGCCCGTA
783	0.744921	ACGTGCCCGT--GACCAACAGC
785	0.514947	GTGCCCGTAG--CCAACAGCTG
788	0.522912	CCCGTAGACC--ACAGCTGATC
789	0.462521	CCGTAGACCA--CAGCTGATCA
791	0.205019	GTAGACCAAC--GCTGATCAAA
796	0.516182	CCAACAGCTG--TCAAATCCTA
799	0.329256	ACAGCTGATC--AATCCTATCC
800	0.588991	CAGCTGATCA--ATCCTATCCG
801	0.760647	AGCTGATCAA--TCCTATCCGC
806	0.813437	ATCAAATCCT--TCCGCTGGCG
818	0.634639	CCGCTGGCGG--AATCAGCCAA
819	0.633001	CGCTGGCGGA--ATCAGCCAAG
820	0.633036	GCTGGCGGAA--TCAGCCAAGA
823	0.372676	GGCGGAAATC--GCCAAGAGAT
827	0.224312	GAAATCAGCC--AGAGATACTT
828	0.308091	AAATCAGCCA--GAGATACTTG
830	0.356314	ATCAGCCAAG--GATACTTGAG
832	0.448067	CAGCCAAGAG--TACTTGAGAA
834	0.411178	GCCAAGAGAT--CTTGAGAAGC
839	0.398891	GAGATACTTG--GAAGCGGAAG
841	0.429246	GATACTTGAG--AGCGGAAGGA
842	0.37855	ATACTTGAGA--GCGGAAGGAG
847	0.422312	TGAGAAGCGG--AGGAGTCACA
848	0.456317	GAGAAGCGGA--GGAGTCACAG
851	0.594575	AAGCGGAAGG--GTCACAGGGT
855	0.312715	GGAAGGAGTC--CAGGGTTCAA
857	0.291528	AAGGAGTCAC--GGGTTCAATA
864	0.298816	CACAGGGTTC--ATAGATGAAC
865	0.404522	ACAGGGTTCA--TAGATGAACA
867	0.461144	AGGGTTCAAT--GATGAACAGG
869	0.40741	GGTTCAATAG--TGAACAGGAT
872	0.43366	TCAATAGATG--ACAGGATTGG
873	0.2975	CAATAGATGA--CAGGATTGGG
875	0.200786	ATAGATGAAC--GGATTGGGAA
878	0.616346	GATGAACAGG--TTGGGAAGCC
884	0.438998	CAGGATTGGG--AGCCAGAAAC
885	0.445812	AGGATTGGGA--GCCAGAAACG
889	0.317031	TTGGGAAGCC--GAAACGGAAG
891	0.520945	GGGAAGCCAG--AACGGAAGGG
892	0.427359	GGAAGCCAGA--ACGGAAGGGA
893	0.186364	GAAGCCAGAA--CGGAAGGGAA
897	0.468164	CCAGAAACGG--AGGGAACTCG
898	0.47774	CAGAAACGGA--GGGAACTCGT
902	0.496151	AACGGAAGGG--ACTCGTTGAT
903	0.314938	ACGGAAGGGA--CTCGTTGATA
911	0.57395	GAACTCGTTG--TATTGTGACA
913	0.809435	ACTCGTTGAT--TTGTGACACG
919	0.43749	TGATATTGTG--CACGACATCG
921	0.303184	ATATTGTGAC--CGACATCGTG
924	0.558857	TTGTGACACG--CATCGTGCTT
926	0.646812	GTGACACGAC--TCGTGCTTTG
937	0.799543	TCGTGCTTTG--TCAGGTTAAC
940	0.624127	TGCTTTGATC--GGTTAACGGG
945	0.552308	TGATCAGGTT--ACGGGAGATA
946	0.334613	GATCAGGTTA--CGGGAGATAT
951	0.297424	GGTTAACGGG--GATATAGAAG
953	0.343182	TTAACGGGAG--TATAGAAGCA
955	0.384743	AACGGGAGAT--TAGAAGCAAT
957	0.525467	CGGGAGATAT--GAAGCAATGT
959	0.256829	GGAGATATAG--AGCAATGTTC
960	0.351879	GAGATATAGA--GCAATGTTCA
963	0.209191	ATATAGAAGC--ATGTTCAGTT
964	0.462151	TATAGAAGCA--TGTTCAGTTT
970	0.553183	AGCAATGTTC--GTTTCGGGTT
981	0.560402	GTTTCGGGTT--CTGATCAACT
985	0.645384	CGGGTTACTG--TCAACTTTAT
988	0.286446	GTTACTGATC--ACTTTATGTA
989	0.287276	TTACTGATCA--CTTTATGTAT
994	0.494489	GATCAACTTT--TGTATAGTTC
998	0.467337	AACTTTATGT--TAGTTCGATT
1000	0.521573	CTTTATGTAT--GTTCGATTAT
1006	0.685663	GTATAGTTCG--TTATTCTTTG
1009	0.746905	TAGTTCGATT--TTCTTTGTTT
1026	0.796174	GTTTCTCCGG--TTTTGCGTTG
1039	0.473807	TTGCGTTGTT--CTATTGAAAA
1042	0.584119	CGTTGTTACT--TTGAAAAATG
1046	0.165121	GTTACTATTG--AAAATGGAAC
1047	0.291437	TTACTATTGA--AAATGGAACG
1048	0.251908	TACTATTGAA--AATGGAACGA
1049	0.1766	ACTATTGAAA--ATGGAACGAA
1050	0.210608	CTATTGAAAA--TGGAACGAAT
1054	0.302196	TGAAAAATGG--ACGAATGGGC
1055	0.260754	GAAAAATGGA--CGAATGGGCG
1058	0.479182	AAATGGAACG--ATGGGCGTAC
1059	0.489452	AATGGAACGA--TGGGCGTACA
1067	0.468307	GAATGGGCGT--CAAAGTTTTT
1069	0.408274	ATGGGCGTAC--AAGTTTTTCT
1070	0.623186	TGGGCGTACA--AGTTTTTCTA
1071	0.626151	GGGCGTACAA--GTTTTTCTAC
1080	0.45159	AAGTTTTTCT--CCGACAACAC
1084	0.443782	TTTTCTACCG--CAACACTCTC
1086	0.518719	TTCTACCGAC--ACACTCTCGC
1087	0.556412	TCTACCGACA--CACTCTCGCA
1089	0.268072	TACCGACAAC--CTCTCGCAAA
1097	0.367025	ACACTCTCGC--AACCTGGATG
1098	0.764112	CACTCTCGCA--ACCTGGATGC
1099	0.572943	ACTCTCGCAA--CCTGGATGCT
1105	0.733522	GCAAACCTGG--TGCTGTGCTG
1118	0.622384	CTGTGCTGGT--CGGACAGCAA
1122	0.419144	GCTGGTACGG--CAGCAACTAC
1124	0.515995	TGGTACGGAC--GCAACTACTC
1127	0.347673	TACGGACAGC--ACTACTCGAT
1128	0.36909	ACGGACAGCA--CTACTCGATT
1131	0.47874	GACAGCAACT--CTCGATTCTA
1136	0.71944	CAACTACTCG--TTCTAGTGTG
1141	0.765758	ACTCGATTCT--GTGTGGGAAT
1149	0.630066	CTAGTGTGGG--ATAGGTGACG
1150	0.70756	TAGTGTGGGA--TAGGTGACGC
1152	0.740667	GTGTGGGAAT--GGTGACGCTT
1157	0.464086	GGAATAGGTG--CGCTTTGTAC
1166	0.647965	GACGCTTTGT--CGAATGTGGC
1169	0.841333	GCTTTGTACG--ATGTGGCTGG
1170	0.760094	CTTTGTACGA--TGTGGCTGGT
1181	0.805609	TGTGGCTGGT--CATGGGCTCT
1183	0.63972	TGGCTGGTAC--TGGGCTCTAA
1192	0.505018	CATGGGCTCT--AGAGAACTAA
1193	0.381282	ATGGGCTCTA--GAGAACTAAG
1195	0.46858	GGGCTCTAAG--GAACTAAGAG
1197	0.35327	GCTCTAAGAG--ACTAAGAGTG
1198	0.316401	CTCTAAGAGA--CTAAGAGTGC
1201	0.461374	TAAGAGAACT--AGAGTGCAGC
1202	0.450082	AAGAGAACTA--GAGTGCAGCT
1204	0.526013	GAGAACTAAG--GTGCAGCTTT
1209	0.248813	CTAAGAGTGC--GCTTTAATTA
1215	0.4713	GTGCAGCTTT--ATTATATTAC
1216	0.56174	TGCAGCTTTA--TTATATTACA
1219	0.355131	AGCTTTAATT--TATTACAAAG
1221	0.3671	CTTTAATTAT--TTACAAAGAT
1224	0.264336	TAATTATATT--CAAAGATGTC
1226	0.0839244	ATTATATTAC--AAGATGTCAA
1227	0.25635	TTATATTACA--AGATGTCAAA
1228	0.0909678	TATATTACAA--GATGTCAAAA
1230	0.170345	TATTACAAAG--TGTCAAAAAG
1235	0.197224	CAAAGATGTC--AAAAGATGTT
1236	0.204223	AAAGATGTCA--AAAGATGTTC
1237	0.224063	AAGATGTCAA--AAGATGTTCA
1238	0.377907	AGATGTCAAA--AGATGTTCAC
1239	0.30298	GATGTCAAAA--GATGTTCACG
1241	0.523182	TGTCAAAAAG--TGTTCACGTT
1247	0.200734	AAAGATGTTC--CGTTACTACT
1252	0.630839	TGTTCACGTT--CTACTTACGG
1255	0.556461	TCACGTTACT--CTTACGGATT
1259	0.437188	GTTACTACTT--CGGATTTGCA
1263	0.528158	CTACTTACGG--TTTGCAGTTA
1269	0.376222	ACGGATTTGC--GTTATTTCAT
1273	0.761901	ATTTGCAGTT--TTTCATTGGC
1278	0.628315	CAGTTATTTC--TTGGCCAGTT
1285	0.610241	TTCATTGGCC--GTTTCACTTC
1291	0.526206	GGCCAGTTTC--CTTCGATTTT
1297	0.672795	TTTCACTTCG--TTTTGAAGAC
1303	0.517973	TTCGATTTTG--AGACATCCTG
1304	0.515632	TCGATTTTGA--GACATCCTGG
1306	0.392124	GATTTTGAAG--CATCCTGGTC
1308	0.661605	TTTTGAAGAC--TCCTGGTCGT
1319	0.825685	TCCTGGTCGT--TTTTACATTG
1324	0.639958	GTCGTATTTT--CATTGCTTCT
1326	0.451773	CGTATTTTAC--TTGCTTCTTA
1336	0.680791	ATTGCTTCTT--ACTTTTTCTC
1337	0.493962	TTGCTTCTTA--CTTTTTCTCA
1347	0.443929	ACTTTTTCTC--GAAGATGGTT
1349	0.473698	TTTTTCTCAG--AGATGGTTAA
1350	0	NA
1352	0	NA
1358	0	NA
1359	0	NA
>URINIUY_DN25045_c6_g2::URINIUY_DN25045_c6_g2_i2::g.6::m.6_type:complete_len:127
1	0	NA
5	0	NA
8	0	NA
12	0.364737	TGTACCAGCC--CATTCGTACA
14	0.332202	TACCAGCCAC--TTCGTACAAA
20	0.482935	CCACATTCGT--CAAAGCGTCA
22	0.366358	ACATTCGTAC--AAGCGTCACC
23	0.615582	CATTCGTACA--AGCGTCACCT
24	0.483138	ATTCGTACAA--GCGTCACCTA
30	0.275046	ACAAAGCGTC--CCTATTCCCA
34	0.801631	AGCGTCACCT--TTCCCACACT
40	0.32014	ACCTATTCCC--CACTAGAATC
42	0.26154	CTATTCCCAC--CTAGAATCGA
45	0.643507	TTCCCACACT--GAATCGAGTA
47	0.497563	CCCACACTAG--ATCGAGTAGT
48	0.601301	CCACACTAGA--TCGAGTAGTT
52	0.517266	ACTAGAATCG--GTAGTTGCTG
55	0.689958	AGAATCGAGT--GTTGCTGTCC
68	0.756131	TGCTGTCCGT--CCAGCACAGC
71	0.670943	TGTCCGTACC--GCACAGCATC
74	0.408416	CCGTACCAGC--CAGCATCCAG
76	0.558958	GTACCAGCAC--GCATCCAGGT
79	0.592198	CCAGCACAGC--TCCAGGTTTG
83	0.582602	CACAGCATCC--GGTTTGCGAG
92	0.828714	CAGGTTTGCG--GAGTGTTGTC
94	0.834482	GGTTTGCGAG--GTGTTGTCGG
106	0.543305	TGTTGTCGGT--GAAAAACTTT
108	0.451342	TTGTCGGTAG--AAAACTTTGT
109	0.43733	TGTCGGTAGA--AAACTTTGTA
110	0.341309	GTCGGTAGAA--AACTTTGTAC
111	0.449175	TCGGTAGAAA--ACTTTGTACG
112	0.468503	CGGTAGAAAA--CTTTGTACGC
119	0.459197	AAAACTTTGT--CGCCCATTCG
125	0.696871	TTGTACGCCC--TTCGTTCCAT
134	0.479852	CATTCGTTCC--TTTTTCAATA
141	0.199798	TCCATTTTTC--ATAGTAACAA
142	0.477754	CCATTTTTCA--TAGTAACAAC
144	0.401816	ATTTTTCAAT--GTAACAACGC
147	0.301989	TTTCAATAGT--ACAACGCAAA
148	0.102323	TTCAATAGTA--CAACGCAAAA
150	0.154863	CAATAGTAAC--ACGCAAAATC
151	0.138994	AATAGTAACA--CGCAAAATCC
155	0.215141	GTAACAACGC--AAATCCGGAG
156	0.297767	TAACAACGCA--AATCCGGAGA
157	0.244619	AACAACGCAA--ATCCGGAGAA
158	0.285533	ACAACGCAAA--TCCGGAGAAA
164	0.165459	CAAAATCCGG--GAAACAAAGA
166	0.128697	AAATCCGGAG--AACAAAGAAT
167	0.15837	AATCCGGAGA--ACAAAGAATA
168	0.106151	ATCCGGAGAA--CAAAGAATAA
170	0.128319	CCGGAGAAAC--AAGAATAATC
171	0.257472	CGGAGAAACA--AGAATAATCG
172	0.214174	GGAGAAACAA--GAATAATCGA
174	0.0954944	AGAAACAAAG--ATAATCGAAC
175	0.226875	GAAACAAAGA--TAATCGAACT
177	0.193075	AACAAAGAAT--ATCGAACTAT
178	0.175815	ACAAAGAATA--TCGAACTATA
182	0.13327	AGAATAATCG--ACTATACATA
183	0.14646	GAATAATCGA--CTATACATAA
186	0.322562	TAATCGAACT--TACATAAAGT
188	0.145932	ATCGAACTAT--CATAAAGTTG
190	0.219901	CGAACTATAC--TAAAGTTGAT
192	0.274525	AACTATACAT--AAGTTGATCA
193	0.28781	ACTATACATA--AGTTGATCAG
194	0.316631	CTATACATAA--GTTGATCAGT
199	0.482224	CATAAAGTTG--TCAGTAACCC
202	0.231652	AAAGTTGATC--GTAACCCGAA
205	0.475912	GTTGATCAGT--ACCCGAAACT
206	0.303476	TTGATCAGTA--CCCGAAACTG
211	0.442086	CAGTAACCCG--AACTGAACAT
212	0.277422	AGTAACCCGA--ACTGAACATT
213	0.205618	GTAACCCGAA--CTGAACATTG
217	0.618907	CCCGAAACTG--ACATTGCTTC
218	0.449002	CCGAAACTGA--CATTGCTTCT
220	0.309433	GAAACTGAAC--TTGCTTCTAT
229	0.839629	CATTGCTTCT--TATCTCCCGT
231	0.706567	TTGCTTCTAT--TCTCCCGTTA
241	0.665881	ATCTCCCGTT--ACCTGATCAA
242	0.388559	TCTCCCGTTA--CCTGATCAAA
247	0.63379	CGTTAACCTG--TCAAAGCACG
250	0.222107	TAACCTGATC--AAGCACGATG
251	0.40903	AACCTGATCA--AGCACGATGT
252	0.638322	ACCTGATCAA--GCACGATGTC
255	0.37057	TGATCAAAGC--CGATGTCGTG
258	0.648167	TCAAAGCACG--TGTCGTGTCA
268	0.309247	ATGTCGTGTC--CAATATCAAC
270	0.391826	GTCGTGTCAC--ATATCAACGA
271	0.588941	TCGTGTCACA--TATCAACGAG
273	0.615608	GTGTCACAAT--TCAACGAGTT
276	0.462699	TCACAATATC--ACGAGTTCCC
277	0.38378	CACAATATCA--CGAGTTCCCT
280	0.566636	AATATCAACG--GTTCCCTTCC
305	0.660499	CTGGCTTCCC--ATCCTGTTCA
306	0.842313	TGGCTTCCCA--TCCTGTTCAT
315	0.319161	AATCCTGTTC--TCTATTGAAC
319	0.758858	CTGTTCATCT--TTGAACCCTG
323	0.563743	TCATCTATTG--ACCCTGTGAC
324	0.513699	CATCTATTGA--CCCTGTGACT
332	0.74386	GAACCCTGTG--CTCCTTCCGC
348	0.515685	TCCGCTTCTC--AGTATCTCTT
349	0.799242	CCGCTTCTCA--GTATCTCTTG
352	0.77289	CTTCTCAAGT--TCTCTTGGCT
364	0.849954	CTCTTGGCTG--TTTCCGCCAG
373	0	NA
378	0	NA
380	0	NA
>URINIUY_DN25045_c6_g6::URINIUY_DN25045_c6_g6_i1::g.7::m.7_type:complete_len:266
1	0	NA
10	0	NA
11	0.39574	ATGGTCTTCA--CTTTGAATAC
17	0.511865	TTCAACTTTG--ATACTGGGTG
18	0.665685	TCAACTTTGA--TACTGGGTGC
20	0.578387	AACTTTGAAT--CTGGGTGCCT
35	0.832718	GTGCCTTTCG--TCCCTTTCAG
44	0.697364	GATCCCTTTC--GCCAGGCTTC
48	0.70555	CCTTTCAGCC--GGCTTCTACG
56	0.508854	CCAGGCTTCT--CGAATTAGTA
59	0.525649	GGCTTCTACG--ATTAGTAATG
60	0.536318	GCTTCTACGA--TTAGTAATGG
63	0.49637	TCTACGAATT--GTAATGGAGG
66	0.628061	ACGAATTAGT--ATGGAGGCGC
67	0.596464	CGAATTAGTA--TGGAGGCGCA
71	0.507237	TTAGTAATGG--GGCGCAGTCT
77	0.63964	ATGGAGGCGC--GTCTTGGGCA
87	0.396354	AGTCTTGGGC--GGGATAGTAG
91	0.580102	TTGGGCAGGG--TAGTAGTAAT
93	0.711663	GGGCAGGGAT--GTAGTAATCT
96	0.687202	CAGGGATAGT--GTAATCTGGT
99	0.739832	GGATAGTAGT--ATCTGGTGGA
100	0.489552	GATAGTAGTA--TCTGGTGGAA
109	0.59249	AATCTGGTGG--ATACGGCTTG
110	0.778528	ATCTGGTGGA--TACGGCTTGG
112	0.625478	CTGGTGGAAT--CGGCTTGGGA
122	0.665964	ACGGCTTGGG--CGTTTTGTTC
136	0.609474	TTTGTTCTGT--CTTACCTGGC
140	0.659745	TTCTGTACTT--CCTGGCGCAT
149	0.5268	TACCTGGCGC--TATTACCATG
151	0.816331	CCTGGCGCAT--TTACCATGCA
154	0.696774	GGCGCATATT--CCATGCAGTT
157	0.535037	GCATATTACC--TGCAGTTTGA
161	0.312957	ATTACCATGC--GTTTGATCTA
167	0.778045	ATGCAGTTTG--TCTACTCGCG
171	0.755619	AGTTTGATCT--CTCGCGCGTC
190	0.494416	TCGCGTTCGC--GACTTATATA
192	0.459684	GCGTTCGCAG--CTTATATACG
196	0.802661	TCGCAGACTT--TATACGTGCC
198	0.778262	GCAGACTTAT--TACGTGCCCC
200	0.49967	AGACTTATAT--CGTGCCCCTG
212	0.742443	GTGCCCCTGG--CCGGCAGCTG
218	0.603003	CTGGACCGGC--GCTGAACGAC
223	0.703634	CCGGCAGCTG--ACGACTCCTA
224	0.541396	CGGCAGCTGA--CGACTCCTAT
227	0.54243	CAGCTGAACG--CTCCTATCCA
233	0.840828	AACGACTCCT--TCCACTTGCC
237	0.37161	ACTCCTATCC--CTTGCCTCAA
246	0.519385	CACTTGCCTC--ATTAGCCGAG
247	0.669123	ACTTGCCTCA--TTAGCCGAGA
250	0.635014	TGCCTCAATT--GCCGAGAATT
255	0.58222	CAATTAGCCG--GAATTTCTTC
257	0.395824	ATTAGCCGAG--ATTTCTTCAA
258	0.368515	TTAGCCGAGA--TTTCTTCAAA
266	0.241786	GAATTTCTTC--AAATGAGGAG
267	0.339229	AATTTCTTCA--AATGAGGAGG
268	0.350077	ATTTCTTCAA--ATGAGGAGGA
269	0.431441	TTTCTTCAAA--TGAGGAGGAT
272	0.432912	CTTCAAAATG--GGAGGATGTA
275	0.429559	CAAAATGAGG--GGATGTAGTT
278	0.361695	AATGAGGAGG--TGTAGTTAAT
282	0.543795	AGGAGGATGT--GTTAATTCTT
286	0.400958	GGATGTAGTT--ATTCTTATAA
287	0.393725	GATGTAGTTA--TTCTTATAAC
293	0.532184	GTTAATTCTT--TAACAGTCAG
295	0.414803	TAATTCTTAT--ACAGTCAGGA
296	0.300405	AATTCTTATA--CAGTCAGGAC
298	0.373524	TTCTTATAAC--GTCAGGACTG
302	0.319046	TATAACAGTC--GGACTGGGAT
305	0.480447	AACAGTCAGG--CTGGGATGTC
311	0.68868	CAGGACTGGG--TGTCAGACAC
316	0.508354	CTGGGATGTC--GACACCAAGC
318	0.323572	GGGATGTCAG--CACCAAGCAA
320	0.10344	GATGTCAGAC--CCAAGCAAAA
323	0.176785	GTCAGACACC--AGCAAAACTA
324	0.319928	TCAGACACCA--GCAAAACTAG
327	0.170983	GACACCAAGC--AAACTAGTTG
328	0.362676	ACACCAAGCA--AACTAGTTGA
329	0.379298	CACCAAGCAA--ACTAGTTGAC
330	0.191998	ACCAAGCAAA--CTAGTTGACA
333	0.42161	AAGCAAAACT--GTTGACATTG
338	0.262644	AAACTAGTTG--CATTGTAACG
340	0.575599	ACTAGTTGAC--TTGTAACGCG
345	0.639203	TTGACATTGT--ACGCGTCATC
346	0.423436	TGACATTGTA--CGCGTCATCA
353	0.514657	GTAACGCGTC--TCAAGCACTC
356	0.433475	ACGCGTCATC--AGCACTCATT
357	0.539487	CGCGTCATCA--GCACTCATTA
360	0.224724	GTCATCAAGC--CTCATTAGGT
364	0.549333	TCAAGCACTC--TTAGGTTAGC
367	0.711649	AGCACTCATT--GGTTAGCGGA
372	0.715801	TCATTAGGTT--GCGGATGACG
377	0.667484	AGGTTAGCGG--TGACGTGGAA
380	0.423614	TTAGCGGATG--CGTGGAAAGC
386	0.423715	GATGACGTGG--AAGCATGTTC
387	0.436037	ATGACGTGGA--AGCATGTTCA
388	0.653986	TGACGTGGAA--GCATGTTCAG
391	0.544394	CGTGGAAAGC--TGTTCAGCTT
397	0.539945	AAGCATGTTC--GCTTTGGCTT
408	0.500796	GCTTTGGCTT--CTAATTAACT
411	0.540824	TTGGCTTACT--ATTAACTTCA
412	0.55679	TGGCTTACTA--TTAACTTCAT
415	0.326726	CTTACTAATT--ACTTCATATA
416	0.137578	TTACTAATTA--CTTCATATAT
421	0.194107	AATTAACTTC--TATATAGCTC
423	0.427382	TTAACTTCAT--TATAGCTCTA
425	0.418724	AACTTCATAT--TAGCTCTATT
427	0.52739	CTTCATATAT--GCTCTATTGT
433	0.639529	ATATAGCTCT--TTGTTATTTG
439	0.818469	CTCTATTGTT--TTTGCTTTTG
453	0.86513	GCTTTTGCGG--TTCTGCTGTG
469	0.624736	CTGTGTTTTG--TCGAGAAATG
473	0.330444	GTTTTGATCG--GAAATGGAAT
475	0.263835	TTTGATCGAG--AATGGAATGA
476	0.269785	TTGATCGAGA--ATGGAATGAA
477	0.254676	TGATCGAGAA--TGGAATGAAA
481	0.337551	CGAGAAATGG--ATGAAATGGC
482	0.452363	GAGAAATGGA--TGAAATGGCG
485	0.314786	AAATGGAATG--AATGGCGTAC
486	0.301347	AATGGAATGA--ATGGCGTACA
487	0.39016	ATGGAATGAA--TGGCGTACAA
494	0.386724	GAAATGGCGT--CAAGTCGTTT
496	0.358427	AATGGCGTAC--AGTCGTTTTT
497	0.597238	ATGGCGTACA--GTCGTTTTTA
507	0.729384	AGTCGTTTTT--CTATCATCCC
510	0.826873	CGTTTTTACT--TCATCCCTTA
513	0.439285	TTTTACTATC--TCCCTTATAC
520	0.513207	ATCATCCCTT--TACAAACCTG
522	0.563599	CATCCCTTAT--CAAACCTGGC
524	0.355135	TCCCTTATAC--AACCTGGCTG
525	0.80091	CCCTTATACA--ACCTGGCTGC
526	0.538637	CCTTATACAA--CCTGGCTGCT
545	0.536382	CTTTGCTGGT--CGGACAGAAG
549	0.38395	GCTGGTACGG--CAGAAGTTAC
551	0.42257	TGGTACGGAC--GAAGTTACTT
553	0.458117	GTACGGACAG--AGTTACTTGA
554	0.434341	TACGGACAGA--GTTACTTGAT
558	0.394968	GACAGAAGTT--CTTGATTCTA
563	0.673254	AAGTTACTTG--TTCTAGTCTC
568	0.786233	ACTTGATTCT--GTCTCGGTAT
577	0.716905	TAGTCTCGGT--TAGCTGAAGC
579	0.726152	GTCTCGGTAT--GCTGAAGCTC
584	0.518254	GGTATAGCTG--AGCTCTATAC
585	0.460696	GTATAGCTGA--GCTCTATACG
591	0.730556	CTGAAGCTCT--TACGAATGCG
593	0.456708	GAAGCTCTAT--CGAATGCGGT
596	0.774926	GCTCTATACG--ATGCGGTTGG
597	0.737389	CTCTATACGA--TGCGGTTGGT
608	0.745161	TGCGGTTGGT--TAAAAGTTCT
610	0.486355	CGGTTGGTAT--AAAGTTCTAA
611	0.373778	GGTTGGTATA--AAGTTCTAAA
612	0.171685	GTTGGTATAA--AGTTCTAAAA
613	0.200984	TTGGTATAAA--GTTCTAAAAG
619	0.261522	TAAAAGTTCT--AAAGAATCAG
620	0.141825	AAAAGTTCTA--AAGAATCAGA
621	0.0861505	AAAGTTCTAA--AGAATCAGAA
622	0.23454	AAGTTCTAAA--GAATCAGAAG
624	0.226615	GTTCTAAAAG--ATCAGAAGTT
625	0.32639	TTCTAAAAGA--TCAGAAGTTC
628	0.142722	TAAAAGAATC--GAAGTTCTAT
630	0.254131	AAAGAATCAG--AGTTCTATTT
631	0.26856	AAGAATCAGA--GTTCTATTTT
637	0.604102	CAGAAGTTCT--TTTTAATTAT
642	0.586084	GTTCTATTTT--ATTATGTTGC
643	0.653403	TTCTATTTTA--TTATGTTGCA
646	0.562351	TATTTTAATT--TGTTGCAGAG
653	0.356673	ATTATGTTGC--GAGGTCGCAG
655	0.458024	TATGTTGCAG--GGTCGCAGAA
662	0.428842	CAGAGGTCGC--GAAAGGTATT
664	0.442109	GAGGTCGCAG--AAGGTATTCA
665	0.54109	AGGTCGCAGA--AGGTATTCAG
666	0.532683	GGTCGCAGAA--GGTATTCAGG
670	0.612069	GCAGAAAGGT--TTCAGGTTAC
674	0.240552	AAAGGTATTC--GGTTACAACT
679	0.458728	TATTCAGGTT--CAACTTACGG
681	0.36191	TTCAGGTTAC--ACTTACGGAT
682	0.379407	TCAGGTTACA--CTTACGGATT
686	0.354337	GTTACAACTT--CGGATTTTCA
690	0.522475	CAACTTACGG--TTTTCACCAA
696	0.267342	ACGGATTTTC--CCAATTTCAT
699	0.455444	GATTTTCACC--ATTTCATTGG
700	0.630253	ATTTTCACCA--TTTCATTGGC
705	0.603766	CACCAATTTC--TTGGCCAGTT
712	0.473921	TTCATTGGCC--GTTACACCAC
716	0.502985	TTGGCCAGTT--CACCACGATC
718	0.431465	GGCCAGTTAC--CCACGATCAT
721	0.310589	CAGTTACACC--CGATCATGAA
724	0.4779	TTACACCACG--TCATGAAAAC
727	0.452899	CACCACGATC--TGAAAACGTC
730	0.507437	CACGATCATG--AAACGTCGTG
731	0.371247	ACGATCATGA--AACGTCGTGG
732	0.702382	CGATCATGAA--ACGTCGTGGT
733	0.388831	GATCATGAAA--CGTCGTGGTC
746	0.71268	TCGTGGTCCT--CTTCACACTA
751	0.450575	GTCCTACTTC--CACTACTCCT
753	0.38755	CCTACTTCAC--CTACTCCTCA
756	0.44904	ACTTCACACT--CTCCTCAATT
763	0.323045	ACTACTCCTC--ATTTTTACAC
764	0.627701	CTACTCCTCA--TTTTTACACT
770	0.503211	CTCAATTTTT--CACTGGAAGC
772	0.225735	CAATTTTTAC--CTGGAAGCGA
777	0.294558	TTTACACTGG--AGCGATGAAG
778	0.481592	TTACACTGGA--GCGATGAAGC
782	0.685647	ACTGGAAGCG--TGAAGCAGCC
785	0.551708	GGAAGCGATG--AGCAGCCAGT
786	0.497447	GAAGCGATGA--GCAGCCAGTT
789	0	NA
793	0	NA
797	0	NA
798	0	NA
>URINIUY_DN25045_c9_g1::URINIUY_DN25045_c9_g1_i1::g.8::m.8_type:5prime_partial_l
13	0.753264	CCCGTCGCTG--TCAACTTTAT
16	0.402426	GTCGCTGATC--ACTTTATGTA
17	0.451023	TCGCTGATCA--CTTTATGTAT
22	0.532022	GATCAACTTT--TGTATAGCTC
26	0.526915	AACTTTATGT--TAGCTCAGTC
28	0.583686	CTTTATGTAT--GCTCAGTCAT
33	0.314253	TGTATAGCTC--GTCATTATTT
37	0.579327	TAGCTCAGTC--TTATTTGCTT
40	0.760812	CTCAGTCATT--TTTGCTTTTG
54	0.796302	GCTTTTGCGG--TTCTGCATTG
61	0.371431	CGGATTCTGC--TTGTTAAAAT
67	0.369192	CTGCATTGTT--AAATTGAAAA
68	0.16615	TGCATTGTTA--AATTGAAAAA
69	0.18244	GCATTGTTAA--ATTGAAAAAT
70	0.232909	CATTGTTAAA--TTGAAAAATG
74	0.108018	GTTAAAATTG--AAAATGGAAC
75	0.179869	TTAAAATTGA--AAATGGAACG
76	0.13866	TAAAATTGAA--AATGGAACGA
77	0.105143	AAAATTGAAA--ATGGAACGAA
78	0.143506	AAATTGAAAA--TGGAACGAAG
82	0.247995	TGAAAAATGG--ACGAAGGTTC
83	0.225104	GAAAAATGGA--CGAAGGTTCA
86	0.358887	AAATGGAACG--AGGTTCATAC
87	0.334131	AATGGAACGA--GGTTCATACA
93	0.37047	ACGAAGGTTC--TACAAGACGT
95	0.365109	GAAGGTTCAT--CAAGACGTTT
97	0.349163	AGGTTCATAC--AGACGTTTTT
98	0.522669	GGTTCATACA--GACGTTTTTA
100	0.200293	TTCATACAAG--CGTTTTTAAT
108	0.63767	AGACGTTTTT--ATAGCAGCTC
109	0.642412	GACGTTTTTA--TAGCAGCTCT
111	0.780393	CGTTTTTAAT--GCAGCTCTGT
114	0.433232	TTTTAATAGC--GCTCTGTCAC
123	0.474347	CAGCTCTGTC--CAAATGTGGG
125	0.499744	GCTCTGTCAC--AATGTGGGTT
126	0.724635	CTCTGTCACA--ATGTGGGTTC
127	0.686408	TCTGTCACAA--TGTGGGTTCT
146	0.815118	CTGTGCTGGT--TGGCCAGAAG
152	0.608099	TGGTATGGCC--GAAGCTACTC
154	0.593589	GTATGGCCAG--AGCTACTCGA
155	0.527985	TATGGCCAGA--GCTACTCGAT
159	0.63592	GCCAGAAGCT--CTCGATTCGA
164	0.712729	AAGCTACTCG--TTCGAGTGTT
169	0.789162	ACTCGATTCG--GTGTTGGCTT
185	0.876952	GGCTTGGGCG--TGCTCTGTAT
194	0.741373	GATGCTCTGT--TGAATGTGGC
197	0.828161	GCTCTGTATG--ATGTGGCTGG
198	0.762694	CTCTGTATGA--TGTGGCTGGT
209	0.829366	TGTGGCTGGT--CAGGGGCTCT
211	0.607335	TGGCTGGTAC--GGGGCTCTAA
220	0.522509	CAGGGGCTCT--AAAGAATTAG
221	0.356807	AGGGGCTCTA--AAGAATTAGA
222	0.246751	GGGGCTCTAA--AGAATTAGAA
223	0.377654	GGGCTCTAAA--GAATTAGAAC
225	0.297013	GCTCTAAAAG--ATTAGAACCT
226	0.386751	CTCTAAAAGA--TTAGAACCTG
229	0.373087	TAAAAGAATT--GAACCTGTGT
231	0.361274	AAAGAATTAG--ACCTGTGTTC
232	0.33239	AAGAATTAGA--CCTGTGTTCT
244	0.79905	CTGTGTTCTG--TTATGCTACA
247	0.715823	TGTTCTGATT--TGCTACAGAG
252	0.543961	TGATTATGCT--CAGAGATGTC
254	0.164144	ATTATGCTAC--GAGATGTCAA
256	0.18565	TATGCTACAG--GATGTCAAAA
258	0.451383	TGCTACAGAG--TGTCAAAAGG
263	0.349681	CAGAGATGTC--AAAGGGGATT
264	0.388804	AGAGATGTCA--AAGGGGATTC
265	0.448162	GAGATGTCAA--AGGGGATTCA
266	0.407992	AGATGTCAAA--GGGGATTCAT
271	0.469137	TCAAAAGGGG--TTCATGTTAC
275	0.345335	AAGGGGATTC--TGTTACAACA
280	0.464631	GATTCATGTT--CAACATACGG
282	0.29512	TTCATGTTAC--ACATACGGAT
283	0.309842	TCATGTTACA--CATACGGATT
285	0.382911	ATGTTACAAC--TACGGATTCT
287	0.304827	GTTACAACAT--CGGATTCTCA
291	0.426237	CAACATACGG--TTCTCAATTA
297	0.260521	ACGGATTCTC--ATTATATCTA
298	0.604043	CGGATTCTCA--TTATATCTAT
301	0.471137	ATTCTCAATT--TATCTATGGA
303	0.385982	TCTCAATTAT--TCTATGGAAA
307	0.363646	AATTATATCT--TGGAAAGTTT
311	0.314986	ATATCTATGG--AAGTTTCAGT
312	0.353991	TATCTATGGA--AGTTTCAGTA
313	0.415702	ATCTATGGAA--GTTTCAGTAC
319	0.523149	GGAAAGTTTC--GTACGATCGT
322	0.471621	AAGTTTCAGT--CGATCGTGAA
325	0.712676	TTTCAGTACG--TCGTGAAGAC
331	0.523712	TACGATCGTG--AGACTTCTTG
332	0.590371	ACGATCGTGA--GACTTCTTGG
334	0.492404	GATCGTGAAG--CTTCTTGGTC
347	0.77125	TCTTGGTCTT--TTTTACACTA
352	0.582129	GTCTTATTTT--CACTACTTCT
354	0.236853	CTTATTTTAC--CTACTTCTGA
357	0.330783	ATTTTACACT--CTTCTGAATT
364	0.643335	ACTACTTCTG--ATTTCTTCTC
365	0.580566	CTACTTCTGA--TTTCTTCTCA
375	0.399568	ATTTCTTCTC--GCAGAAGGTA
378	0.494313	TCTTCTCAGC--GAAGGTATGG
380	0.557609	TTCTCAGCAG--AGGTATGGCA
381	0.494912	TCTCAGCAGA--GGTATGGCAG
385	0.656848	AGCAGAAGGT--TGGCAGATGT
390	0.454061	AAGGTATGGC--GATGTGGGCA
392	0.759919	GGTATGGCAG--TGTGGGCAGT
400	0.363187	AGATGTGGGC--GTCCAGAATA
405	0	NA
407	0	NA
408	0	NA
410	0	NA
>URINIUY_DN25066_c1_g2::URINIUY_DN25066_c1_g2_i1::g.9::m.9_type:internal_len:141
4	0	NA
16	0.598349	GTTTTGGTTT--TATATCAGTC
18	0.559151	TTTGGTTTAT--TATCAGTCAT
20	0.596195	TGGTTTATAT--TCAGTCATTG
23	0.34835	TTTATATATC--GTCATTGGGT
27	0.479205	TATATCAGTC--TTGGGTATGT
34	0.699869	GTCATTGGGT--TGTATGGGCA
38	0.680883	TTGGGTATGT--TGGGCATATG
44	0.35094	ATGTATGGGC--TATGATGTAT
46	0.599812	GTATGGGCAT--TGATGTATAA
49	0.543329	TGGGCATATG--TGTATAATGT
53	0.451261	CATATGATGT--TAATGTTAAC
55	0.288938	TATGATGTAT--ATGTTAACAT
56	0.31846	ATGATGTATA--TGTTAACATA
61	0.478402	GTATAATGTT--ACATAGATTC
62	0.172584	TATAATGTTA--CATAGATTCG
64	0.300872	TAATGTTAAC--TAGATTCGTT
66	0.44503	ATGTTAACAT--GATTCGTTTA
68	0.39626	GTTAACATAG--TTCGTTTATC
76	0.832602	AGATTCGTTT--TCGCGGGCTT
88	0.865457	CGCGGGCTTG--TGGTCATAGC
94	0.437587	CTTGATGGTC--TAGCAATAGC
96	0.640916	TGATGGTCAT--GCAATAGCTC
99	0.397758	TGGTCATAGC--ATAGCTCAAT
100	0.460549	GGTCATAGCA--TAGCTCAATT
102	0.372976	TCATAGCAAT--GCTCAATTAA
107	0.22599	GCAATAGCTC--ATTAAGACTG
108	0.52293	CAATAGCTCA--TTAAGACTGT
111	0.522456	TAGCTCAATT--AGACTGTTGA
112	0.432722	AGCTCAATTA--GACTGTTGAA
114	0.222108	CTCAATTAAG--CTGTTGAATA
121	0.225892	AAGACTGTTG--ATATTAAATT
122	0.294951	AGACTGTTGA--TATTAAATTA
124	0.317684	ACTGTTGAAT--TTAAATTAAG
127	0.305547	GTTGAATATT--AATTAAGGAG
128	0.191358	TTGAATATTA--ATTAAGGAGC
129	0.366106	TGAATATTAA--TTAAGGAGCT
132	0.256419	ATATTAAATT--AGGAGCTTTA
133	0.311089	TATTAAATTA--GGAGCTTTAG
136	0.233116	TAAATTAAGG--GCTTTAGATT
142	0.576822	AAGGAGCTTT--GATTGTCAGA
144	0.586535	GGAGCTTTAG--TTGTCAGAAC
150	0.255304	TTAGATTGTC--GAACAAGACG
152	0.538941	AGATTGTCAG--ACAAGACGGC
153	0.31733	GATTGTCAGA--CAAGACGGCA
155	0.246532	TTGTCAGAAC--AGACGGCAAA
156	0.409229	TGTCAGAACA--GACGGCAAAC
158	0.215229	TCAGAACAAG--CGGCAAACTT
163	0.177583	ACAAGACGGC--AACTTCCAAA
164	0.391842	CAAGACGGCA--ACTTCCAAAG
165	0.25147	AAGACGGCAA--CTTCCAAAGG
171	0.555863	GCAAACTTCC--AAGGCGCTGC
172	0.592879	CAAACTTCCA--AGGCGCTGCA
173	0.378743	AAACTTCCAA--GGCGCTGCAA
182	0.246095	AAGGCGCTGC--AGACAAGATT
183	0.589144	AGGCGCTGCA--GACAAGATTT
185	0.440881	GCGCTGCAAG--CAAGATTTCA
187	0.24895	GCTGCAAGAC--AGATTTCAAT
188	0.318741	CTGCAAGACA--GATTTCAATA
190	0.388981	GCAAGACAAG--TTTCAATAGG
195	0.38474	ACAAGATTTC--ATAGGCAGGC
196	0.583391	CAAGATTTCA--TAGGCAGGCT
198	0.503273	AGATTTCAAT--GGCAGGCTTA
202	0.243654	TTCAATAGGC--GGCTTAATAG
208	0.598713	AGGCAGGCTT--ATAGTTATTT
209	0.545488	GGCAGGCTTA--TAGTTATTTA
211	0.55151	CAGGCTTAAT--GTTATTTACG
215	0.488148	CTTAATAGTT--TTTACGACAC
219	0.249136	ATAGTTATTT--CGACACTATG
222	0.302054	GTTATTTACG--CACTATGACA
224	0.275925	TATTTACGAC--CTATGACACG
227	0.584681	TTACGACACT--TGACACGATT
230	0.459948	CGACACTATG--CACGATTTTG
232	0.220175	ACACTATGAC--CGATTTTGAA
235	0.572468	CTATGACACG--TTTTGAAGTA
241	0.275372	CACGATTTTG--AGTATAATGA
242	0.328577	ACGATTTTGA--GTATAATGAA
245	0.359931	ATTTTGAAGT--TAATGAAATC
247	0.3134	TTTGAAGTAT--ATGAAATCGT
248	0.417534	TTGAAGTATA--TGAAATCGTT
251	0.222765	AAGTATAATG--AATCGTTCAA
252	0.147696	AGTATAATGA--ATCGTTCAAA
253	0.266007	GTATAATGAA--TCGTTCAAAA
260	0.192912	GAAATCGTTC--AAAGATTTTG
261	0.269828	AAATCGTTCA--AAGATTTTGA
262	0.364399	AATCGTTCAA--AGATTTTGAG
263	0.302634	ATCGTTCAAA--GATTTTGAGT
265	0.519033	CGTTCAAAAG--TTTTGAGTAC
271	0.416371	AAAGATTTTG--GTACAGCGAT
274	0.378921	GATTTTGAGT--CAGCGATATT
276	0.36749	TTTTGAGTAC--GCGATATTCT
280	0.68023	GAGTACAGCG--TATTCTTTCA
282	0.718586	GTACAGCGAT--TTCTTTCAGT
290	0.488734	ATATTCTTTC--GTTTAGTGTG
295	0.863406	CTTTCAGTTT--GTGTGGCGTC
307	0.650915	TGTGGCGTCT--TAATAATATG
309	0.526034	TGGCGTCTAT--ATAATATGTG
310	0.627933	GGCGTCTATA--TAATATGTGT
312	0.59718	CGTCTATAAT--ATATGTGTTG
313	0.466529	GTCTATAATA--TATGTGTTGT
315	0.488313	CTATAATAAT--TGTGTTGTGA
325	0.709061	ATGTGTTGTG--TGTGTGGATT
333	0.671389	TGATGTGTGG--TTACTATTGG
336	0.7028	TGTGTGGATT--CTATTGGCGT
339	0.820998	GTGGATTACT--TTGGCGTCAT
348	0.535618	TATTGGCGTC--TCAACGGAGA
351	0.620541	TGGCGTCATC--ACGGAGACGT
352	0.535216	GGCGTCATCA--CGGAGACGTT
356	0.563018	TCATCAACGG--GACGTTGGTG
358	0.509537	ATCAACGGAG--CGTTGGTGTT
376	0.785862	GTTTCTCGTT--TGTACCTCTT
380	0.558381	CTCGTTATGT--CCTCTTCACT
388	0.401534	GTACCTCTTC--CTATGACTTT
391	0.817217	CCTCTTCACT--TGACTTTGCA
394	0.402779	CTTCACTATG--CTTTGCAAAT
401	0.327394	ATGACTTTGC--AATCTTCGTG
402	0.695568	TGACTTTGCA--ATCTTCGTGC
403	0.793011	GACTTTGCAA--TCTTCGTGCC
>URINIUY_DN18690_c0_g1::URINIUY_DN18690_c0_g1_i1::g.10::m.10_type:5prime_partial
3	0	NA
6	0	NA
8	0	NA
10	0	NA
13	0.38853	AGCACATATC--CGACGCAGCT
16	0.413434	ACATATCACG--CGCAGCTTGA
20	0.435467	ATCACGACGC--GCTTGATCTA
26	0.785143	ACGCAGCTTG--TCTACTGGCT
30	0.675404	AGCTTGATCT--CTGGCTCATC
38	0.750722	CTACTGGCTC--TCGAGTGCGC
42	0.777902	TGGCTCATCG--GTGCGCAAGC
49	0.461206	TCGAGTGCGC--AGCTTATCTA
50	0.717762	CGAGTGCGCA--GCTTATCTAC
55	0.823439	GCGCAAGCTT--TCTACGTACC
59	0.327891	AAGCTTATCT--CGTACCTATA
63	0.3407	TTATCTACGT--CCTATAGACC
67	0.656276	CTACGTACCT--TAGACCAGCA
69	0.63847	ACGTACCTAT--GACCAGCAGC
71	0.380605	GTACCTATAG--CCAGCAGCTG
74	0.505165	CCTATAGACC--GCAGCTGATC
77	0.343863	ATAGACCAGC--GCTGATCAGT
82	0.69277	CCAGCAGCTG--TCAGTTCTTA
85	0.471646	GCAGCTGATC--GTTCTTATTC
92	0.722731	ATCAGTTCTT--TTCACTTGCA
96	0.193037	GTTCTTATTC--CTTGCAAAGA
102	0.16035	ATTCACTTGC--AAGATTAGTA
103	0.327354	TTCACTTGCA--AGATTAGTAA
104	0.330055	TCACTTGCAA--GATTAGTAAT
106	0.26776	ACTTGCAAAG--TTAGTAATAA
109	0.349968	TGCAAAGATT--GTAATAAGTT
112	0.271701	AAAGATTAGT--ATAAGTTCAT
113	0.267079	AAGATTAGTA--TAAGTTCATT
115	0.453886	GATTAGTAAT--AGTTCATTGA
116	0.21992	ATTAGTAATA--GTTCATTGAA
121	0.248814	TAATAAGTTC--TTGAAGACGA
125	0.385669	AAGTTCATTG--AGACGAGCAG
126	0.513128	AGTTCATTGA--GACGAGCAGG
128	0.402087	TTCATTGAAG--CGAGCAGGCT
131	0.616996	ATTGAAGACG--GCAGGCTGCA
134	0.424226	GAAGACGAGC--GGCTGCAGTA
141	0.500603	AGCAGGCTGC--GTAAACTCCT
144	0.628543	AGGCTGCAGT--AACTCCTACA
145	0.598926	GGCTGCAGTA--ACTCCTACAG
146	0.401106	GCTGCAGTAA--CTCCTACAGC
152	0.501212	GTAAACTCCT--CAGCGACCAG
154	0.323838	AAACTCCTAC--GCGACCAGGA
158	0.691428	TCCTACAGCG--CCAGGACTGG
161	0.452171	TACAGCGACC--GGACTGGGAA
164	0.593607	AGCGACCAGG--CTGGGAAGCC
170	0.587469	CAGGACTGGG--AGCCAGACAC
171	0.589285	AGGACTGGGA--GCCAGACACG
175	0.413392	CTGGGAAGCC--GACACGGAAG
177	0.495698	GGGAAGCCAG--CACGGAAGGG
179	0.163914	GAAGCCAGAC--CGGAAGGGAA
183	0.407774	CCAGACACGG--AGGGAACTTA
184	0.408973	CAGACACGGA--GGGAACTTAT
188	0.429814	CACGGAAGGG--ACTTATAGAT
189	0.166599	ACGGAAGGGA--CTTATAGATA
193	0.505364	AAGGGAACTT--TAGATATCGT
195	0.462885	GGGAACTTAT--GATATCGTGA
197	0.302042	GAACTTATAG--TATCGTGAAG
199	0.666565	ACTTATAGAT--TCGTGAAGCG
205	0.412174	AGATATCGTG--AGCGACATCA
206	0.406854	GATATCGTGA--GCGACATCAT
210	0.506676	TCGTGAAGCG--CATCATACGT
212	0.490819	GTGAAGCGAC--TCATACGTTG
215	0.367108	AAGCGACATC--TACGTTGATT
217	0.541114	GCGACATCAT--CGTTGATTAG
223	0.74976	TCATACGTTG--TTAGGTTGTC
226	0.75773	TACGTTGATT--GGTTGTCCGA
236	0.673912	AGGTTGTCCG--AGACGTGGAA
237	0.491789	GGTTGTCCGA--GACGTGGAAA
239	0.350234	TTGTCCGAAG--CGTGGAAAGA
245	0.283577	GAAGACGTGG--AAGAATGTTC
246	0.350082	AAGACGTGGA--AGAATGTTCA
247	0.495146	AGACGTGGAA--GAATGTTCAG
249	0.487083	ACGTGGAAAG--ATGTTCAGTT
250	0.5457	CGTGGAAAGA--TGTTCAGTTT
256	0.53151	AAGAATGTTC--GTTTCGCGTC
271	0.729303	CGCGTCGCTG--TTAACTTTAT
274	0.586207	GTCGCTGATT--ACTTTATGTA
275	0.431994	TCGCTGATTA--CTTTATGTAC
280	0.527054	GATTAACTTT--TGTACAGTTC
284	0.34009	AACTTTATGT--CAGTTCTATC
286	0.313386	CTTTATGTAC--GTTCTATCAT
292	0.718606	GTACAGTTCT--TCATTATTTG
295	0.57652	CAGTTCTATC--TTATTTGTTT
298	0.666116	TTCTATCATT--TTTGTTTTTG
312	0.819151	GTTTTTGCGG--TTCTGTTGTG
327	0.315954	GTTGTGTTGT--ATAGAAAAAT
328	0.34122	TTGTGTTGTA--TAGAAAAATG
330	0.418237	GTGTTGTAAT--GAAAAATGGA
332	0.110793	GTTGTAATAG--AAAATGGAAT
333	0.244144	TTGTAATAGA--AAATGGAATG
334	0.142922	TGTAATAGAA--AATGGAATGA
335	0.123173	GTAATAGAAA--ATGGAATGAA
336	0.138548	TAATAGAAAA--TGGAATGAAG
340	0.230585	AGAAAAATGG--ATGAAGGTGC
341	0.485871	GAAAAATGGA--TGAAGGTGCG
344	0.44511	AAATGGAATG--AGGTGCGTAC
345	0.373071	AATGGAATGA--GGTGCGTACA
353	0.442185	GAAGGTGCGT--CAAGACTTTT
355	0.49136	AGGTGCGTAC--AGACTTTTCT
356	0.71802	GGTGCGTACA--GACTTTTCTG
358	0.428448	TGCGTACAAG--CTTTTCTGAT
367	0.720699	GACTTTTCTG--TGGCAGCATT
372	0.651467	TTCTGATGGC--GCATTGTCAC
[truncated: 22,666 more rows]

## Sheet: Sheet2
>URINIUY_DN9513_c0_g1::URINIUY_DN9513_c0_g1_i1::g.1::m.1_type:internal_len:179_U
3	0	NA
4	0	NA				46
8	0	NA
14	0.40752	ACTTATCCTC--ACCACTGGAC
15	0.461225	CTTATCCTCA--CCACTGGACG
18	0.364848	ATCCTCAACC--CTGGACGCAC
23	0.239056	CAACCACTGG--CGCACACAAA
27	0.145886	CACTGGACGC--CACAAAAATG
29	0.122739	CTGGACGCAC--CAAAAATGAA
31	0.208478	GGACGCACAC--AAAATGAACC
32	0.395736	GACGCACACA--AAATGAACCT
33	0.283998	ACGCACACAA--AATGAACCTG
34	0.356139	CGCACACAAA--ATGAACCTGT
35	0.420478	GCACACAAAA--TGAACCTGTG
38	0.327262	CACAAAAATG--ACCTGTGATT
39	0.145848	ACAAAAATGA--CCTGTGATTT
46	0.646309	TGAACCTGTG--TTTTTATACT
52	0.686194	TGTGATTTTT--TACTATTGTT
54	0.482856	TGATTTTTAT--CTATTGTTCA
57	0.672061	TTTTTATACT--TTGTTCATTG
64	0.519635	ACTATTGTTC--TTGTAGCTTT
69	0.693993	TGTTCATTGT--GCTTTGACAT
76	0.547956	TGTAGCTTTG--CATTTGGGTT
78	0.699025	TAGCTTTGAC--TTTGGGTTCT
89	0.875669	TTTGGGTTCT--TGCTGGATGT
96	0.453512	TCTATGCTGG--TGTATGTATA
100	0.741567	TGCTGGATGT--TGTATATGGG
104	0.704747	GGATGTATGT--TATGGGTTTT
106	0.610688	ATGTATGTAT--TGGGTTTTGA
116	0.734315	ATGGGTTTTG--TCCCTTAGTC
123	0.606458	TTGATCCCTT--GTCCCAATAT
129	0.582162	CCTTAGTCCC--ATATTTATGC
130	0.625431	CTTAGTCCCA--TATTTATGCT
132	0.607024	TAGTCCCAAT--TTTATGCTAC
136	0.604167	CCCAATATTT--TGCTACACAC
141	0.462018	TATTTATGCT--CACACATGTG
143	0.225649	TTTATGCTAC--CACATGTGGT
145	0.197517	TATGCTACAC--CATGTGGTCA
147	0.499168	TGCTACACAC--TGTGGTCAAC
155	0.182693	ACATGTGGTC--ACTAACAATA
156	0.26912	CATGTGGTCA--CTAACAATAC
159	0.463012	GTGGTCAACT--ACAATACTCA
160	0.336173	TGGTCAACTA--CAATACTCAG
162	0.309185	GTCAACTAAC--ATACTCAGCC
163	0.51346	TCAACTAACA--TACTCAGCCG
165	0.349025	AACTAACAAT--CTCAGCCGAC
169	0.267787	AACAATACTC--GCCGACGTAT
174	0.339571	TACTCAGCCG--CGTATCAGAA
178	0.536441	CAGCCGACGT--TCAGAAAAAT
181	0.263512	CCGACGTATC--GAAAAATATT
183	0.22533	GACGTATCAG--AAAATATTTG
184	0.328471	ACGTATCAGA--AAATATTTGT
185	0.251456	CGTATCAGAA--AATATTTGTC
186	0.32755	GTATCAGAAA--ATATTTGTCG
187	0.396202	TATCAGAAAA--TATTTGTCGT
189	0.369105	TCAGAAAAAT--TTTGTCGTAT
198	0.758793	TATTTGTCGT--TTCGATGACC
203	0.590245	GTCGTATTCG--TGACCCAAAG
206	0.320619	GTATTCGATG--CCCAAAGGAG
210	0.303683	TCGATGACCC--AAGGAGATAG
211	0.433259	CGATGACCCA--AGGAGATAGA
212	0.276398	GATGACCCAA--GGAGATAGAA
215	0.391221	GACCCAAAGG--GATAGAAGCT
217	0.474093	CCCAAAGGAG--TAGAAGCTCA
219	0.484413	CAAAGGAGAT--GAAGCTCAGT
221	0.280686	AAGGAGATAG--AGCTCAGTTA
222	0.390816	AGGAGATAGA--GCTCAGTTAA
227	0.163879	ATAGAAGCTC--GTTAAAACTG
231	0.3978	AAGCTCAGTT--AAACTGATCA
232	0.415975	AGCTCAGTTA--AACTGATCAT
233	0.446196	GCTCAGTTAA--ACTGATCATC
234	0.22776	CTCAGTTAAA--CTGATCATCA
238	0.2826	GTTAAAACTG--TCATCATAAA
241	0.18934	AAAACTGATC--TCATAAAACT
244	0.272501	ACTGATCATC--TAAAACTGCA
246	0.299837	TGATCATCAT--AAACTGCAAA
247	0.184598	GATCATCATA--AACTGCAAAA
248	0.123545	ATCATCATAA--ACTGCAAAAG
249	0.20553	TCATCATAAA--CTGCAAAAGC
254	0.110742	ATAAAACTGC--AAAGCTTTAT
255	0.203222	TAAAACTGCA--AAGCTTTATA
256	0.133674	AAAACTGCAA--AGCTTTATAA
257	0.222772	AAACTGCAAA--GCTTTATAAT
263	0.370895	CAAAAGCTTT--TAATTTCATA
265	0.221393	AAAGCTTTAT--ATTTCATAAA
266	0.294876	AAGCTTTATA--TTTCATAAAT
271	0.158812	TTATAATTTC--TAAATATCAT
273	0.121864	ATAATTTCAT--AATATCATTA
274	0.194874	TAATTTCATA--ATATCATTAA
275	0.123755	AATTTCATAA--TATCATTAAA
277	0.268162	TTTCATAAAT--TCATTAAAAC
280	0.138445	CATAAATATC--TTAAAACCAA
283	0.193068	AAATATCATT--AAACCAATTT
284	0.132708	AATATCATTA--AACCAATTTT
285	0.19075	ATATCATTAA--ACCAATTTTT
286	0.195704	TATCATTAAA--CCAATTTTTC
289	0.359191	CATTAAAACC--ATTTTTCGGT
290	0.392591	ATTAAAACCA--TTTTTCGGTT
301	0.592602	TTTTTCGGTT--TATACGAGTA
303	0.630341	TTTCGGTTAT--TACGAGTACA
305	0.361935	TCGGTTATAT--CGAGTACATG
308	0.405221	GTTATATACG--GTACATGATG
311	0.197468	ATATACGAGT--CATGATGAAG
313	0.390276	ATACGAGTAC--TGATGAAGGT
316	0.663935	CGAGTACATG--TGAAGGTGTC
319	0.554135	GTACATGATG--AGGTGTCTAC
320	0.428329	TACATGATGA--GGTGTCTACG
328	0.579035	GAAGGTGTCT--CGTTTTTGAT
337	0.715957	TACGTTTTTG--TTCCGCTATC
345	0.878802	TGATTCCGCT--TCTGCCTTTC
356	0.500451	TCTGCCTTTC--AGTAATTGCG
357	0.695853	CTGCCTTTCA--GTAATTGCGG
360	0.682015	CCTTTCAAGT--ATTGCGGACC
361	0.697703	CTTTCAAGTA--TTGCGGACCT
368	0.238885	GTAATTGCGG--CCTACGAAAT
372	0.405759	TTGCGGACCT--CGAAATAATT
375	0.492375	CGGACCTACG--AATAATTGGA
376	0.317765	GGACCTACGA--ATAATTGGAT
377	0.348258	GACCTACGAA--TAATTGGATA
379	0.282595	CCTACGAAAT--ATTGGATAAA
380	0.300402	CTACGAAATA--TTGGATAAAC
385	0.309393	AAATAATTGG--TAAACTTGGA
387	0.31878	ATAATTGGAT--AACTTGGAGT
388	0.448821	TAATTGGATA--ACTTGGAGTT
389	0.242913	AATTGGATAA--CTTGGAGTTT
395	0.39081	ATAAACTTGG--GTTTATATCG
400	0.741147	CTTGGAGTTT--TATCGTTCTT
402	0.723136	TGGAGTTTAT--TCGTTCTTTA
412	0.625178	ATCGTTCTTT--GTGCTACCAT
418	0.684312	CTTTAGTGCT--CCATCTTACA
421	0.637638	TAGTGCTACC--TCTTACACTT
426	0.649288	CTACCATCTT--CACTTTCTGG
428	0.329748	ACCATCTTAC--CTTTCTGGTA
438	0.624037	ACTTTCTGGT--CCAACGTACT
441	0.534834	TTCTGGTACC--ACGTACTACA
442	0.368232	TCTGGTACCA--CGTACTACAG
446	0.435327	GTACCAACGT--CTACAGTGAT
449	0.624725	CCAACGTACT--CAGTGATCTT
451	0.323114	AACGTACTAC--GTGATCTTCT
455	0.669873	TACTACAGTG--TCTTCTCATG
463	0.383829	TGATCTTCTC--TGGAAAAGAG
467	0.341677	CTTCTCATGG--AAAGAGCAAC
468	0.369298	TTCTCATGGA--AAGAGCAACG
469	0.363326	TCTCATGGAA--AGAGCAACGA
470	0.336509	CTCATGGAAA--GAGCAACGAT
472	0.32776	CATGGAAAAG--GCAACGATTT
475	0.262758	GGAAAAGAGC--ACGATTTTCG
476	0.350051	GAAAAGAGCA--CGATTTTCGT
479	0.570821	AAGAGCAACG--TTTTCGTGAA
488	0.441097	GATTTTCGTG--AGCCATATAC
489	0.390825	ATTTTCGTGA--GCCATATACT
493	0.619402	TCGTGAAGCC--TATACTCCTC
495	0.685401	GTGAAGCCAT--TACTCCTCAG
497	0.438154	GAAGCCATAT--CTCCTCAGGT
504	0.361772	TATACTCCTC--GGTTGGGAAA
512	0.426821	TCAGGTTGGG--AAAATGTACT
513	0.463209	CAGGTTGGGA--AAATGTACTG
514	0.375622	AGGTTGGGAA--AATGTACTGA
515	0.543823	GGTTGGGAAA--ATGTACTGAC
516	0.350098	GTTGGGAAAA--TGTACTGACA
520	0.19767	GGAAAAATGT--CTGACAAAGG
524	0.178806	AAATGTACTG--CAAAGGAGTA
526	0	NA
527	0	NA
528	0	NA
531	0	NA
534	0	NA

## Sheet: Sheet3
>URINIUY_DN25213_c0_g3::URINIUY_DN25213_c0_g3_i1::g.2::m.2_type:5prime_partial_l
7	0	NA
10	0	NA				153
12	0.586554	TGTGGAGGAG--GTCACTCACA
16	0.319668	GAGGAGAGTC--CTCACAGCCA
20	0.313818	AGAGTCACTC--CAGCCAAGCC
22	0.506639	AGTCACTCAC--GCCAAGCCTT
26	0.366936	ACTCACAGCC--AGCCTTAGAT
27	0.563275	CTCACAGCCA--GCCTTAGATG
33	0.633017	GCCAAGCCTT--GATGAAGCTG
35	0.664425	CAAGCCTTAG--TGAAGCTGGG
38	0.804298	GCCTTAGATG--AGCTGGGCCC
39	0.776546	CCTTAGATGA--GCTGGGCCCG
53	0.696263	GGGCCCGTGG--AACTATGTTC
54	0.724959	GGCCCGTGGA--ACTATGTTCT
55	0.660881	GCCCGTGGAA--CTATGTTCTT
58	0.823483	CGTGGAAACT--TGTTCTTTGG
69	0.621727	TGTTCTTTGG--ACTGTGTATC
70	0.608217	GTTCTTTGGA--CTGTGTATCG
77	0.805826	GGAACTGTGT--TCGGCTAGCT
84	0.613133	TGTATCGGCT--GCTTACATAA
89	0.543525	CGGCTAGCTT--CATAACAGGT
91	0.490736	GCTAGCTTAC--TAACAGGTCT
93	0.515854	TAGCTTACAT--ACAGGTCTAT
94	0.309989	AGCTTACATA--CAGGTCTATC
96	0.359614	CTTACATAAC--GGTCTATCGT
102	0.732059	TAACAGGTCT--TCGTACGCAG
107	0.533333	GGTCTATCGT--CGCAGACAAC
111	0.288288	TATCGTACGC--GACAACAGTG
113	0.551332	TCGTACGCAG--CAACAGTGCT
115	0.476419	GTACGCAGAC--ACAGTGCTCT
116	0.430634	TACGCAGACA--CAGTGCTCTA
118	0.35707	CGCAGACAAC--GTGCTCTATA
126	0.581605	ACAGTGCTCT--TACAGAATGT
128	0.256456	AGTGCTCTAT--CAGAATGTAT
130	0.375437	TGCTCTATAC--GAATGTATTC
132	0.521282	CTCTATACAG--ATGTATTCCT
133	0.411445	TCTATACAGA--TGTATTCCTT
137	0.657371	TACAGAATGT--TTCCTTCTGG
157	0.812177	GCTTTTGGGT--TGTCAGCAGT
162	0.606536	TGGGTATGTC--GCAGTGGTAG
165	0.50922	GTATGTCAGC--GTGGTAGTGG
171	0.871965	CAGCAGTGGT--GTGGTCCTGG
182	0.535833	GTGGTCCTGG--AATGTGGCAT
183	0.698259	TGGTCCTGGA--ATGTGGCATA
184	0.640248	GGTCCTGGAA--TGTGGCATAT
191	0.595461	GAAATGTGGC--TATCGCCTGC
193	0.741355	AATGTGGCAT--TCGCCTGCGA
203	0.603864	ATCGCCTGCG--CCATTTAAGC
206	0.710683	GCCTGCGACC--TTTAAGCTTC
210	0.67104	GCGACCATTT--AGCTTCGACG
211	0.683334	CGACCATTTA--GCTTCGACGA
218	0.21672	TTAAGCTTCG--CGAAATGATA
221	0.489013	AGCTTCGACG--AATGATATCT
222	0.449459	GCTTCGACGA--ATGATATCTG
223	0.640065	CTTCGACGAA--TGATATCTGT
226	0.645315	CGACGAAATG--TATCTGTCGT
228	0.551353	ACGAAATGAT--TCTGTCGTTA
238	0.67259	ATCTGTCGTT--ATGTGATTAC
239	0.622807	TCTGTCGTTA--TGTGATTACT
244	0.561574	CGTTAATGTG--TTACTATACA
247	0.309736	TAATGTGATT--CTATACATAT
250	0.610641	TGTGATTACT--TACATATTGC
252	0.233193	TGATTACTAT--CATATTGCAG
254	0.316364	ATTACTATAC--TATTGCAGCC
256	0.6402	TACTATACAT--TTGCAGCCTG
261	0.565785	TACATATTGC--GCCTGCTGGA
271	0.607558	AGCCTGCTGG--AACTTGTGAT
272	0.743666	GCCTGCTGGA--ACTTGTGATC
273	0.449677	CCTGCTGGAA--CTTGTGATCA
280	0.746679	GAAACTTGTG--TCATGCTTGG
283	0.54518	ACTTGTGATC--TGCTTGGCAA
292	0.305783	CATGCTTGGC--ACAAGGAAAC
293	0.354504	ATGCTTGGCA--CAAGGAAACG
295	0.305427	GCTTGGCAAC--AGGAAACGTA
296	0.372466	CTTGGCAACA--GGAAACGTAT
299	0.269932	GGCAACAAGG--AACGTATATG
300	0.289423	GCAACAAGGA--ACGTATATGA
301	0.124203	CAACAAGGAA--CGTATATGAA
305	0.290634	AAGGAAACGT--TATGAAGTTA
307	0.534528	GGAAACGTAT--TGAAGTTAGC
310	0.261189	AACGTATATG--AGTTAGCAAA
311	0.197396	ACGTATATGA--GTTAGCAAAA
315	0.321198	ATATGAAGTT--GCAAAAGGAT
318	0.215545	TGAAGTTAGC--AAAGGATTAG
319	0.233322	GAAGTTAGCA--AAGGATTAGA
320	0.155863	AAGTTAGCAA--AGGATTAGAA
321	0.242338	AGTTAGCAAA--GGATTAGAAT
324	0.426547	TAGCAAAAGG--TTAGAATCTC
327	0.486944	CAAAAGGATT--GAATCTCCAT
329	0.28696	AAAGGATTAG--ATCTCCATAT
330	0.39949	AAGGATTAGA--TCTCCATATT
336	0.258694	TAGAATCTCC--TATTTTGATA
338	0.674411	GAATCTCCAT--TTTTGATACC
344	0.6457	CCATATTTTG--TACCTCCACT
346	0.332821	ATATTTTGAT--CCTCCACTAA
352	0.160376	TGATACCTCC--CTAAAAACAG
355	0.321378	TACCTCCACT--AAAACAGAAG
356	0.305244	ACCTCCACTA--AAACAGAAGT
357	0.309285	CCTCCACTAA--AACAGAAGTC
358	0.327091	CTCCACTAAA--ACAGAAGTCA
359	0.117956	TCCACTAAAA--CAGAAGTCAA
361	0.134589	CACTAAAAAC--GAAGTCAATC
363	0.155685	CTAAAAACAG--AGTCAATCAG
364	0.183918	TAAAAACAGA--GTCAATCAGT
368	0.22735	AACAGAAGTC--ATCAGTTGAT
369	0.407694	ACAGAAGTCA--TCAGTTGATT
372	0.309714	GAAGTCAATC--GTTGATTTTT
377	0.751812	CAATCAGTTG--TTTTTGGGCC
389	0.529624	TTTTGGGCCG--AACACATTCA
390	0.417947	TTTGGGCCGA--ACACATTCAA
391	0.265201	TTGGGCCGAA--CACATTCAAG
393	0.2581	GGGCCGAAAC--CATTCAAGAT
395	0.249055	GCCGAAACAC--TTCAAGATAT
399	0.191708	AAACACATTC--AGATATCTGA
400	0.305002	AACACATTCA--GATATCTGAC
402	0.388192	CACATTCAAG--TATCTGACGA
404	0.517663	CATTCAAGAT--TCTGACGACA
409	0.421424	AAGATATCTG--CGACATTGCT
412	0.415814	ATATCTGACG--CATTGCTCAT
414	0.452748	ATCTGACGAC--TTGCTCATCA
421	0.493783	GACATTGCTC--TCATAGCATT
424	0.440399	ATTGCTCATC--TAGCATTTGG
426	0.758494	TGCTCATCAT--GCATTTGGGA
429	0.589118	TCATCATAGC--TTTGGGACTC
436	0.510846	AGCATTTGGG--CTCTATTTTT
441	0.84161	TTGGGACTCT--TTTTTTTGGT
454	0.398769	TTTTTGGTTC--CATTTCCCTT
456	0.52719	TTTGGTTCAC--TTTCCCTTTA
466	0.731557	ATTTCCCTTT--TCGACGATGT
470	0.561194	CCCTTTATCG--CGATGTGGAA
473	0.526725	TTTATCGACG--TGTGGAATAC
479	0.402531	GACGATGTGG--ATACAACTTG
480	0.464056	ACGATGTGGA--TACAACTTGA
482	0.289221	GATGTGGAAT--CAACTTGATG
484	0.303636	TGTGGAATAC--ACTTGATGAT
485	0.252389	GTGGAATACA--CTTGATGATA
490	0.380839	ATACAACTTG--TGATAGAGAT
493	0.527094	CAACTTGATG--TAGAGATTCG
495	0.594626	ACTTGATGAT--GAGATTCGTG
497	0.520934	TTGATGATAG--GATTCGTGTG
499	0.668124	GATGATAGAG--TTCGTGTGCC
515	0.77399	GTGCCTTTCG--GTATGATAGG
518	0.720364	CCTTTCGAGT--TGATAGGACA
521	0.573065	TTCGAGTATG--TAGGACACTG
523	0.723118	CGAGTATGAT--GGACACTGCG
526	0.450285	GTATGATAGG--CACTGCGGTA
528	0.281107	ATGATAGGAC--CTGCGGTATG
536	0.864554	ACACTGCGGT--TGCTGTCACC
544	0.376528	GTATGCTGTC--CCTACATCAT
548	0.529371	GCTGTCACCT--CATCATCATC
550	0.631686	TGTCACCTAC--TCATCATCGG
553	0.644719	CACCTACATC--TCATCGGGAC
556	0.539129	CTACATCATC--TCGGGACCAT
562	0.636647	CATCATCGGG--CCATGTTCTG
565	0.82136	CATCGGGACC--TGTTCTGGGC
580	0.771618	CTGGGCCGCC--GCTGTCTAGT
588	0.750351	CCAGCTGTCT--GTCGTCATGA
595	0.575798	TCTAGTCGTC--TGACCGAAGT
598	0.429391	AGTCGTCATG--CCGAAGTTAT
602	0.45884	GTCATGACCG--AGTTATTATG
603	0.477626	TCATGACCGA--GTTATTATGC
607	0.734955	GACCGAAGTT--TTATGCAAGC
610	0.638999	CGAAGTTATT--TGCAAGCGTA
614	0.301086	GTTATTATGC--AGCGTACCTC
615	0.684221	TTATTATGCA--GCGTACCTCT
620	0.631805	ATGCAAGCGT--CCTCTTGCCT
634	0.672133	CTTGCCTTTG--TTTGTCAGTA
641	0.545605	TTGATTTGTC--GTACGTAGTC
644	0.5472	ATTTGTCAGT--CGTAGTCCTC
648	0.723721	GTCAGTACGT--GTCCTCGCTG
659	0.682885	GTCCTCGCTG--CTGCTTTGAG
668	0.655115	GACTGCTTTG--GAACGTATTC
670	0.558202	CTGCTTTGAG--ACGTATTCAA
671	0.283536	TGCTTTGAGA--CGTATTCAAG
675	0.532159	TTGAGAACGT--TTCAAGGAGT
679	0.424694	GAACGTATTC--AGGAGTGCGC
680	0.647294	AACGTATTCA--GGAGTGCGCT
683	0.534188	GTATTCAAGG--GTGCGCTGAA
692	0.647134	GAGTGCGCTG--AGGCTTTGAA
693	0.535539	AGTGCGCTGA--GGCTTTGAAG
701	0.502865	GAAGGCTTTG--AGGGATCGAA
702	0.382223	AAGGCTTTGA--GGGATCGAAC
706	0.390588	CTTTGAAGGG--TCGAACATAA
710	0.343086	GAAGGGATCG--ACATAATGAA
711	0.140947	AAGGGATCGA--CATAATGAAT
713	0.288367	GGGATCGAAC--TAATGAATTA
715	0.347945	GATCGAACAT--ATGAATTACT
716	0.268662	ATCGAACATA--TGAATTACTT
719	0.339255	GAACATAATG--ATTACTTTGC
720	0.380168	AACATAATGA--TTACTTTGCG
723	0.238834	ATAATGAATT--CTTTGCGATA
731	0.656996	TTACTTTGCG--TACACGTTTT
733	0.451687	ACTTTGCGAT--CACGTTTTAT
735	0.223307	TTTGCGATAC--CGTTTTATTG
742	0.450117	TACACGTTTT--TTGATAAATG
746	0.385837	CGTTTTATTG--TAAATGCAAG
748	0.263804	TTTTATTGAT--AATGCAAGAA
749	0.169948	TTTATTGATA--ATGCAAGAAG
750	0.194142	TTATTGATAA--TGCAAGAAGA
754	0.119141	TGATAAATGC--AGAAGAGATT
755	0.298567	GATAAATGCA--GAAGAGATTG
757	0.324686	TAAATGCAAG--AGAGATTGGG
758	0.297686	AAATGCAAGA--GAGATTGGGT
760	0.436909	ATGCAAGAAG--GATTGGGTAC
762	0.582366	GCAAGAAGAG--TTGGGTACTC
769	0.687055	GAGATTGGGT--CTCTGGTTCA
779	0.509792	ACTCTGGTTC--TCAACATTTG
782	0.317353	CTGGTTCATC--ACATTTGAAT
783	0.331602	TGGTTCATCA--CATTTGAATG
785	0.3887	GTTCATCAAC--TTTGAATGTC
790	0.345704	TCAACATTTG--ATGTCTTAAA
791	0.333663	CAACATTTGA--TGTCTTAAAC
798	0.296209	TGAATGTCTT--AACAATACTA
799	0.235438	GAATGTCTTA--ACAATACTAT
800	0.121108	AATGTCTTAA--CAATACTATA
802	0.103925	TGTCTTAAAC--ATACTATAAA
803	0.257915	GTCTTAAACA--TACTATAAAT
805	0.162074	CTTAAACAAT--CTATAAATTT
808	0.259112	AAACAATACT--TAAATTTGAA
810	0.232547	ACAATACTAT--AATTTGAAGC
811	0.401716	CAATACTATA--ATTTGAAGCG
812	0.254203	AATACTATAA--TTTGAAGCGT
817	0.382517	TATAAATTTG--AGCGTATCCT
818	0.397607	ATAAATTTGA--GCGTATCCTT
823	0.709762	TTTGAAGCGT--TCCTTAGTGG
829	0.792778	GCGTATCCTT--GTGGCCCAAT
837	0.502442	TTAGTGGCCC--ATGCTTGGAC
838	0.75499	TAGTGGCCCA--TGCTTGGACA
846	0.302912	CAATGCTTGG--CAAATATGCA
848	0.249837	ATGCTTGGAC--AATATGCAGT
849	0.561086	TGCTTGGACA--ATATGCAGTA
850	0.481238	GCTTGGACAA--TATGCAGTAG
852	0.514276	TTGGACAAAT--TGCAGTAGTG
856	0.230353	ACAAATATGC--GTAGTGGCAT
859	0.646798	AATATGCAGT--GTGGCATGCT
865	0.734395	CAGTAGTGGC--TGCTCATGTG
871	0.715252	TGGCATGCTC--TGTGTTTTGT
885	0.72331	GTTTTGTGGG--TTCCAAGCCA
890	0.410907	GTGGGATTCC--AGCCAGAACA
891	0.494677	TGGGATTCCA--GCCAGAACAA
895	0.248406	ATTCCAAGCC--GAACAACTAT
897	0.258169	TCCAAGCCAG--ACAACTATAA
898	0.19199	CCAAGCCAGA--CAACTATAAC
900	0.127655	AAGCCAGAAC--ACTATAACAG
901	0.261888	AGCCAGAACA--CTATAACAGA
904	0.248833	CAGAACAACT--TAACAGAAAA
906	0.196834	GAACAACTAT--ACAGAAAATC
907	0.120422	AACAACTATA--CAGAAAATCC
909	0.193105	CAACTATAAC--GAAAATCCTG
911	0.277659	ACTATAACAG--AAATCCTGGA
912	0.203454	CTATAACAGA--AATCCTGGAA
913	0.128547	TATAACAGAA--ATCCTGGAAA
914	0.251441	ATAACAGAAA--TCCTGGAAAG
921	0.278821	AAAATCCTGG--AAGTTTGTCA
922	0.439326	AAATCCTGGA--AGTTTGTCAT
923	0.512837	AATCCTGGAA--GTTTGTCATG
931	0.547054	AAAGTTTGTC--TGTCTTTGGG
942	0.810167	TGTCTTTGGG--TTTTTGGCTT
953	0.466445	TTTTTGGCTT--CAACATGTTT
955	0.516617	TTTGGCTTAC--ACATGTTTGT
956	0.469156	TTGGCTTACA--CATGTTTGTG
958	0.652815	GGCTTACAAC--TGTTTGTGCT
971	0.691808	TTTGTGCTCT--TCTAACATGC
975	0.753221	TGCTCTATCT--ACATGCCGAT
976	0.446494	GCTCTATCTA--CATGCCGATG
978	0.572091	TCTATCTAAC--TGCCGATGGT
984	0.63669	TAACATGCCG--TGGTGTGAAG
992	0.64884	CGATGGTGTG--AGAAGTTACT
993	0.423094	GATGGTGTGA--GAAGTTACTG
995	0.533611	TGGTGTGAAG--AGTTACTGTA
996	0.350975	GGTGTGAAGA--GTTACTGTAA
1000	0.312052	TGAAGAAGTT--CTGTAAAGAG
1005	0.249714	AAGTTACTGT--AAGAGTCAAA
1006	0.238426	AGTTACTGTA--AGAGTCAAAA
1007	0.236164	GTTACTGTAA--GAGTCAAAAC
1009	0.225294	TACTGTAAAG--GTCAAAACAT
1013	0.262174	GTAAAGAGTC--AAACATCGGC
1014	0.28931	TAAAGAGTCA--AACATCGGCG
1015	0.373985	AAAGAGTCAA--ACATCGGCGA
1016	0.263191	AAGAGTCAAA--CATCGGCGAG
1018	0.574265	GAGTCAAAAC--TCGGCGAGGC
1025	0.614902	AACATCGGCG--GGCGATTTAC
1030	0.846667	CGGCGAGGCG--TTTACTGTTC
1034	0.721539	GAGGCGATTT--CTGTTCTGGT
1049	0.519854	TCTGGTTGGG--AAAAGGCATG
1050	0.512579	CTGGTTGGGA--AAAGGCATGT
1051	0.549772	TGGTTGGGAA--AAGGCATGTT
1052	0.489743	GGTTGGGAAA--AGGCATGTTT
1053	0.337108	GTTGGGAAAA--GGCATGTTTA
1057	0.164111	GGAAAAAGGC--TGTTTAAAAT
1063	0.624762	AGGCATGTTT--AAATTCCTGG
1064	0.562143	GGCATGTTTA--AATTCCTGGA
1065	0.474142	GCATGTTTAA--ATTCCTGGAG
1066	0.492578	CATGTTTAAA--TTCCTGGAGT
1074	0.365199	AAATTCCTGG--GTCAAAGCCA
1078	0.611763	TCCTGGAGTC--AAGCCACCGT
1079	0.674608	CCTGGAGTCA--AGCCACCGTG
1080	0.674257	CTGGAGTCAA--GCCACCGTGG
1084	0.534619	AGTCAAAGCC--CCGTGGTGTT
1098	0.716513	TGGTGTTTGT--ATTGCCAGAG
1099	0.730797	GGTGTTTGTA--TTGCCAGAGC
1105	0.289243	TGTAATTGCC--GAGCCAATAA
1107	0.388469	TAATTGCCAG--GCCAATAAGC
1111	0.569209	TGCCAGAGCC--ATAAGCCTCT
1112	0.740185	GCCAGAGCCA--TAAGCCTCTC
1114	0.653595	CAGAGCCAAT--AGCCTCTCGT
1115	0.567912	AGAGCCAATA--GCCTCTCGTA
1125	0.795097	AGCCTCTCGT--TTCGTAGCAG
1131	0.710354	TCGTATTCGT--GCAGGAGGAA
1134	0.474565	TATTCGTAGC--GGAGGAATGT
1137	0.627752	TCGTAGCAGG--GGAATGTACC
1140	0.499325	TAGCAGGAGG--ATGTACCAGA
1141	0.469803	AGCAGGAGGA--TGTACCAGAT
1145	0.473317	GGAGGAATGT--CCAGATATCC
1148	0.380933	GGAATGTACC--GATATCCTTG
1150	0.508557	AATGTACCAG--TATCCTTGTC
1152	0.79245	TGTACCAGAT--TCCTTGTCGT
1164	0.474179	CCTTGTCGTC--TATACTAATC
1166	0.711383	TTGTCGTCAT--TACTAATCTG
1168	0.445244	GTCGTCATAT--CTAATCTGGT
1171	0.599912	GTCATATACT--ATCTGGTGAA
1172	0.373974	TCATATACTA--TCTGGTGAAA
1180	0.424921	TAATCTGGTG--AAGCATCGTA
1181	0.322361	AATCTGGTGA--AGCATCGTAC
1182	0.62725	ATCTGGTGAA--GCATCGTACA
1185	0.621965	TGGTGAAAGC--TCGTACAGCG
1190	0.498614	AAAGCATCGT--CAGCGCTTTC
1192	0.39019	AGCATCGTAC--GCGCTTTCAA
1201	0.658214	CAGCGCTTTC--ATCTTCTCTT
1202	0.742526	AGCGCTTTCA--TCTTCTCTTA
1212	0.338181	ATCTTCTCTT--CAAATGAGTA
1214	0.227389	CTTCTCTTAC--AATGAGTAAT
1215	0.376881	TTCTCTTACA--ATGAGTAATG
1216	0.349526	TCTCTTACAA--TGAGTAATGA
1219	0.175449	CTTACAAATG--GTAATGAATA
1222	0	NA
1223	0	NA
1226	0	NA
1227	0	NA
1229	0	NA
1230	0	NA

## Sheet: Sheet4
>URINIUY_DN25045_c6_g1::URINIUY_DN25045_c6_g1_i5::g.3::m.3_type:complete_len:407
1	0	NA
19	0.4399	GCTGTTGCGG--AGTATTGGAA
20	0.534445	CTGTTGCGGA--GTATTGGAAA				130
23	0.42807	TTGCGGAAGT--TTGGAAAAAA				0
28	0.0865615	GAAGTATTGG--AAAAAGAAAA
29	0.110197	AAGTATTGGA--AAAAGAAAAT
30	0.0796042	AGTATTGGAA--AAAGAAAATA
31	0.106284	GTATTGGAAA--AAGAAAATAC
32	0.107156	TATTGGAAAA--AGAAAATACA
33	0.067288	ATTGGAAAAA--GAAAATACAA
35	0.0692799	TGGAAAAAAG--AAATACAAAA
36	0.036739	GGAAAAAAGA--AATACAAAAA
37	0.0451756	GAAAAAAGAA--ATACAAAAAG
38	0.0567911	AAAAAAGAAA--TACAAAAAGG
40	0.0407182	AAAAGAAAAT--CAAAAAGGAA
42	0.0451063	AAGAAAATAC--AAAAGGAATG
43	0.13695	AGAAAATACA--AAAGGAATGA
44	0.10018	GAAAATACAA--AAGGAATGAG
45	0.0663613	AAAATACAAA--AGGAATGAGA
46	0.118011	AAATACAAAA--GGAATGAGAG
49	0.144319	TACAAAAAGG--ATGAGAGAGA
50	0.185916	ACAAAAAGGA--TGAGAGAGAA
53	0.154874	AAAAGGAATG--GAGAGAATAT
55	0.154858	AAGGAATGAG--GAGAATATAA
57	0.237584	GGAATGAGAG--GAATATAATT
59	0.219875	AATGAGAGAG--ATATAATTTG
60	0.300134	ATGAGAGAGA--TATAATTTGG
62	0.462484	GAGAGAGAAT--TAATTTGGAG
64	0.424441	GAGAGAATAT--ATTTGGAGGA
65	0.423841	AGAGAATATA--TTTGGAGGAC
71	0.450191	TATAATTTGG--GGACTTCGAG
74	0.32176	AATTTGGAGG--CTTCGAGGAA
80	0.595602	GAGGACTTCG--GGAATCGTTT
83	0.56881	GACTTCGAGG--ATCGTTTGAT
84	0.541729	ACTTCGAGGA--TCGTTTGATA
92	0.547724	GAATCGTTTG--TATCCCGAAG
94	0.627535	ATCGTTTGAT--TCCCGAAGTA
100	0.596111	TGATATCCCG--AGTATGTGCT
101	0.601161	GATATCCCGA--GTATGTGCTG
104	0.545393	ATCCCGAAGT--TGTGCTGAAA
112	0.40737	GTATGTGCTG--AATGTGTAAG
113	0.369334	TATGTGCTGA--ATGTGTAAGA
114	0.418726	ATGTGCTGAA--TGTGTAAGAA
120	0.3449	TGAAATGTGT--AGAAATCGGA
121	0.287493	GAAATGTGTA--GAAATCGGAT
123	0.284629	AATGTGTAAG--AATCGGATGA
124	0.396778	ATGTGTAAGA--ATCGGATGAC
125	0.481797	TGTGTAAGAA--TCGGATGACG
130	0.465984	AAGAAATCGG--TGACGCATGA
133	0.286748	AAATCGGATG--CGCATGAACT
137	0.579581	CGGATGACGC--TGAACTCACC
140	0.487634	ATGACGCATG--ACTCACCGAT
141	0.346856	TGACGCATGA--CTCACCGATT
145	0.396456	GCATGAACTC--CCGATTTTGC
149	0.785164	GAACTCACCG--TTTTGCCGTT
160	0.526976	TTTTGCCGTT--AATGTTGGAA
161	0.461118	TTTGCCGTTA--ATGTTGGAAC
162	0.675479	TTGCCGTTAA--TGTTGGAACT
169	0.47009	TAAATGTTGG--ACTTCCTGTA
170	0.37861	AAATGTTGGA--CTTCCTGTAC
179	0.666611	AACTTCCTGT--CGGCATCGGG
184	0.82163	CCTGTACGGC--TCGGGCTGGT
196	0.829205	CGGGCTGGTG--ACCTCGGCAT
197	0.685088	GGGCTGGTGA--CCTCGGCATT
205	0.635771	GAACCTCGGC--TTGGGATGAC
211	0.753389	CGGCATTGGG--TGACAGCAGA
214	0.420588	CATTGGGATG--CAGCAGAACT
216	0.457602	TTGGGATGAC--GCAGAACTTT
219	0.374934	GGATGACAGC--GAACTTTTGA
221	0.420487	ATGACAGCAG--ACTTTTGAGC
222	0.399466	TGACAGCAGA--CTTTTGAGCA
229	0.530318	AGAACTTTTG--GCATGATCAT
232	0.50636	ACTTTTGAGC--TGATCATGAC
235	0.759729	TTTGAGCATG--TCATGACGGC
238	0.547582	GAGCATGATC--TGACGGCCAA
241	0.205582	CATGATCATG--CGGCCAAAAA
247	0.363296	CATGACGGCC--AAAACTGGCA
248	0.418546	ATGACGGCCA--AAACTGGCAG
249	0.521119	TGACGGCCAA--AACTGGCAGA
250	0.45921	GACGGCCAAA--ACTGGCAGAG
251	0.370554	ACGGCCAAAA--CTGGCAGAGC
257	0.32853	AAAAACTGGC--GAGCTTCTTC
259	0.630034	AAACTGGCAG--GCTTCTTCGA
269	0.87927	AGCTTCTTCG--GGATGGCCCT
272	0.615089	TTCTTCGAGG--TGGCCCTAAA
280	0.721791	GGATGGCCCT--AACTGTTCAA
281	0.398764	GATGGCCCTA--ACTGTTCAAA
282	0.206637	ATGGCCCTAA--CTGTTCAAAA
289	0.211723	TAAACTGTTC--AAACAATGCC
290	0.349306	AAACTGTTCA--AACAATGCCC
291	0.44947	AACTGTTCAA--ACAATGCCCT
292	0.340584	ACTGTTCAAA--CAATGCCCTG
294	0.436698	TGTTCAAAAC--ATGCCCTGCT
295	0.574078	GTTCAAAACA--TGCCCTGCTT
309	0.885396	CCTGCTTTGG--TCTTGTCTGC
331	0.488906	CGCGGTGGTC--AATCCACGAA
332	0.551756	GCGGTGGTCA--ATCCACGAAG
333	0.674537	CGGTGGTCAA--TCCACGAAGA
337	0.130028	GGTCAAATCC--CGAAGATAAA
340	0.302303	CAAATCCACG--AGATAAAGTT
341	0.19322	AAATCCACGA--GATAAAGTTC
343	0.317975	ATCCACGAAG--TAAAGTTCAA
345	0.393859	CCACGAAGAT--AAGTTCAATC
346	0.363017	CACGAAGATA--AGTTCAATCG
347	0.358777	ACGAAGATAA--GTTCAATCGC
352	0.324949	GATAAAGTTC--ATCGCAGCGT
353	0.575108	ATAAAGTTCA--TCGCAGCGTG
358	0.666586	GTTCAATCGC--GCGTGTTCGA
368	0.678805	AGCGTGTTCG--GAACCTGTAC
370	0.658164	CGTGTTCGAG--ACCTGTACTT
371	0.50328	GTGTTCGAGA--CCTGTACTTC
377	0.529436	GAGAACCTGT--CTTCGAGCTG
383	0.825439	CTGTACTTCG--GCTGCGTGAG
392	0.814472	GAGCTGCGTG--GATGTGGCCC
394	0.894355	GCTGCGTGAG--TGTGGCCCCG
408	0.841792	GGCCCCGCGG--GAGGTCAGCG
410	0.825996	CCCCGCGGAG--GGTCAGCGAG
415	0.644092	CGGAGAGGTC--GCGAGGAGGA
419	0.632572	GAGGTCAGCG--GGAGGAACAC
422	0.592138	GTCAGCGAGG--GGAACACCTT
425	0.606765	AGCGAGGAGG--ACACCTTACC
426	0.412517	GCGAGGAGGA--CACCTTACCA
428	0.307785	GAGGAGGAAC--CCTTACCATC
433	0.369286	GGAACACCTT--CCATCAAAAC
436	0.419566	ACACCTTACC--TCAAAACAGC
439	0.310859	CCTTACCATC--AAACAGCTAT
440	0.281973	CTTACCATCA--AACAGCTATG
441	0.329387	TTACCATCAA--ACAGCTATGA
442	0.195693	TACCATCAAA--CAGCTATGAG
444	0.288405	CCATCAAAAC--GCTATGAGTC
448	0.612708	CAAAACAGCT--TGAGTCGCTT
451	0.648971	AACAGCTATG--GTCGCTTACG
459	0.588932	TGAGTCGCTT--CGTTTTGTAG
468	0.422184	TACGTTTTGT--GAGAAAGTTT
470	0.457403	CGTTTTGTAG--GAAAGTTTAC
472	0.344316	TTTTGTAGAG--AAGTTTACTT
473	0.342641	TTTGTAGAGA--AGTTTACTTC
474	0.51115	TTGTAGAGAA--GTTTACTTCT
479	0.434011	GAGAAAGTTT--CTTCTATTGC
485	0.622098	GTTTACTTCT--TTGCAACAAT
490	0.34082	CTTCTATTGC--ACAATATCCT
491	0.442335	TTCTATTGCA--CAATATCCTG
493	0.460903	CTATTGCAAC--ATATCCTGCT
494	0.548316	TATTGCAACA--TATCCTGCTG
496	0.795721	TTGCAACAAT--TCCTGCTGGT
514	0.824932	GGTGTTCTTC--TCCTGCCTCC
525	0.386176	TCCTGCCTCC--CAAATCATCT
527	0.459473	CTGCCTCCAC--AATCATCTCT
528	0.515374	TGCCTCCACA--ATCATCTCTA
529	0.679772	GCCTCCACAA--TCATCTCTAT
532	0.216183	TCCACAAATC--TCTCTATAAA
538	0.40767	AATCATCTCT--TAAAGAGGTA
540	0.460698	TCATCTCTAT--AAGAGGTACT
541	0.473433	CATCTCTATA--AGAGGTACTT
542	0.330097	ATCTCTATAA--GAGGTACTTC
544	0.501235	CTCTATAAAG--GGTACTTCGG
548	0.435793	ATAAAGAGGT--CTTCGGCCAC
557	0.483472	TACTTCGGCC--CGACACACGT
560	0.495851	TTCGGCCACG--CACACGTATG
562	0.382253	CGGCCACGAC--CACGTATGAT
564	0.234856	GCCACGACAC--CGTATGATTT
568	0.640978	CGACACACGT--TGATTTTGAA
571	0.703913	CACACGTATG--TTTTGAACCT
577	0.319223	TATGATTTTG--ACCTTGAATA
578	0.265813	ATGATTTTGA--CCTTGAATAC
584	0.502085	TTGAACCTTG--ATACTGGCTG
585	0.729366	TGAACCTTGA--TACTGGCTGC
587	0.597099	AACCTTGAAT--CTGGCTGCCT
602	0.790962	CTGCCTTTCG--CCCCCTCCAG
611	0.617642	GACCCCCTCC--GCCAGGAATC
615	0.62254	CCCTCCAGCC--GGAATCTACG
618	0.484169	TCCAGCCAGG--ATCTACGAAG
619	0.563215	CCAGCCAGGA--TCTACGAAGT
623	0.535934	CCAGGAATCT--CGAAGTTGTT
626	0.616474	GGAATCTACG--AGTTGTTTTG
627	0.513512	GAATCTACGA--GTTGTTTTGG
638	0.573381	GTTGTTTTGG--GTCACAATCC
642	0.494403	TTTTGGAGTC--CAATCCTGGG
644	0.492877	TTGGAGTCAC--ATCCTGGGCA
645	0.78486	TGGAGTCACA--TCCTGGGCAG
654	0.459077	AATCCTGGGC--GCTGCAATCA
660	0.568471	GGGCAGCTGC--ATCAGTCGAG
661	0.737369	GGCAGCTGCA--TCAGTCGAGA
664	0.510756	AGCTGCAATC--GTCGAGAGTT
669	0.652159	CAATCAGTCG--GAGTTCCTTC
671	0.496154	ATCAGTCGAG--GTTCCTTCAA
680	0.447505	GAGTTCCTTC--AGAGGAGGAG
681	0.543587	AGTTCCTTCA--GAGGAGGAGA
683	0.449251	TTCCTTCAAG--GGAGGAGAAC
686	0.519408	CTTCAAGAGG--GGAGAACGCA
689	0.301176	CAAGAGGAGG--GAACGCAATA
691	0.409242	AGAGGAGGAG--ACGCAATACG
692	0.355881	GAGGAGGAGA--CGCAATACGC
696	0.459349	AGGAGAACGC--ATACGCTCGT
697	0.626426	GGAGAACGCA--TACGCTCGTA
699	0.448376	AGAACGCAAT--CGCTCGTACA
707	0.554814	ATACGCTCGT--CACCAGTCAC
709	0.376632	ACGCTCGTAC--CCAGTCACGA
712	0.527082	CTCGTACACC--GTCACGACTG
716	0.323187	TACACCAGTC--CGACTGGGAG
719	0.627561	ACCAGTCACG--CTGGGAGGTC
725	0.648958	CACGACTGGG--GGTCAGACAC
730	0.381809	CTGGGAGGTC--GACACGGAAA
732	0.488518	GGGAGGTCAG--CACGGAAAGG
734	0.150761	GAGGTCAGAC--CGGAAAGGAA
738	0.408125	TCAGACACGG--AAGGAACTGG
739	0.455622	CAGACACGGA--AGGAACTGGT
740	0.384075	AGACACGGAA--GGAACTGGTA
743	0.365386	CACGGAAAGG--ACTGGTACAA
744	0.186064	ACGGAAAGGA--CTGGTACAAA
750	0.342136	AGGAACTGGT--CAAATTGTGA
752	0.218487	GAACTGGTAC--AATTGTGAAG
753	0.473431	AACTGGTACA--ATTGTGAAGC
754	0.577071	ACTGGTACAA--TTGTGAAGCG
760	0.378629	ACAAATTGTG--AGCGACACCA
761	0.300853	CAAATTGTGA--GCGACACCAA
765	0.485739	TTGTGAAGCG--CACCAAGCGT
767	0.310547	GTGAAGCGAC--CCAAGCGTTG
770	0.394494	AAGCGACACC--AGCGTTGATC
771	0.605603	AGCGACACCA--GCGTTGATCA
778	0.770929	CCAAGCGTTG--TCAGGTTAGC
781	0.550997	AGCGTTGATC--GGTTAGCAGG
786	0.722911	TGATCAGGTT--GCAGGTGATG
789	0.550837	TCAGGTTAGC--GGTGATGTGG
794	0.658397	TTAGCAGGTG--TGTGGAACGT
800	0.57559	GGTGATGTGG--ACGTATGTTT
801	0.357455	GTGATGTGGA--CGTATGTTTA
805	0.657652	TGTGGAACGT--TGTTTAGTTT
811	0.79314	ACGTATGTTT--GTTTCGGGTT
822	0.560402	GTTTCGGGTT--CTGATCAACT
826	0.645384	CGGGTTACTG--TCAACTTTAT
829	0.286446	GTTACTGATC--ACTTTATGTA
830	0.287276	TTACTGATCA--CTTTATGTAT
835	0.494489	GATCAACTTT--TGTATAGTTC
839	0.534243	AACTTTATGT--TAGTTCCATC
841	0.550279	CTTTATGTAT--GTTCCATCAT
847	0.520435	GTATAGTTCC--TCATTATTTG
850	0.519726	TAGTTCCATC--TTATTTGTTT
853	0.690565	TTCCATCATT--TTTGTTTTTG
867	0.76626	GTTTTTGTGG--TTTTGTTGTG
883	0.581453	TTGTGTTTTG--TCGAGAAATG
887	0.330444	GTTTTGATCG--GAAATGGAAT
889	0.263835	TTTGATCGAG--AATGGAATGA
890	0.335427	TTGATCGAGA--ATGGAATGAG
891	0.349869	TGATCGAGAA--TGGAATGAGA
895	0.433395	CGAGAAATGG--ATGAGATGGC
896	0.485769	GAGAAATGGA--TGAGATGGCA
899	0.349415	AAATGGAATG--GATGGCATAC
901	0.376583	ATGGAATGAG--TGGCATACAA
906	0.332292	ATGAGATGGC--TACAAGTCAT
908	0.345775	GAGATGGCAT--CAAGTCATTT
910	0.26067	GATGGCATAC--AGTCATTTTT
911	0.397243	ATGGCATACA--GTCATTTTTA
915	0.338212	CATACAAGTC--TTTTTAGTTT
921	0.678773	AGTCATTTTT--GTTTCGTCAA
930	0.278941	TAGTTTCGTC--ATGTTACAAA
931	0.489033	AGTTTCGTCA--TGTTACAAAC
936	0.634366	CGTCAATGTT--CAAACCTGGC
938	0.302855	TCAATGTTAC--AACCTGGCTG
939	0.698897	CAATGTTACA--ACCTGGCTGT
940	0.32222	AATGTTACAA--CCTGGCTGTT
951	0.92417	CCTGGCTGTT--TGCTGGTACG
959	0.474282	TTATGCTGGT--CGGGCAGAAA
965	0.393001	TGGTACGGGC--GAAATTACTT
967	0.464391	GTACGGGCAG--AATTACTTGA
968	0.414432	TACGGGCAGA--ATTACTTGAT
969	0.478709	ACGGGCAGAA--TTACTTGATT
972	0.407822	GGCAGAAATT--CTTGATTCTA
977	0.606466	AAATTACTTG--TTCTAGCGTC
982	0.808444	ACTTGATTCT--GCGTCGGTAT
991	0.821835	TAGCGTCGGT--TAGCTGCAGC
993	0.840633	GCGTCGGTAT--GCTGCAGCTC
999	0.518079	GTATAGCTGC--GCTCTGTACG
1007	0.663813	GCAGCTCTGT--CGAATGCGGC
1010	0.847592	GCTCTGTACG--ATGCGGCTGG
1011	0.816199	CTCTGTACGA--TGCGGCTGGT
1022	0.879143	TGCGGCTGGT--TAGGACCTCT
1024	0.746454	CGGCTGGTAT--GGACCTCTAA
1027	0.309735	CTGGTATAGG--CCTCTAAGAA
1033	0.494073	TAGGACCTCT--AGAAAGTGAG
1034	0.402464	AGGACCTCTA--GAAAGTGAGA
1036	0.35682	GACCTCTAAG--AAGTGAGAAG
1037	0.304314	ACCTCTAAGA--AGTGAGAAGT
1038	0.391185	CCTCTAAGAA--GTGAGAAGTT
1042	0.271632	TAAGAAAGTG--GAAGTTCTAT
1044	0.35429	AGAAAGTGAG--AGTTCTATTT
1045	0.33244	GAAAGTGAGA--GTTCTATTTT
1051	0.591146	GAGAAGTTCT--TTTTAATTAT
1056	0.586084	GTTCTATTTT--ATTATGTTGC
1057	0.653403	TTCTATTTTA--TTATGTTGCA
1060	0.44721	TATTTTAATT--TGTTGCAAAG
1067	0.142552	ATTATGTTGC--AAGATCGCAA
1068	0.443118	TTATGTTGCA--AGATCGCAAA
1069	0.207153	TATGTTGCAA--GATCGCAAAA
1071	0.36481	TGTTGCAAAG--TCGCAAAAAG
1076	0.177289	CAAAGATCGC--AAAAGGTATT
1077	0.259402	AAAGATCGCA--AAAGGTATTC
1078	0.224681	AAGATCGCAA--AAGGTATTCA
1079	0.355229	AGATCGCAAA--AGGTATTCAG
1080	0.352235	GATCGCAAAA--GGTATTCAGG
1084	0.578038	GCAAAAAGGT--TTCAGGTGAC
1088	0.234119	AAAGGTATTC--GGTGACAACT
1093	0.400164	TATTCAGGTG--CAACTTACGG
1095	0.468082	TTCAGGTGAC--ACTTACGGTT
1096	0.440954	TCAGGTGACA--CTTACGGTTT
1100	0.605601	GTGACAACTT--CGGTTTTTCG
1111	0.718183	CGGTTTTTCG--CCATTTCACT
1114	0.677018	TTTTTCGACC--TTTCACTGGC
1119	0.436975	CGACCATTTC--CTGGCAAGTT
1125	0.420095	TTTCACTGGC--AGTTACACTG
1126	0.623878	TTCACTGGCA--GTTACACTGC
1130	0.483779	CTGGCAAGTT--CACTGCGATA
1132	0.262918	GGCAAGTTAC--CTGCGATAAT
1138	0.365342	TTACACTGCG--TAATAAAAAC
1140	0.254987	ACACTGCGAT--ATAAAAACAT
1141	0.357729	CACTGCGATA--TAAAAACATC
1143	0.460075	CTGCGATAAT--AAAACATCGT
1144	0.294414	TGCGATAATA--AAACATCGTG
1145	0.214785	GCGATAATAA--AACATCGTGG
1146	0.48447	CGATAATAAA--ACATCGTGGT
1147	0.160203	GATAATAAAA--CATCGTGGTC
1149	0.416906	TAATAAAAAC--TCGTGGTCCT
1160	0.772136	TCGTGGTCCT--CTTCACACTG
1165	0.426579	GTCCTACTTC--CACTGTTACT
1167	0.387721	CCTACTTCAC--CTGTTACTCA
1173	0.585444	TCACACTGTT--CTCAATTTCT
1177	0.37127	ACTGTTACTC--ATTTCTTTAC
1178	0.640572	CTGTTACTCA--TTTCTTTACT
1186	0.565303	CAATTTCTTT--CTGGGATGGA
1192	0.747396	CTTTACTGGG--TGGATGGCTC
1196	0.710441	ACTGGGATGG--TGGCTCGGAC
1205	0.491725	GATGGCTCGG--CAACAGTTCA
1207	0.485642	TGGCTCGGAC--ACAGTTCAGA
1208	0.462202	GGCTCGGACA--CAGTTCAGAA
1210	0.255783	CTCGGACAAC--GTTCAGAATA
1215	0	NA
1217	0	NA
1218	0	NA
1220	0	NA

## Sheet: Sheet5
>URINIUY_DN25045_c6_g1::URINIUY_DN25045_c6_g1_i5::g.4::m.4_type:complete_len:161
1	0	NA
6	0	NA				60
7	0	NA
25	0.811463	CTCCTCGCTG--CCTCTCCGCG
41	0.710997	CCGCGGGGCC--CATCTCACGC
43	0.703886	GCGGGGCCAC--TCTCACGCAG
48	0.497327	GCCACATCTC--CGCAGCTCGA
52	0.434325	CATCTCACGC--GCTCGAAGTA
58	0.579928	ACGCAGCTCG--AGTACAGGTT
59	0.714891	CGCAGCTCGA--GTACAGGTTC
62	0.605693	AGCTCGAAGT--CAGGTTCTCG
64	0.423632	CTCGAAGTAC--GGTTCTCGAA
73	0.777889	CAGGTTCTCG--ACACGCTGCG
74	0.577334	AGGTTCTCGA--CACGCTGCGA
76	0.388845	GTTCTCGAAC--CGCTGCGATT
84	0.675792	ACACGCTGCG--TTGAACTTTA
88	0.589133	GCTGCGATTG--ACTTTATCTT
89	0.558524	CTGCGATTGA--CTTTATCTTC
94	0.706395	ATTGAACTTT--TCTTCGTGGA
104	0.700364	ATCTTCGTGG--TTTGACCACC
109	0.703083	CGTGGATTTG--CCACCGCGAG
112	0.46586	GGATTTGACC--CCGCGAGCAG
118	0.610105	GACCACCGCG--GCAGACAAGA
121	0.489855	CACCGCGAGC--GACAAGATCC
123	0.442035	CCGCGAGCAG--CAAGATCCAA
125	0.296409	GCGAGCAGAC--AGATCCAAAG
126	0.440325	CGAGCAGACA--GATCCAAAGC
128	0.356574	AGCAGACAAG--TCCAAAGCAG
132	0.293562	GACAAGATCC--AAGCAGGGCA
133	0.411339	ACAAGATCCA--AGCAGGGCAT
134	0.452282	CAAGATCCAA--GCAGGGCATT
137	0.421018	GATCCAAAGC--GGGCATTGTT
142	0.390861	AAAGCAGGGC--TTGTTTTGAA
151	0.567243	CATTGTTTTG--ACAGTTTAGG
152	0.332042	ATTGTTTTGA--CAGTTTAGGG
154	0.575536	TGTTTTGAAC--GTTTAGGGCC
159	0.71718	TGAACAGTTT--GGGCCATCCT
165	0.661091	GTTTAGGGCC--TCCTCGAAGA
172	0.645456	GCCATCCTCG--AGAAGCTCTG
173	0.752019	CCATCCTCGA--GAAGCTCTGC
175	0.58376	ATCCTCGAAG--AGCTCTGCCA
176	0.660149	TCCTCGAAGA--GCTCTGCCAG
185	0.753681	AAGCTCTGCC--GTTTTTGGCC
199	0.73319	TTTGGCCGTC--TGATCATGCT
202	0.798996	GGCCGTCATG--TCATGCTCAA
205	0.43554	CGTCATGATC--TGCTCAAAAG
211	0.406569	GATCATGCTC--AAAGTTCTGC
212	0.504784	ATCATGCTCA--AAGTTCTGCT
213	0.600043	TCATGCTCAA--AGTTCTGCTG
214	0.551992	CATGCTCAAA--GTTCTGCTGT
226	0.78417	TTCTGCTGTC--TCCCAATGCC
231	0.70625	CTGTCATCCC--ATGCCGAGGT
232	0.750657	TGTCATCCCA--TGCCGAGGTT
238	0.745798	CCCAATGCCG--GGTTCACCAG
244	0.590596	GCCGAGGTTC--CCAGCCCGAT
247	0.734978	GAGGTTCACC--GCCCGATGCC
253	0.798178	CACCAGCCCG--TGCCGTACAG
260	0.585302	CCGATGCCGT--CAGGAAGTTC
262	0.445279	GATGCCGTAC--GGAAGTTCCA
265	0.497968	GCCGTACAGG--AGTTCCAACA
266	0.533175	CCGTACAGGA--GTTCCAACAT
272	0.365193	AGGAAGTTCC--ACATTTAACG
273	0.391793	GGAAGTTCCA--CATTTAACGG
275	0.325808	AAGTTCCAAC--TTTAACGGCA
279	0.351421	TCCAACATTT--ACGGCAAAAT
280	0.223259	CCAACATTTA--CGGCAAAATC
285	0.27364	ATTTAACGGC--AAATCGGTGA
286	0.437553	TTTAACGGCA--AATCGGTGAG
287	0.400771	TTAACGGCAA--ATCGGTGAGT
288	0.546437	TAACGGCAAA--TCGGTGAGTT
295	0.527007	AAAATCGGTG--GTTCATGCGT
300	0.750094	CGGTGAGTTC--TGCGTCATCC
307	0.663477	TTCATGCGTC--TCCGATTTCT
312	0.783573	GCGTCATCCG--TTTCTTACAC
319	0.496871	CCGATTTCTT--CACATTTCAG
321	0.241026	GATTTCTTAC--CATTTCAGCA
323	0.357801	TTTCTTACAC--TTTCAGCACA
328	0.340265	TACACATTTC--GCACATACTT
331	0.258329	ACATTTCAGC--CATACTTCGG
333	0.425819	ATTTCAGCAC--TACTTCGGGA
335	0.399746	TTCAGCACAT--CTTCGGGATA
343	0.376078	ATACTTCGGG--TATCAAACGA
345	0.573111	ACTTCGGGAT--TCAAACGATT
348	0.49668	TCGGGATATC--AACGATTCCT
349	0.536416	CGGGATATCA--ACGATTCCTC
350	0.492889	GGGATATCAA--CGATTCCTCG
353	0.381261	ATATCAAACG--TTCCTCGAAG
361	0.641077	CGATTCCTCG--AGTCCTCCAA
362	0.523377	GATTCCTCGA--GTCCTCCAAA
370	0.264164	GAAGTCCTCC--AATTATATTC
371	0.453557	AAGTCCTCCA--ATTATATTCT
372	0.604691	AGTCCTCCAA--TTATATTCTC
375	0.758688	CCTCCAAATT--TATTCTCTCT
377	0.686674	TCCAAATTAT--TTCTCTCTCA
387	0.61533	ATTCTCTCTC--TTCCTTTTTG
399	0.821928	TCCTTTTTGT--TTTTCTTTTT
413	0.612915	TCTTTTTTCC--ATACTTCCGC
414	0.731498	CTTTTTTCCA--TACTTCCGCA
416	0.466937	TTTTTCCAAT--CTTCCGCAAC
424	0.476128	ATACTTCCGC--ACAGCGACGC
425	0.661639	TACTTCCGCA--CAGCGACGCC
427	0.577172	CTTCCGCAAC--GCGACGCCAT
431	0.626893	CGCAACAGCG--CGCCATTTCG
436	0.703307	CAGCGACGCC--TTTCGAGAGG
442	0.635907	CGCCATTTCG--GAGGAAACTG
444	0.465738	CCATTTCGAG--GGAAACTGTA
447	0.370528	TTTCGAGAGG--AACTGTAAGA
448	0.245598	TTCGAGAGGA--ACTGTAAGAA
449	0.247933	TCGAGAGGAA--CTGTAAGAAT
454	0.211993	AGGAAACTGT--AGAATTATTA
455	0.32953	GGAAACTGTA--GAATTATTAT
457	0.20747	AAACTGTAAG--ATTATTATTC
458	0.436202	AACTGTAAGA--TTATTATTCG
461	0.481783	TGTAAGAATT--TTATTCGATT
464	0.548152	AAGAATTATT--TTCGATTCGA
469	0.43068	TTATTATTCG--TTCGACTAAA
474	0	NA
477	0	NA
478	0	NA
479	0	NA
482	0	NA
483	0	NA

## Sheet: Sheet6
>URINIUY_DN25045_c6_g2::URINIUY_DN25045_c6_g2_i2::g.5::m.5_type:complete_len:453
1	0	NA
4	0	NA
18	0.866062	CCTTCCTCCG--AAGGGGCTGC				165
19	0.764796	CTTCCTCCGA--AGGGGCTGCT
20	0.719196	TTCCTCCGAA--GGGGCTGCTT
31	0.485535	GGGGCTGCTT--AAAAGAAAGT
32	0.339834	GGGCTGCTTA--AAAGAAAGTA
33	0.225053	GGCTGCTTAA--AAGAAAGTAA
34	0.173503	GCTGCTTAAA--AGAAAGTAAA
35	0.125007	CTGCTTAAAA--GAAAGTAAAA
37	0.171516	GCTTAAAAAG--AAGTAAAAGC
38	0.0878161	CTTAAAAAGA--AGTAAAAGCA
39	0.068154	TTAAAAAGAA--GTAAAAGCAA
42	0.0647675	AAAAGAAAGT--AAAGCAAAAA
43	0.062153	AAAGAAAGTA--AAGCAAAAAC
44	0.0771076	AAGAAAGTAA--AGCAAAAACT
45	0.148048	AGAAAGTAAA--GCAAAAACTG
48	0.101578	AAGTAAAAGC--AAAACTGACT
49	0.21134	AGTAAAAGCA--AAACTGACTC
50	0.26876	GTAAAAGCAA--AACTGACTCG
51	0.206403	TAAAAGCAAA--ACTGACTCGA
52	0.110748	AAAAGCAAAA--CTGACTCGAA
56	0.319267	GCAAAAACTG--CTCGAATGTC
61	0.518819	AACTGACTCG--ATGTCTATAC
62	0.541735	ACTGACTCGA--TGTCTATACT
68	0.700415	TCGAATGTCT--TACTGCGGAA
70	0.493396	GAATGTCTAT--CTGCGGAAGG
77	0.480823	TATACTGCGG--AGGCTTTGAT
78	0.444122	ATACTGCGGA--GGCTTTGATA
86	0.449484	GAAGGCTTTG--TAAAACTTTT
88	0.61152	AGGCTTTGAT--AAACTTTTCC
89	0.583391	GGCTTTGATA--AACTTTTCCT
90	0.507033	GCTTTGATAA--ACTTTTCCTC
91	0.444517	CTTTGATAAA--CTTTTCCTCT
108	0.787458	CTCTCCCGGG--TATCTGCTCA
110	0.8722	CTCCCGGGAT--TCTGCTCAGT
118	0.316542	ATATCTGCTC--GTCAAATGAC
122	0.371303	CTGCTCAGTC--AATGACTCTA
123	0.559448	TGCTCAGTCA--ATGACTCTAC
124	0.647917	GCTCAGTCAA--TGACTCTACG
127	0.312378	CAGTCAAATG--CTCTACGAAT
132	0.199168	AAATGACTCT--CGAATGAAAT
135	0.381152	TGACTCTACG--ATGAAATATG
136	0.338527	GACTCTACGA--TGAAATATGA
139	0.214886	TCTACGAATG--AATATGACAT
140	0.24619	CTACGAATGA--ATATGACATA
141	0.271373	TACGAATGAA--TATGACATAC
143	0.414032	CGAATGAAAT--TGACATACCA
146	0.121324	ATGAAATATG--CATACCAGAA
148	0.192258	GAAATATGAC--TACCAGAATC
150	0.253704	AATATGACAT--CCAGAATCTG
153	0.352392	ATGACATACC--GAATCTGCTA
155	0.458762	GACATACCAG--ATCTGCTATC
156	0.483602	ACATACCAGA--TCTGCTATCA
163	0.63755	AGAATCTGCT--TCAAATTCTG
166	0.412607	ATCTGCTATC--AATTCTGGAG
167	0.500328	TCTGCTATCA--ATTCTGGAGC
168	0.782403	CTGCTATCAA--TTCTGGAGCC
175	0.476264	CAAATTCTGG--GCCTCATTTA
181	0.637336	CTGGAGCCTC--TTTACTGGTT
185	0.619923	AGCCTCATTT--CTGGTTCCAG
194	0.70789	TACTGGTTCC--GGCTTTCAGT
202	0.704048	CCAGGCTTTC--GTGTCGGTAT
211	0.731575	CAGTGTCGGT--TAGCAATACC
213	0.627842	GTGTCGGTAT--GCAATACCAC
216	0.371539	TCGGTATAGC--ATACCACTAG
217	0.538772	CGGTATAGCA--TACCACTAGA
219	0.318081	GTATAGCAAT--CCACTAGAGT
222	0.315062	TAGCAATACC--CTAGAGTTGA
225	0.626876	CAATACCACT--GAGTTGATGG
227	0.50501	ATACCACTAG--GTTGATGGCT
232	0.4358	ACTAGAGTTG--TGGCTATTAA
238	0.574142	GTTGATGGCT--TTAAATCATT
241	0.549478	GATGGCTATT--AATCATTTGT
242	0.266733	ATGGCTATTA--ATCATTTGTA
243	0.470288	TGGCTATTAA--TCATTTGTAA
246	0.224535	CTATTAAATC--TTTGTAAACT
252	0.42719	AATCATTTGT--AACTCGGAGA
253	0.445287	ATCATTTGTA--ACTCGGAGAC
254	0.291181	TCATTTGTAA--CTCGGAGACA
260	0.548463	GTAAACTCGG--GACAGACCGC
262	0.325265	AAACTCGGAG--CAGACCGCGA
264	0.530408	ACTCGGAGAC--GACCGCGACG
266	0.556564	TCGGAGACAG--CCGCGACGAG
272	0.498172	ACAGACCGCG--CGAGTCTCTA
275	0.818012	GACCGCGACG--GTCTCTAGTG
282	0.820073	ACGAGTCTCT--GTGCGAGCGT
288	0.618661	CTCTAGTGCG--GCGTTTAAAA
295	0.732366	GCGAGCGTTT--AAACAGTGCC
296	0.562315	CGAGCGTTTA--AACAGTGCCT
297	0.570573	GAGCGTTTAA--ACAGTGCCTT
298	0.420778	AGCGTTTAAA--CAGTGCCTTG
300	0.548805	CGTTTAAAAC--GTGCCTTGCG
312	0.865722	TGCCTTGCGT--GGAGCCTGTG
315	0.829439	CTTGCGTAGG--GCCTGTGTGT
334	0.402684	GTTGTCGGTT--CAAAGTCAAT
336	0.365404	TGTCGGTTAC--AAGTCAATGA
337	0.389741	GTCGGTTACA--AGTCAATGAA
338	0.285374	TCGGTTACAA--GTCAATGAAG
342	0.0973876	TTACAAAGTC--ATGAAGATAA
343	0.188982	TACAAAGTCA--TGAAGATAAA
346	0.126178	AAAGTCAATG--AGATAAAATT
347	0.132617	AAGTCAATGA--GATAAAATTG
349	0.193697	GTCAATGAAG--TAAAATTGAA
351	0.297645	CAATGAAGAT--AAATTGAACC
352	0.210688	AATGAAGATA--AATTGAACCG
353	0.21607	ATGAAGATAA--ATTGAACCGT
354	0.382397	TGAAGATAAA--TTGAACCGTG
358	0.413525	GATAAAATTG--ACCGTGGCGT
359	0.377584	ATAAAATTGA--CCGTGGCGTG
374	0.705633	GGCGTGTTTG--GAACCTGTAC
376	0.608001	CGTGTTTGAG--ACCTGTACTA
377	0.407019	GTGTTTGAGA--CCTGTACTAC
383	0.468767	GAGAACCTGT--CTACGAGTTG
386	0.661893	AACCTGTACT--CGAGTTGCGT
389	0.786875	CTGTACTACG--GTTGCGTGAG
398	0.783125	GAGTTGCGTG--GATGTGGCCG
400	0.869107	GTTGCGTGAG--TGTGGCCGCG
416	0.901158	CCGCGCGGCG--GGTTAGCGAG
421	0.857077	CGGCGAGGTT--GCGAGGAGGA
425	0.592711	GAGGTTAGCG--GGAGGAACAC
428	0.437432	GTTAGCGAGG--GGAACACATT
431	0.428545	AGCGAGGAGG--ACACATTATG
432	0.277844	GCGAGGAGGA--CACATTATGA
434	0.18685	GAGGAGGAAC--CATTATGATC
436	0.435992	GGAGGAACAC--TTATGATCAC
439	0.715113	GGAACACATT--TGATCACTGC
442	0.640702	ACACATTATG--TCACTGCAGC
445	0.443753	CATTATGATC--CTGCAGCGGT
450	0.321478	TGATCACTGC--GCGGTGAAAA
457	0.468809	TGCAGCGGTG--AAAAGCTACA
458	0.390581	GCAGCGGTGA--AAAGCTACAT
459	0.42878	CAGCGGTGAA--AAGCTACATT
460	0.361844	AGCGGTGAAA--AGCTACATTT
461	0.422633	GCGGTGAAAA--GCTACATTTT
465	0.405179	TGAAAAAGCT--CATTTTCTGG
467	0.350752	AAAAAGCTAC--TTTTCTGGTC
478	0.30771	TTTTCTGGTC--AAGCTTACTA
479	0.528725	TTTCTGGTCA--AGCTTACTAC
480	0.646786	TTCTGGTCAA--GCTTACTACT
485	0.534158	GTCAAAGCTT--CTACTGGTGT
488	0.431638	AAAGCTTACT--CTGGTGTAAC
496	0.621452	CTACTGGTGT--ACAACATGCT
497	0.454813	TACTGGTGTA--CAACATGCTG
499	0.614736	CTGGTGTAAC--ACATGCTGCT
500	0.521146	TGGTGTAACA--CATGCTGCTC
502	0.514445	GTGTAACAAC--TGCTGCTCAT
511	0.389735	CATGCTGCTC--TAAACTTTAT
513	0.672153	TGCTGCTCAT--AACTTTATGG
514	0.609805	GCTGCTCATA--ACTTTATGGC
515	0.450596	CTGCTCATAA--CTTTATGGCT
520	0.549542	CATAAACTTT--TGGCTCCACA
528	0.162863	TTATGGCTCC--CAAATATTTA
530	0.170244	ATGGCTCCAC--AATATTTATG
531	0.511188	TGGCTCCACA--ATATTTATGA
532	0.505607	GGCTCCACAA--TATTTATGAG
534	0.436702	CTCCACAAAT--TTTATGAGAT
538	0.465586	ACAAATATTT--TGAGATTTCG
541	0.357487	AATATTTATG--GATTTCGACG
543	0.664458	TATTTATGAG--TTTCGACGGT
549	0.636652	TGAGATTTCG--CGGTACCTCG
554	0.723433	TTTCGACGGT--CCTCGGCTAC
563	0.743368	TACCTCGGCT--CGACATTCCT
566	0.618013	CTCGGCTACG--CATTCCTATG
568	0.618553	CGGCTACGAC--TTCCTATGAC
574	0.78764	CGACATTCCT--TGACATTCCA
577	0.49605	CATTCCTATG--CATTCCACTT
579	0.609973	TTCCTATGAC--TTCCACTTCG
584	0.297539	ATGACATTCC--CTTCGAGTAC
590	0.574165	TTCCACTTCG--GTACTATTTA
593	0.612696	CACTTCGAGT--CTATTTACCG
596	0.74223	TTCGAGTACT--TTTACCGTTC
600	0.421777	AGTACTATTT--CCGTTCAACG
607	0.594067	TTTACCGTTC--ACGCCTTCCG
608	0.683826	TTACCGTTCA--CGCCTTCCGC
619	0.63206	CGCCTTCCGC--CAGGCCTCTT
621	0.739473	CCTTCCGCAC--GGCCTCTTCG
632	0.576275	GGCCTCTTCG--CATACTACTG
634	0.667739	CCTCTTCGAC--TACTACTGCT
636	0.574772	TCTTCGACAT--CTACTGCTTT
639	0.735925	TCGACATACT--CTGCTTTGGC
650	0.543595	CTGCTTTGGC--AACTTGGTCA
651	0.739844	TGCTTTGGCA--ACTTGGTCAG
652	0.582464	GCTTTGGCAA--CTTGGTCAGG
660	0.617989	AAACTTGGTC--GGTTCCGCGG
673	0.868091	TTCCGCGGTG--TCTGGGGCAT
682	0.695123	GATCTGGGGC--TTTTAGTGTG
687	0.828557	GGGGCATTTT--GTGTGGGACA
695	0.388181	TTAGTGTGGG--CATGTTATTC
697	0.572778	AGTGTGGGAC--TGTTATTCTG
702	0.900861	GGGACATGTT--TTCTGCTCGT
713	0.856845	TTCTGCTCGT--TCTTGCACAC
720	0.246229	CGTATCTTGC--CACATCACGA
722	0.22614	TATCTTGCAC--CATCACGACG
724	0.615302	TCTTGCACAC--TCACGACGCA
727	0.362978	TGCACACATC--CGACGCAGTT
730	0.351005	ACACATCACG--CGCAGTTCAA
734	0.333903	ATCACGACGC--GTTCAATTTG
739	0.519138	GACGCAGTTC--ATTTGCTAGC
740	0.783229	ACGCAGTTCA--TTTGCTAGCG
747	0.890908	TCAATTTGCT--GCGCGGCGCG
763	0.519781	GCGCGTGCGC--GACTTATATA
765	0.512318	GCGTGCGCAG--CTTATATACG
769	0.822019	GCGCAGACTT--TATACGTGCC
771	0.76356	GCAGACTTAT--TACGTGCCCG
773	0.430136	AGACTTATAT--CGTGCCCGTA
783	0.744921	ACGTGCCCGT--GACCAACAGC
785	0.514947	GTGCCCGTAG--CCAACAGCTG
788	0.522912	CCCGTAGACC--ACAGCTGATC
789	0.462521	CCGTAGACCA--CAGCTGATCA
791	0.205019	GTAGACCAAC--GCTGATCAAA
796	0.516182	CCAACAGCTG--TCAAATCCTA
799	0.329256	ACAGCTGATC--AATCCTATCC
800	0.588991	CAGCTGATCA--ATCCTATCCG
801	0.760647	AGCTGATCAA--TCCTATCCGC
806	0.813437	ATCAAATCCT--TCCGCTGGCG
818	0.634639	CCGCTGGCGG--AATCAGCCAA
819	0.633001	CGCTGGCGGA--ATCAGCCAAG
820	0.633036	GCTGGCGGAA--TCAGCCAAGA
823	0.372676	GGCGGAAATC--GCCAAGAGAT
827	0.224312	GAAATCAGCC--AGAGATACTT
828	0.308091	AAATCAGCCA--GAGATACTTG
830	0.356314	ATCAGCCAAG--GATACTTGAG
832	0.448067	CAGCCAAGAG--TACTTGAGAA
834	0.411178	GCCAAGAGAT--CTTGAGAAGC
839	0.398891	GAGATACTTG--GAAGCGGAAG
841	0.429246	GATACTTGAG--AGCGGAAGGA
842	0.37855	ATACTTGAGA--GCGGAAGGAG
847	0.422312	TGAGAAGCGG--AGGAGTCACA
848	0.456317	GAGAAGCGGA--GGAGTCACAG
851	0.594575	AAGCGGAAGG--GTCACAGGGT
855	0.312715	GGAAGGAGTC--CAGGGTTCAA
857	0.291528	AAGGAGTCAC--GGGTTCAATA
864	0.298816	CACAGGGTTC--ATAGATGAAC
865	0.404522	ACAGGGTTCA--TAGATGAACA
867	0.461144	AGGGTTCAAT--GATGAACAGG
869	0.40741	GGTTCAATAG--TGAACAGGAT
872	0.43366	TCAATAGATG--ACAGGATTGG
873	0.2975	CAATAGATGA--CAGGATTGGG
875	0.200786	ATAGATGAAC--GGATTGGGAA
878	0.616346	GATGAACAGG--TTGGGAAGCC
884	0.438998	CAGGATTGGG--AGCCAGAAAC
885	0.445812	AGGATTGGGA--GCCAGAAACG
889	0.317031	TTGGGAAGCC--GAAACGGAAG
891	0.520945	GGGAAGCCAG--AACGGAAGGG
892	0.427359	GGAAGCCAGA--ACGGAAGGGA
893	0.186364	GAAGCCAGAA--CGGAAGGGAA
897	0.468164	CCAGAAACGG--AGGGAACTCG
898	0.47774	CAGAAACGGA--GGGAACTCGT
902	0.496151	AACGGAAGGG--ACTCGTTGAT
903	0.314938	ACGGAAGGGA--CTCGTTGATA
911	0.57395	GAACTCGTTG--TATTGTGACA
913	0.809435	ACTCGTTGAT--TTGTGACACG
919	0.43749	TGATATTGTG--CACGACATCG
921	0.303184	ATATTGTGAC--CGACATCGTG
924	0.558857	TTGTGACACG--CATCGTGCTT
926	0.646812	GTGACACGAC--TCGTGCTTTG
937	0.799543	TCGTGCTTTG--TCAGGTTAAC
940	0.624127	TGCTTTGATC--GGTTAACGGG
945	0.552308	TGATCAGGTT--ACGGGAGATA
946	0.334613	GATCAGGTTA--CGGGAGATAT
951	0.297424	GGTTAACGGG--GATATAGAAG
953	0.343182	TTAACGGGAG--TATAGAAGCA
955	0.384743	AACGGGAGAT--TAGAAGCAAT
957	0.525467	CGGGAGATAT--GAAGCAATGT
959	0.256829	GGAGATATAG--AGCAATGTTC
960	0.351879	GAGATATAGA--GCAATGTTCA
963	0.209191	ATATAGAAGC--ATGTTCAGTT
964	0.462151	TATAGAAGCA--TGTTCAGTTT
970	0.553183	AGCAATGTTC--GTTTCGGGTT
981	0.560402	GTTTCGGGTT--CTGATCAACT
985	0.645384	CGGGTTACTG--TCAACTTTAT
988	0.286446	GTTACTGATC--ACTTTATGTA
989	0.287276	TTACTGATCA--CTTTATGTAT
994	0.494489	GATCAACTTT--TGTATAGTTC
998	0.467337	AACTTTATGT--TAGTTCGATT
1000	0.521573	CTTTATGTAT--GTTCGATTAT
1006	0.685663	GTATAGTTCG--TTATTCTTTG
1009	0.746905	TAGTTCGATT--TTCTTTGTTT
1026	0.796174	GTTTCTCCGG--TTTTGCGTTG
1039	0.473807	TTGCGTTGTT--CTATTGAAAA
1042	0.584119	CGTTGTTACT--TTGAAAAATG
1046	0.165121	GTTACTATTG--AAAATGGAAC
1047	0.291437	TTACTATTGA--AAATGGAACG
1048	0.251908	TACTATTGAA--AATGGAACGA
1049	0.1766	ACTATTGAAA--ATGGAACGAA
1050	0.210608	CTATTGAAAA--TGGAACGAAT
1054	0.302196	TGAAAAATGG--ACGAATGGGC
1055	0.260754	GAAAAATGGA--CGAATGGGCG
1058	0.479182	AAATGGAACG--ATGGGCGTAC
1059	0.489452	AATGGAACGA--TGGGCGTACA
1067	0.468307	GAATGGGCGT--CAAAGTTTTT
1069	0.408274	ATGGGCGTAC--AAGTTTTTCT
1070	0.623186	TGGGCGTACA--AGTTTTTCTA
1071	0.626151	GGGCGTACAA--GTTTTTCTAC
1080	0.45159	AAGTTTTTCT--CCGACAACAC
1084	0.443782	TTTTCTACCG--CAACACTCTC
1086	0.518719	TTCTACCGAC--ACACTCTCGC
1087	0.556412	TCTACCGACA--CACTCTCGCA
1089	0.268072	TACCGACAAC--CTCTCGCAAA
1097	0.367025	ACACTCTCGC--AACCTGGATG
1098	0.764112	CACTCTCGCA--ACCTGGATGC
1099	0.572943	ACTCTCGCAA--CCTGGATGCT
1105	0.733522	GCAAACCTGG--TGCTGTGCTG
1118	0.622384	CTGTGCTGGT--CGGACAGCAA
1122	0.419144	GCTGGTACGG--CAGCAACTAC
1124	0.515995	TGGTACGGAC--GCAACTACTC
1127	0.347673	TACGGACAGC--ACTACTCGAT
1128	0.36909	ACGGACAGCA--CTACTCGATT
1131	0.47874	GACAGCAACT--CTCGATTCTA
1136	0.71944	CAACTACTCG--TTCTAGTGTG
1141	0.765758	ACTCGATTCT--GTGTGGGAAT
1149	0.630066	CTAGTGTGGG--ATAGGTGACG
1150	0.70756	TAGTGTGGGA--TAGGTGACGC
1152	0.740667	GTGTGGGAAT--GGTGACGCTT
1157	0.464086	GGAATAGGTG--CGCTTTGTAC
1166	0.647965	GACGCTTTGT--CGAATGTGGC
1169	0.841333	GCTTTGTACG--ATGTGGCTGG
1170	0.760094	CTTTGTACGA--TGTGGCTGGT
1181	0.805609	TGTGGCTGGT--CATGGGCTCT
1183	0.63972	TGGCTGGTAC--TGGGCTCTAA
1192	0.505018	CATGGGCTCT--AGAGAACTAA
1193	0.381282	ATGGGCTCTA--GAGAACTAAG
1195	0.46858	GGGCTCTAAG--GAACTAAGAG
1197	0.35327	GCTCTAAGAG--ACTAAGAGTG
1198	0.316401	CTCTAAGAGA--CTAAGAGTGC
1201	0.461374	TAAGAGAACT--AGAGTGCAGC
1202	0.450082	AAGAGAACTA--GAGTGCAGCT
1204	0.526013	GAGAACTAAG--GTGCAGCTTT
1209	0.248813	CTAAGAGTGC--GCTTTAATTA
1215	0.4713	GTGCAGCTTT--ATTATATTAC
1216	0.56174	TGCAGCTTTA--TTATATTACA
1219	0.355131	AGCTTTAATT--TATTACAAAG
1221	0.3671	CTTTAATTAT--TTACAAAGAT
1224	0.264336	TAATTATATT--CAAAGATGTC
1226	0.0839244	ATTATATTAC--AAGATGTCAA
1227	0.25635	TTATATTACA--AGATGTCAAA
1228	0.0909678	TATATTACAA--GATGTCAAAA
1230	0.170345	TATTACAAAG--TGTCAAAAAG
1235	0.197224	CAAAGATGTC--AAAAGATGTT
1236	0.204223	AAAGATGTCA--AAAGATGTTC
1237	0.224063	AAGATGTCAA--AAGATGTTCA
1238	0.377907	AGATGTCAAA--AGATGTTCAC
1239	0.30298	GATGTCAAAA--GATGTTCACG
1241	0.523182	TGTCAAAAAG--TGTTCACGTT
1247	0.200734	AAAGATGTTC--CGTTACTACT
1252	0.630839	TGTTCACGTT--CTACTTACGG
1255	0.556461	TCACGTTACT--CTTACGGATT
1259	0.437188	GTTACTACTT--CGGATTTGCA
1263	0.528158	CTACTTACGG--TTTGCAGTTA
1269	0.376222	ACGGATTTGC--GTTATTTCAT
1273	0.761901	ATTTGCAGTT--TTTCATTGGC
1278	0.628315	CAGTTATTTC--TTGGCCAGTT
1285	0.610241	TTCATTGGCC--GTTTCACTTC
1291	0.526206	GGCCAGTTTC--CTTCGATTTT
1297	0.672795	TTTCACTTCG--TTTTGAAGAC
1303	0.517973	TTCGATTTTG--AGACATCCTG
1304	0.515632	TCGATTTTGA--GACATCCTGG
1306	0.392124	GATTTTGAAG--CATCCTGGTC
1308	0.661605	TTTTGAAGAC--TCCTGGTCGT
1319	0.825685	TCCTGGTCGT--TTTTACATTG
1324	0.639958	GTCGTATTTT--CATTGCTTCT
1326	0.451773	CGTATTTTAC--TTGCTTCTTA
1336	0.680791	ATTGCTTCTT--ACTTTTTCTC
1337	0.493962	TTGCTTCTTA--CTTTTTCTCA
1347	0.443929	ACTTTTTCTC--GAAGATGGTT
1349	0.473698	TTTTTCTCAG--AGATGGTTAA
1350	0	NA
1352	0	NA
1358	0	NA
1359	0	NA

## Sheet: Sheet7
>URINIUY_DN25045_c6_g2::URINIUY_DN25045_c6_g2_i2::g.6::m.6_type:complete_len:127
1	0	NA
5	0	NA
8	0	NA
12	0.364737	TGTACCAGCC--CATTCGTACA				35
14	0.332202	TACCAGCCAC--TTCGTACAAA
20	0.482935	CCACATTCGT--CAAAGCGTCA
22	0.366358	ACATTCGTAC--AAGCGTCACC
23	0.615582	CATTCGTACA--AGCGTCACCT
24	0.483138	ATTCGTACAA--GCGTCACCTA
30	0.275046	ACAAAGCGTC--CCTATTCCCA
34	0.801631	AGCGTCACCT--TTCCCACACT
40	0.32014	ACCTATTCCC--CACTAGAATC
42	0.26154	CTATTCCCAC--CTAGAATCGA
45	0.643507	TTCCCACACT--GAATCGAGTA
47	0.497563	CCCACACTAG--ATCGAGTAGT
48	0.601301	CCACACTAGA--TCGAGTAGTT
52	0.517266	ACTAGAATCG--GTAGTTGCTG
55	0.689958	AGAATCGAGT--GTTGCTGTCC
68	0.756131	TGCTGTCCGT--CCAGCACAGC
71	0.670943	TGTCCGTACC--GCACAGCATC
74	0.408416	CCGTACCAGC--CAGCATCCAG
76	0.558958	GTACCAGCAC--GCATCCAGGT
79	0.592198	CCAGCACAGC--TCCAGGTTTG
83	0.582602	CACAGCATCC--GGTTTGCGAG
92	0.828714	CAGGTTTGCG--GAGTGTTGTC
94	0.834482	GGTTTGCGAG--GTGTTGTCGG
106	0.543305	TGTTGTCGGT--GAAAAACTTT
108	0.451342	TTGTCGGTAG--AAAACTTTGT
109	0.43733	TGTCGGTAGA--AAACTTTGTA
110	0.341309	GTCGGTAGAA--AACTTTGTAC
111	0.449175	TCGGTAGAAA--ACTTTGTACG
112	0.468503	CGGTAGAAAA--CTTTGTACGC
119	0.459197	AAAACTTTGT--CGCCCATTCG
125	0.696871	TTGTACGCCC--TTCGTTCCAT
134	0.479852	CATTCGTTCC--TTTTTCAATA
141	0.199798	TCCATTTTTC--ATAGTAACAA
142	0.477754	CCATTTTTCA--TAGTAACAAC
144	0.401816	ATTTTTCAAT--GTAACAACGC
147	0.301989	TTTCAATAGT--ACAACGCAAA
148	0.102323	TTCAATAGTA--CAACGCAAAA
150	0.154863	CAATAGTAAC--ACGCAAAATC
151	0.138994	AATAGTAACA--CGCAAAATCC
155	0.215141	GTAACAACGC--AAATCCGGAG
156	0.297767	TAACAACGCA--AATCCGGAGA
157	0.244619	AACAACGCAA--ATCCGGAGAA
158	0.285533	ACAACGCAAA--TCCGGAGAAA
164	0.165459	CAAAATCCGG--GAAACAAAGA
166	0.128697	AAATCCGGAG--AACAAAGAAT
167	0.15837	AATCCGGAGA--ACAAAGAATA
168	0.106151	ATCCGGAGAA--CAAAGAATAA
170	0.128319	CCGGAGAAAC--AAGAATAATC
171	0.257472	CGGAGAAACA--AGAATAATCG
172	0.214174	GGAGAAACAA--GAATAATCGA
174	0.0954944	AGAAACAAAG--ATAATCGAAC
175	0.226875	GAAACAAAGA--TAATCGAACT
177	0.193075	AACAAAGAAT--ATCGAACTAT
178	0.175815	ACAAAGAATA--TCGAACTATA
182	0.13327	AGAATAATCG--ACTATACATA
183	0.14646	GAATAATCGA--CTATACATAA
186	0.322562	TAATCGAACT--TACATAAAGT
188	0.145932	ATCGAACTAT--CATAAAGTTG
190	0.219901	CGAACTATAC--TAAAGTTGAT
192	0.274525	AACTATACAT--AAGTTGATCA
193	0.28781	ACTATACATA--AGTTGATCAG
194	0.316631	CTATACATAA--GTTGATCAGT
199	0.482224	CATAAAGTTG--TCAGTAACCC
202	0.231652	AAAGTTGATC--GTAACCCGAA
205	0.475912	GTTGATCAGT--ACCCGAAACT
206	0.303476	TTGATCAGTA--CCCGAAACTG
211	0.442086	CAGTAACCCG--AACTGAACAT
212	0.277422	AGTAACCCGA--ACTGAACATT
213	0.205618	GTAACCCGAA--CTGAACATTG
217	0.618907	CCCGAAACTG--ACATTGCTTC
218	0.449002	CCGAAACTGA--CATTGCTTCT
220	0.309433	GAAACTGAAC--TTGCTTCTAT
229	0.839629	CATTGCTTCT--TATCTCCCGT
231	0.706567	TTGCTTCTAT--TCTCCCGTTA
241	0.665881	ATCTCCCGTT--ACCTGATCAA
242	0.388559	TCTCCCGTTA--CCTGATCAAA
247	0.63379	CGTTAACCTG--TCAAAGCACG
250	0.222107	TAACCTGATC--AAGCACGATG
251	0.40903	AACCTGATCA--AGCACGATGT
252	0.638322	ACCTGATCAA--GCACGATGTC
255	0.37057	TGATCAAAGC--CGATGTCGTG
258	0.648167	TCAAAGCACG--TGTCGTGTCA
268	0.309247	ATGTCGTGTC--CAATATCAAC
270	0.391826	GTCGTGTCAC--ATATCAACGA
271	0.588941	TCGTGTCACA--TATCAACGAG
273	0.615608	GTGTCACAAT--TCAACGAGTT
276	0.462699	TCACAATATC--ACGAGTTCCC
277	0.38378	CACAATATCA--CGAGTTCCCT
280	0.566636	AATATCAACG--GTTCCCTTCC
305	0.660499	CTGGCTTCCC--ATCCTGTTCA
306	0.842313	TGGCTTCCCA--TCCTGTTCAT
315	0.319161	AATCCTGTTC--TCTATTGAAC
319	0.758858	CTGTTCATCT--TTGAACCCTG
323	0.563743	TCATCTATTG--ACCCTGTGAC
324	0.513699	CATCTATTGA--CCCTGTGACT
332	0.74386	GAACCCTGTG--CTCCTTCCGC
348	0.515685	TCCGCTTCTC--AGTATCTCTT
349	0.799242	CCGCTTCTCA--GTATCTCTTG
352	0.77289	CTTCTCAAGT--TCTCTTGGCT
364	0.849954	CTCTTGGCTG--TTTCCGCCAG
373	0	NA
378	0	NA
380	0	NA

## Sheet: Sheet8
>URINIUY_DN25045_c6_g6::URINIUY_DN25045_c6_g6_i1::g.7::m.7_type:complete_len:266
1	0	NA
10	0	NA
11	0.39574	ATGGTCTTCA--CTTTGAATAC				99
17	0.511865	TTCAACTTTG--ATACTGGGTG
18	0.665685	TCAACTTTGA--TACTGGGTGC
20	0.578387	AACTTTGAAT--CTGGGTGCCT
35	0.832718	GTGCCTTTCG--TCCCTTTCAG
44	0.697364	GATCCCTTTC--GCCAGGCTTC
48	0.70555	CCTTTCAGCC--GGCTTCTACG
56	0.508854	CCAGGCTTCT--CGAATTAGTA
59	0.525649	GGCTTCTACG--ATTAGTAATG
60	0.536318	GCTTCTACGA--TTAGTAATGG
63	0.49637	TCTACGAATT--GTAATGGAGG
66	0.628061	ACGAATTAGT--ATGGAGGCGC
67	0.596464	CGAATTAGTA--TGGAGGCGCA
71	0.507237	TTAGTAATGG--GGCGCAGTCT
77	0.63964	ATGGAGGCGC--GTCTTGGGCA
87	0.396354	AGTCTTGGGC--GGGATAGTAG
91	0.580102	TTGGGCAGGG--TAGTAGTAAT
93	0.711663	GGGCAGGGAT--GTAGTAATCT
96	0.687202	CAGGGATAGT--GTAATCTGGT
99	0.739832	GGATAGTAGT--ATCTGGTGGA
100	0.489552	GATAGTAGTA--TCTGGTGGAA
109	0.59249	AATCTGGTGG--ATACGGCTTG
110	0.778528	ATCTGGTGGA--TACGGCTTGG
112	0.625478	CTGGTGGAAT--CGGCTTGGGA
122	0.665964	ACGGCTTGGG--CGTTTTGTTC
136	0.609474	TTTGTTCTGT--CTTACCTGGC
140	0.659745	TTCTGTACTT--CCTGGCGCAT
149	0.5268	TACCTGGCGC--TATTACCATG
151	0.816331	CCTGGCGCAT--TTACCATGCA
154	0.696774	GGCGCATATT--CCATGCAGTT
157	0.535037	GCATATTACC--TGCAGTTTGA
161	0.312957	ATTACCATGC--GTTTGATCTA
167	0.778045	ATGCAGTTTG--TCTACTCGCG
171	0.755619	AGTTTGATCT--CTCGCGCGTC
190	0.494416	TCGCGTTCGC--GACTTATATA
192	0.459684	GCGTTCGCAG--CTTATATACG
196	0.802661	TCGCAGACTT--TATACGTGCC
198	0.778262	GCAGACTTAT--TACGTGCCCC
200	0.49967	AGACTTATAT--CGTGCCCCTG
212	0.742443	GTGCCCCTGG--CCGGCAGCTG
218	0.603003	CTGGACCGGC--GCTGAACGAC
223	0.703634	CCGGCAGCTG--ACGACTCCTA
224	0.541396	CGGCAGCTGA--CGACTCCTAT
227	0.54243	CAGCTGAACG--CTCCTATCCA
233	0.840828	AACGACTCCT--TCCACTTGCC
237	0.37161	ACTCCTATCC--CTTGCCTCAA
246	0.519385	CACTTGCCTC--ATTAGCCGAG
247	0.669123	ACTTGCCTCA--TTAGCCGAGA
250	0.635014	TGCCTCAATT--GCCGAGAATT
255	0.58222	CAATTAGCCG--GAATTTCTTC
257	0.395824	ATTAGCCGAG--ATTTCTTCAA
258	0.368515	TTAGCCGAGA--TTTCTTCAAA
266	0.241786	GAATTTCTTC--AAATGAGGAG
267	0.339229	AATTTCTTCA--AATGAGGAGG
268	0.350077	ATTTCTTCAA--ATGAGGAGGA
269	0.431441	TTTCTTCAAA--TGAGGAGGAT
272	0.432912	CTTCAAAATG--GGAGGATGTA
275	0.429559	CAAAATGAGG--GGATGTAGTT
278	0.361695	AATGAGGAGG--TGTAGTTAAT
282	0.543795	AGGAGGATGT--GTTAATTCTT
286	0.400958	GGATGTAGTT--ATTCTTATAA
287	0.393725	GATGTAGTTA--TTCTTATAAC
293	0.532184	GTTAATTCTT--TAACAGTCAG
295	0.414803	TAATTCTTAT--ACAGTCAGGA
296	0.300405	AATTCTTATA--CAGTCAGGAC
298	0.373524	TTCTTATAAC--GTCAGGACTG
302	0.319046	TATAACAGTC--GGACTGGGAT
305	0.480447	AACAGTCAGG--CTGGGATGTC
311	0.68868	CAGGACTGGG--TGTCAGACAC
316	0.508354	CTGGGATGTC--GACACCAAGC
318	0.323572	GGGATGTCAG--CACCAAGCAA
320	0.10344	GATGTCAGAC--CCAAGCAAAA
323	0.176785	GTCAGACACC--AGCAAAACTA
324	0.319928	TCAGACACCA--GCAAAACTAG
327	0.170983	GACACCAAGC--AAACTAGTTG
328	0.362676	ACACCAAGCA--AACTAGTTGA
329	0.379298	CACCAAGCAA--ACTAGTTGAC
330	0.191998	ACCAAGCAAA--CTAGTTGACA
333	0.42161	AAGCAAAACT--GTTGACATTG
338	0.262644	AAACTAGTTG--CATTGTAACG
340	0.575599	ACTAGTTGAC--TTGTAACGCG
345	0.639203	TTGACATTGT--ACGCGTCATC
346	0.423436	TGACATTGTA--CGCGTCATCA
353	0.514657	GTAACGCGTC--TCAAGCACTC
356	0.433475	ACGCGTCATC--AGCACTCATT
357	0.539487	CGCGTCATCA--GCACTCATTA
360	0.224724	GTCATCAAGC--CTCATTAGGT
364	0.549333	TCAAGCACTC--TTAGGTTAGC
367	0.711649	AGCACTCATT--GGTTAGCGGA
372	0.715801	TCATTAGGTT--GCGGATGACG
377	0.667484	AGGTTAGCGG--TGACGTGGAA
380	0.423614	TTAGCGGATG--CGTGGAAAGC
386	0.423715	GATGACGTGG--AAGCATGTTC
387	0.436037	ATGACGTGGA--AGCATGTTCA
388	0.653986	TGACGTGGAA--GCATGTTCAG
391	0.544394	CGTGGAAAGC--TGTTCAGCTT
397	0.539945	AAGCATGTTC--GCTTTGGCTT
408	0.500796	GCTTTGGCTT--CTAATTAACT
411	0.540824	TTGGCTTACT--ATTAACTTCA
412	0.55679	TGGCTTACTA--TTAACTTCAT
415	0.326726	CTTACTAATT--ACTTCATATA
416	0.137578	TTACTAATTA--CTTCATATAT
421	0.194107	AATTAACTTC--TATATAGCTC
423	0.427382	TTAACTTCAT--TATAGCTCTA
425	0.418724	AACTTCATAT--TAGCTCTATT
427	0.52739	CTTCATATAT--GCTCTATTGT
433	0.639529	ATATAGCTCT--TTGTTATTTG
439	0.818469	CTCTATTGTT--TTTGCTTTTG
453	0.86513	GCTTTTGCGG--TTCTGCTGTG
469	0.624736	CTGTGTTTTG--TCGAGAAATG
473	0.330444	GTTTTGATCG--GAAATGGAAT
475	0.263835	TTTGATCGAG--AATGGAATGA
476	0.269785	TTGATCGAGA--ATGGAATGAA
477	0.254676	TGATCGAGAA--TGGAATGAAA
481	0.337551	CGAGAAATGG--ATGAAATGGC
482	0.452363	GAGAAATGGA--TGAAATGGCG
485	0.314786	AAATGGAATG--AATGGCGTAC
486	0.301347	AATGGAATGA--ATGGCGTACA
487	0.39016	ATGGAATGAA--TGGCGTACAA
494	0.386724	GAAATGGCGT--CAAGTCGTTT
496	0.358427	AATGGCGTAC--AGTCGTTTTT
497	0.597238	ATGGCGTACA--GTCGTTTTTA
507	0.729384	AGTCGTTTTT--CTATCATCCC
510	0.826873	CGTTTTTACT--TCATCCCTTA
513	0.439285	TTTTACTATC--TCCCTTATAC
520	0.513207	ATCATCCCTT--TACAAACCTG
522	0.563599	CATCCCTTAT--CAAACCTGGC
524	0.355135	TCCCTTATAC--AACCTGGCTG
525	0.80091	CCCTTATACA--ACCTGGCTGC
526	0.538637	CCTTATACAA--CCTGGCTGCT
545	0.536382	CTTTGCTGGT--CGGACAGAAG
549	0.38395	GCTGGTACGG--CAGAAGTTAC
551	0.42257	TGGTACGGAC--GAAGTTACTT
553	0.458117	GTACGGACAG--AGTTACTTGA
554	0.434341	TACGGACAGA--GTTACTTGAT
558	0.394968	GACAGAAGTT--CTTGATTCTA
563	0.673254	AAGTTACTTG--TTCTAGTCTC
568	0.786233	ACTTGATTCT--GTCTCGGTAT
577	0.716905	TAGTCTCGGT--TAGCTGAAGC
579	0.726152	GTCTCGGTAT--GCTGAAGCTC
584	0.518254	GGTATAGCTG--AGCTCTATAC
585	0.460696	GTATAGCTGA--GCTCTATACG
591	0.730556	CTGAAGCTCT--TACGAATGCG
593	0.456708	GAAGCTCTAT--CGAATGCGGT
596	0.774926	GCTCTATACG--ATGCGGTTGG
597	0.737389	CTCTATACGA--TGCGGTTGGT
608	0.745161	TGCGGTTGGT--TAAAAGTTCT
610	0.486355	CGGTTGGTAT--AAAGTTCTAA
611	0.373778	GGTTGGTATA--AAGTTCTAAA
612	0.171685	GTTGGTATAA--AGTTCTAAAA
613	0.200984	TTGGTATAAA--GTTCTAAAAG
619	0.261522	TAAAAGTTCT--AAAGAATCAG
620	0.141825	AAAAGTTCTA--AAGAATCAGA
621	0.0861505	AAAGTTCTAA--AGAATCAGAA
622	0.23454	AAGTTCTAAA--GAATCAGAAG
624	0.226615	GTTCTAAAAG--ATCAGAAGTT
625	0.32639	TTCTAAAAGA--TCAGAAGTTC
628	0.142722	TAAAAGAATC--GAAGTTCTAT
630	0.254131	AAAGAATCAG--AGTTCTATTT
631	0.26856	AAGAATCAGA--GTTCTATTTT
637	0.604102	CAGAAGTTCT--TTTTAATTAT
642	0.586084	GTTCTATTTT--ATTATGTTGC
643	0.653403	TTCTATTTTA--TTATGTTGCA
646	0.562351	TATTTTAATT--TGTTGCAGAG
653	0.356673	ATTATGTTGC--GAGGTCGCAG
655	0.458024	TATGTTGCAG--GGTCGCAGAA
662	0.428842	CAGAGGTCGC--GAAAGGTATT
664	0.442109	GAGGTCGCAG--AAGGTATTCA
665	0.54109	AGGTCGCAGA--AGGTATTCAG
666	0.532683	GGTCGCAGAA--GGTATTCAGG
670	0.612069	GCAGAAAGGT--TTCAGGTTAC
674	0.240552	AAAGGTATTC--GGTTACAACT
679	0.458728	TATTCAGGTT--CAACTTACGG
681	0.36191	TTCAGGTTAC--ACTTACGGAT
682	0.379407	TCAGGTTACA--CTTACGGATT
686	0.354337	GTTACAACTT--CGGATTTTCA
690	0.522475	CAACTTACGG--TTTTCACCAA
696	0.267342	ACGGATTTTC--CCAATTTCAT
699	0.455444	GATTTTCACC--ATTTCATTGG
700	0.630253	ATTTTCACCA--TTTCATTGGC
705	0.603766	CACCAATTTC--TTGGCCAGTT
712	0.473921	TTCATTGGCC--GTTACACCAC
716	0.502985	TTGGCCAGTT--CACCACGATC
718	0.431465	GGCCAGTTAC--CCACGATCAT
721	0.310589	CAGTTACACC--CGATCATGAA
724	0.4779	TTACACCACG--TCATGAAAAC
727	0.452899	CACCACGATC--TGAAAACGTC
730	0.507437	CACGATCATG--AAACGTCGTG
731	0.371247	ACGATCATGA--AACGTCGTGG
732	0.702382	CGATCATGAA--ACGTCGTGGT
733	0.388831	GATCATGAAA--CGTCGTGGTC
746	0.71268	TCGTGGTCCT--CTTCACACTA
751	0.450575	GTCCTACTTC--CACTACTCCT
753	0.38755	CCTACTTCAC--CTACTCCTCA
756	0.44904	ACTTCACACT--CTCCTCAATT
763	0.323045	ACTACTCCTC--ATTTTTACAC
764	0.627701	CTACTCCTCA--TTTTTACACT
770	0.503211	CTCAATTTTT--CACTGGAAGC
772	0.225735	CAATTTTTAC--CTGGAAGCGA
777	0.294558	TTTACACTGG--AGCGATGAAG
778	0.481592	TTACACTGGA--GCGATGAAGC
782	0.685647	ACTGGAAGCG--TGAAGCAGCC
785	0.551708	GGAAGCGATG--AGCAGCCAGT
786	0.497447	GAAGCGATGA--GCAGCCAGTT
789	0	NA
793	0	NA
797	0	NA
798	0	NA

## Sheet: Sheet9
>URINIUY_DN25045_c9_g1::URINIUY_DN25045_c9_g1_i1::g.8::m.8_type:5prime_partial_l
13	0.753264	CCCGTCGCTG--TCAACTTTAT
16	0.402426	GTCGCTGATC--ACTTTATGTA
17	0.451023	TCGCTGATCA--CTTTATGTAT				42
22	0.532022	GATCAACTTT--TGTATAGCTC
26	0.526915	AACTTTATGT--TAGCTCAGTC
28	0.583686	CTTTATGTAT--GCTCAGTCAT
33	0.314253	TGTATAGCTC--GTCATTATTT
37	0.579327	TAGCTCAGTC--TTATTTGCTT
40	0.760812	CTCAGTCATT--TTTGCTTTTG
54	0.796302	GCTTTTGCGG--TTCTGCATTG
61	0.371431	CGGATTCTGC--TTGTTAAAAT
67	0.369192	CTGCATTGTT--AAATTGAAAA
68	0.16615	TGCATTGTTA--AATTGAAAAA
69	0.18244	GCATTGTTAA--ATTGAAAAAT
70	0.232909	CATTGTTAAA--TTGAAAAATG
74	0.108018	GTTAAAATTG--AAAATGGAAC
75	0.179869	TTAAAATTGA--AAATGGAACG
76	0.13866	TAAAATTGAA--AATGGAACGA
77	0.105143	AAAATTGAAA--ATGGAACGAA
78	0.143506	AAATTGAAAA--TGGAACGAAG
82	0.247995	TGAAAAATGG--ACGAAGGTTC
83	0.225104	GAAAAATGGA--CGAAGGTTCA
86	0.358887	AAATGGAACG--AGGTTCATAC
87	0.334131	AATGGAACGA--GGTTCATACA
93	0.37047	ACGAAGGTTC--TACAAGACGT
95	0.365109	GAAGGTTCAT--CAAGACGTTT
97	0.349163	AGGTTCATAC--AGACGTTTTT
98	0.522669	GGTTCATACA--GACGTTTTTA
100	0.200293	TTCATACAAG--CGTTTTTAAT
108	0.63767	AGACGTTTTT--ATAGCAGCTC
109	0.642412	GACGTTTTTA--TAGCAGCTCT
111	0.780393	CGTTTTTAAT--GCAGCTCTGT
114	0.433232	TTTTAATAGC--GCTCTGTCAC
123	0.474347	CAGCTCTGTC--CAAATGTGGG
125	0.499744	GCTCTGTCAC--AATGTGGGTT
126	0.724635	CTCTGTCACA--ATGTGGGTTC
127	0.686408	TCTGTCACAA--TGTGGGTTCT
146	0.815118	CTGTGCTGGT--TGGCCAGAAG
152	0.608099	TGGTATGGCC--GAAGCTACTC
154	0.593589	GTATGGCCAG--AGCTACTCGA
155	0.527985	TATGGCCAGA--GCTACTCGAT
159	0.63592	GCCAGAAGCT--CTCGATTCGA
164	0.712729	AAGCTACTCG--TTCGAGTGTT
169	0.789162	ACTCGATTCG--GTGTTGGCTT
185	0.876952	GGCTTGGGCG--TGCTCTGTAT
194	0.741373	GATGCTCTGT--TGAATGTGGC
197	0.828161	GCTCTGTATG--ATGTGGCTGG
198	0.762694	CTCTGTATGA--TGTGGCTGGT
209	0.829366	TGTGGCTGGT--CAGGGGCTCT
211	0.607335	TGGCTGGTAC--GGGGCTCTAA
220	0.522509	CAGGGGCTCT--AAAGAATTAG
221	0.356807	AGGGGCTCTA--AAGAATTAGA
222	0.246751	GGGGCTCTAA--AGAATTAGAA
223	0.377654	GGGCTCTAAA--GAATTAGAAC
225	0.297013	GCTCTAAAAG--ATTAGAACCT
226	0.386751	CTCTAAAAGA--TTAGAACCTG
229	0.373087	TAAAAGAATT--GAACCTGTGT
231	0.361274	AAAGAATTAG--ACCTGTGTTC
232	0.33239	AAGAATTAGA--CCTGTGTTCT
244	0.79905	CTGTGTTCTG--TTATGCTACA
247	0.715823	TGTTCTGATT--TGCTACAGAG
252	0.543961	TGATTATGCT--CAGAGATGTC
254	0.164144	ATTATGCTAC--GAGATGTCAA
256	0.18565	TATGCTACAG--GATGTCAAAA
258	0.451383	TGCTACAGAG--TGTCAAAAGG
263	0.349681	CAGAGATGTC--AAAGGGGATT
264	0.388804	AGAGATGTCA--AAGGGGATTC
265	0.448162	GAGATGTCAA--AGGGGATTCA
266	0.407992	AGATGTCAAA--GGGGATTCAT
271	0.469137	TCAAAAGGGG--TTCATGTTAC
275	0.345335	AAGGGGATTC--TGTTACAACA
280	0.464631	GATTCATGTT--CAACATACGG
282	0.29512	TTCATGTTAC--ACATACGGAT
283	0.309842	TCATGTTACA--CATACGGATT
285	0.382911	ATGTTACAAC--TACGGATTCT
287	0.304827	GTTACAACAT--CGGATTCTCA
291	0.426237	CAACATACGG--TTCTCAATTA
297	0.260521	ACGGATTCTC--ATTATATCTA
298	0.604043	CGGATTCTCA--TTATATCTAT
301	0.471137	ATTCTCAATT--TATCTATGGA
303	0.385982	TCTCAATTAT--TCTATGGAAA
307	0.363646	AATTATATCT--TGGAAAGTTT
311	0.314986	ATATCTATGG--AAGTTTCAGT
312	0.353991	TATCTATGGA--AGTTTCAGTA
313	0.415702	ATCTATGGAA--GTTTCAGTAC
319	0.523149	GGAAAGTTTC--GTACGATCGT
322	0.471621	AAGTTTCAGT--CGATCGTGAA
325	0.712676	TTTCAGTACG--TCGTGAAGAC
331	0.523712	TACGATCGTG--AGACTTCTTG
332	0.590371	ACGATCGTGA--GACTTCTTGG
334	0.492404	GATCGTGAAG--CTTCTTGGTC
347	0.77125	TCTTGGTCTT--TTTTACACTA
352	0.582129	GTCTTATTTT--CACTACTTCT
354	0.236853	CTTATTTTAC--CTACTTCTGA
357	0.330783	ATTTTACACT--CTTCTGAATT
364	0.643335	ACTACTTCTG--ATTTCTTCTC
365	0.580566	CTACTTCTGA--TTTCTTCTCA
375	0.399568	ATTTCTTCTC--GCAGAAGGTA
378	0.494313	TCTTCTCAGC--GAAGGTATGG
380	0.557609	TTCTCAGCAG--AGGTATGGCA
381	0.494912	TCTCAGCAGA--GGTATGGCAG
385	0.656848	AGCAGAAGGT--TGGCAGATGT
390	0.454061	AAGGTATGGC--GATGTGGGCA
392	0.759919	GGTATGGCAG--TGTGGGCAGT
400	0.363187	AGATGTGGGC--GTCCAGAATA
405	0	NA
407	0	NA
408	0	NA
410	0	NA

[truncated: 117 more sheets: Sheet10, Sheet11, Sheet12, Sheet13, Sheet14, Sheet15, Sheet16, Sheet17, Sheet18, Sheet19, Sheet20, Sheet21, Sheet22, Sheet23, Sheet24, Sheet25, Sheet26, Sheet27, Sheet28, Sheet29 …]
