# Supplementary material for: Antennal Transcriptome of the Fruit-Sucking Moth Eudocima materna: Identification of Olfactory Genes and Preliminary Evidence for RNA-Editing Events in Odorant Receptors
Source: Genes (Basel). 2022 Jul 6;13(7):1207. doi: 10.3390/genes13071207 (PMC9323814; doi:10.3390/genes13071207)
Supplement: Supplementary file 1 [file genes-13-01207-s001.zip › Supplementary Material June 22, 2022/Supplementary Table 9.xls]

## Sheet: sequence
#Fasta file -> /home/tomcat7/tomcat8523/webapps/Bass/Results/IP_1619802977020/sequence.fasta
#Scoring against -> hADAR1											#REF!
#Negative values denote unscorable A bases due to proximity to an end or ambiguous bps in the score block.
>URINIUY_DN9513_c0_g1::URINIUY_DN9513_c0_g1_i1::g.1::m.1_type:internal_len:179_U
C	U	A	A	C	U	U	A	U	C	C	U	C	A	A	C	C	A	C	U	G	G	A	C	G	C	A	C	A	C	A	A	A	A	A	U	G	A	A	C	C	U	G	U	G	A	U	U	U	U
0	0	-1	-1	0	0	0	36.0588	0	0	0	0	0	12.6521	17.3003	0	0	5.31704	0	0	0	0	1.1572	0	0	0	4.63547	0	5.51484	0	4.37815	26.7978	18.8174	38.6265	15.5676	0	0	1.68755	13.5254	0	0	0	0	0	0	1.764	0	0	0	0
G	A	U	U	G	A	A	U	A	G	G	A	G	U	U	G	G	U	G	A	C	C	U	G	C	G	U	G	U	G	U	U	U	U	U	A	C	U	U	G	G	A	C	A	C	U	A	A	A	A
0	-1	0	0	0	84.3088	43.5736	0	0.837816	0	0	1.88016	0	0	0	0	0	0	0	5.82745	0	0	0	0	0	0	0	0	0	0	0	0	0	0	0	5.046	0	0	0	0	0	9.03108	0	9.22958	0	0	12.9984	35.2297	13.1785	45.1446
>URINIUY_DN25213_c0_g3::URINIUY_DN25213_c0_g3_i1::g.2::m.2_type:5prime_partial_l
C	U	G	U	G	G	A	G	G	A	G	A	G	U	C	A	C	U	C	A	C	A	G	C	C	A	A	G	C	C	U	U	A	G	A	U	G	A	A	G	C	U	G	G	G	C	C	C	G	U
0	0	0	0	0	0	1.13749	0	0	1.69523	0	2.08871	0	0	0	9.97532	0	0	0	7.27179	0	9.59101	0	0	0	4.30622	26.9806	0	0	0	0	0	143.405	0	0.68242	0	0	2.18272	19.598	0	0	0	0	0	0	0	0	0	0	0
G	A	C	A	C	C	U	C	C	U	C	U	C	A	G	U	G	A	G	U	G	U	C	G	G	U	U	C	G	G	A	A	U	C	U	A	C	U	U	C	G	A	C	C	C	G	G	G	C	A
0	-1	0	-1	0	0	0	0	0	0	0	0	0	1.74903	0	0	0	4.12328	0	0	0	0	0	0	0	0	0	0	0	0	61.7643	21.7552	0	0	0	6.89875	0	0	0	0	0	6.92116	0	0	0	0	0	0	0	4.39158
>URINIUY_DN25045_c6_g1::URINIUY_DN25045_c6_g1_i5::g.3::m.3_type:complete_len:407
A	U	G	G	C	G	U	C	G	C	U	G	U	U	G	C	G	G	A	A	G	U	A	U	U	G	G	A	A	A	A	A	A	G	A	A	A	A	U	A	C	A	A	A	A	A	G	G	A	A
-1	0	0	0	0	0	0	0	0	0	0	0	0	0	0	0	0	0	1.24262	40.8549	0	0	28.475	0	0	0	0	0.911884	26.586	22.3458	27.6042	22.2616	32.1118	0	0.921178	23.3732	18.7407	19.7188	0	40.9711	0	3.24308	26.3193	17.5002	36.6952	33.1589	0	0	1.19129	12.7064
U	A	C	C	G	C	A	G	C	G	A	C	A	A	C	G	C	C	U	U	C	A	U	A	A	C	C	U	U	U	U	U	U	C	U	U	U	U	A	U	G	U	U	U	U	U	C	C	U	U
0	-1	0	0	0	0	0.915863	0	0	0	12.6189	0	27.165	6.0772	0	0	0	0	0	0	0	69.5683	0	14.8833	4.06877	0	0	0	0	0	0	0	0	0	0	0	0	0	24.2	0	0	0	0	0	0	0	0	0	0	0
>URINIUY_DN25045_c6_g1::URINIUY_DN25045_c6_g1_i5::g.4::m.4_type:complete_len:161
A	U	G	G	U	A	A	G	G	U	G	U	U	C	C	U	C	C	U	C	G	C	U	G	A	C	C	U	C	U	C	C	G	C	G	G	G	G	C	C	A	C	A	U	C	U	C	A	C	G
-1	0	0	0	0	44.9444	67.75	0	0	0	0	0	0	0	0	0	0	0	0	0	0	0	0	0	1.93922	0	0	0	0	0	0	0	0	0	0	0	0	0	0	0	5.52941	0	4.67876	0	0	0	0	12.2577	0	0
U	A	C	C	A	U	U	C	C	A	C	A	A	G	G	A	G	G	A	G	C	G	A	C	U	G	G	A	G	A	G	G	C	G	C	C	C	C	G	G	U	G	U	A	G	A	G	U	G	C
0	-1	0	0	78.3347	0	0	0	0	6.16449	0	18.2548	1.1081	0	0	1.97676	0	0	1.31498	0	0	0	15.6046	0	0	0	0	1.8409	0	1.55396	0	0	0	0	0	0	0	0	0	0	0	0	0	1.05073	0	4.2587	0	0	0	0
>URINIUY_DN25045_c6_g2::URINIUY_DN25045_c6_g2_i2::g.5::m.5_type:complete_len:453
A	U	G	A	C	G	U	C	C	U	U	C	C	U	C	C	G	A	A	A	G	G	G	G	C	U	G	C	U	U	A	A	A	A	A	G	A	A	A	G	U	A	A	A	A	G	C	A	A	A
-1	0	0	-1	0	0	0	0	0	0	0	0	0	0	0	0	0	1.15555	27.506	46.2345	0	0	0	0	0	0	0	0	0	0	71.4006	34.3322	19.5858	31.3544	32.1118	0	0.962579	24.1354	31.6723	0	0	35.8505	31.6077	17.9737	44.2447	0	0	5.06944	16.0316	19.9137
U	A	C	U	G	C	A	G	G	A	A	G	G	A	G	G	C	U	U	U	C	C	C	C	G	A	C	G	A	A	U	U	U	U	U	C	U	U	U	C	A	U	U	U	U	C	G	U	U	U
0	-1	0	0	0	0	1.10253	0	0	25.5883	1.38676	0	0	1.89345	0	0	0	0	0	0	0	0	0	0	0	6.94933	0	0	44.6665	67.0067	0	0	0	0	0	0	0	0	0	0	64.68	0	0	0	0	0	0	0	0	0
>URINIUY_DN25045_c6_g2::URINIUY_DN25045_c6_g2_i2::g.6::m.6_type:complete_len:127
A	U	G	U	A	C	C	A	G	C	C	A	C	A	U	U	C	G	U	A	C	A	A	A	G	C	G	U	C	A	C	C	U	A	U	U	C	C	C	A	C	A	C	U	A	G	A	A	U	C
-1	0	0	0	22.2544	0	0	10.7015	0	0	0	4.33895	0	5.22361	0	0	0	0	0	46.4009	0	3.65984	29.0097	23.1819	0	0	0	0	0	14.9075	0	0	0	22.084	0	0	0	0	0	5.33171	0	7.19374	0	0	73.7937	0	1.14479	20.9441	0	0
U	A	C	A	U	G	G	U	C	G	G	U	G	U	A	A	G	C	A	U	G	U	U	U	C	G	C	A	G	U	G	G	A	U	A	A	G	G	G	U	G	U	G	A	U	C	U	U	A	G
0	-1	0	-1	0	0	0	0	0	0	0	0	0	0	13.1114	1.37022	0	0	35.4918	0	0	0	0	0	0	0	0	2.03602	0	0	0	0	78.6788	0	15.7558	1.35825	0	0	0	0	0	0	0	46.1946	0	0	0	0	0.676704	0
>URINIUY_DN25045_c6_g6::URINIUY_DN25045_c6_g6_i1::g.7::m.7_type:complete_len:266
A	U	G	G	U	C	U	U	C	A	A	C	U	U	U	G	A	A	U	A	C	U	G	G	G	U	G	C	C	U	U	U	C	G	A	U	C	C	C	U	U	U	C	A	G	C	C	A	G	G
-1	0	0	0	0	0	0	0	0	8.36035	18.5426	0	0	0	0	0	1.58833	11.4407	0	53.1563	0	0	0	0	0	0	0	0	0	0	0	0	0	0	0.565531	0	0	0	0	0	0	0	0	12.464	0	0	0	6.16746	0	0
U	A	C	C	A	G	A	A	G	U	U	G	A	A	A	C	U	U	A	U	G	A	C	C	C	A	C	G	G	A	A	A	G	C	U	A	G	G	G	A	A	A	G	U	C	G	G	U	C	C
0	-1	0	0	1.13512	0	25.3434	1.31275	0	0	0	0	42.9099	17.1361	5.03841	0	0	0	49.2214	0	0	5.58555	0	0	0	4.93778	0	0	0	50.6636	23.2193	0.607736	0	0	0	0.680342	0	0	0	44.283	20.3748	1.89685	0	0	0	0	0	0	0	0
>URINIUY_DN25045_c9_g1::URINIUY_DN25045_c9_g1_i1::g.8::m.8_type:5prime_partial_l
U	U	C	C	C	G	U	C	G	C	U	G	A	U	C	A	A	C	U	U	U	A	U	G	U	A	U	A	G	C	U	C	A	G	U	C	A	U	U	A	U	U	U	G	C	U	U	U	U	G
0	0	0	0	0	0	0	0	0	0	0	0	1.33214	0	0	10.5206	13.1652	0	0	0	0	55.2429	0	0	0	15.289	0	43.5013	0	0	0	0	16.2655	0	0	0	5.38758	0	0	87.817	0	0	0	0	0	0	0	0	0	0
A	A	G	G	G	C	A	G	C	G	A	C	U	A	G	U	U	G	A	A	A	U	A	C	A	U	A	U	C	G	A	G	U	C	A	G	U	A	A	U	A	A	A	C	G	A	A	A	A	C
-1	-1	0	0	0	0	0.948308	0	0	0	17.1969	0	0	0.919868	0	0	0	0	22.5674	58.6637	29.4121	0	2.26789	0	44.8263	0	25.1014	0	0	0	2.60182	0	0	0	2.22657	0	0	24.0712	45.2691	0	13.0462	19.7714	5.696	0	0	49.554	24.2644	26.4258	6.21225	0
>URINIUY_DN25066_c1_g2::URINIUY_DN25066_c1_g2_i1::g.9::m.9_type:internal_len:141
U	U	U	A	C	G	U	U	U	U	G	G	U	U	U	A	U	A	U	A	U	C	A	G	U	C	A	U	U	G	G	G	U	A	U	G	U	A	U	G	G	G	C	A	U	A	U	G	A	U
0	0	0	-1	0	0	0	0	0	0	0	0	0	0	0	41.5568	0	23.9965	0	15.6896	0	0	22.4351	0	0	0	6.19269	0	0	0	0	0	0	34.6943	0	0	0	16.6983	0	0	0	0	0	4.12865	0	24.9054	0	0	2.17922	0
A	A	A	U	G	C	A	A	A	A	C	C	A	A	A	U	A	U	A	U	A	G	U	C	A	G	U	A	A	C	C	C	A	U	A	C	A	U	A	C	C	C	G	U	A	U	A	C	U	A
-1	-1	-1	0	0	0	40.5609	24.5508	16.6221	4.30551	0	0	13.3826	55.6258	23.1455	0	17.2046	0	40.0235	0	1.24866	0	0	0	2.22657	0	0	16.7707	4.62378	0	0	0	35.6521	0	2.13357	0	60.5155	0	3.72349	0	0	0	0	0	31.7791	0	10.6498	0	0	1.88016
>URINIUY_DN18690_c0_g1::URINIUY_DN18690_c0_g1_i1::g.10::m.10_type:5prime_partial
U	U	A	G	C	A	C	A	U	A	U	C	A	C	G	A	C	G	C	A	G	C	U	U	G	A	U	C	U	A	C	U	G	G	C	U	C	A	U	C	G	A	G	U	G	C	G	C	A	A
0	0	-1	0	0	8.24694	0	3.71516	0	20.0256	0	0	12.1453	0	0	1.80649	0	0	0	5.86145	0	0	0	0	0	1.42733	0	0	0	24.8989	0	0	0	0	0	0	0	6.72804	0	0	0	0.930275	0	0	0	0	0	0	4.83534	39.8117
A	A	U	C	G	U	G	U	A	U	A	G	U	G	C	U	G	C	G	U	C	G	A	A	C	U	A	G	A	U	G	A	C	C	G	A	G	U	A	G	C	U	C	A	C	G	C	G	U	U
-1	-1	0	0	0	0	0	0	38.5266	0	1.99939	0	0	0	0	0	0	0	0	0	0	0	18.8854	10.5498	0	0	0.562458	0	89.4848	0	0	6.69024	0	0	0	3.63449	0	0	0.662493	0	0	0	0	5.75542	0	0	0	0	0	0
>URINIUY_DN22281_c0_g1::URINIUY_DN22281_c0_g1_i2::g.11::m.11_type:5prime_partial
U	C	A	C	U	A	A	A	C	A	G	A	G	A	G	C	A	A	A	C	U	G	G	G	G	A	U	A	C	A	G	U	U	G	A	G	A	A	U	G	A	A	A	U	A	A	C	G	G	G
0	0	-1	0	0	62.4009	28.7429	22.5497	0	8.17727	0	1.2426	0	1.43723	0	0	5.61917	18.638	23.9606	0	0	0	0	0	0	0.87051	0	40.3415	0	5.49963	0	0	0	0	1.82078	0	1.57788	18.4064	0	0	2.1427	13.9574	16.9817	0	37.98	39.1081	0	0	0	0
A	G	U	G	A	U	U	U	G	U	C	U	C	U	C	G	U	U	U	G	A	C	C	C	C	U	A	U	G	U	C	A	A	C	U	C	U	U	A	C	U	U	U	A	U	U	G	C	C	C
-1	0	0	0	89.478	0	0	0	0	0	0	0	0	0	0	0	0	0	0	0	9.9	0	0	0	0	0	24.1009	0	0	0	0	19.314	11.0849	0	0	0	0	0	5.51	0	0	0	0	75.3393	0	0	0	0	0	0
>URINIUY_DN25474_c1_g1::URINIUY_DN25474_c1_g1_i1::g.12::m.12_type:complete_len:3
A	U	G	C	C	U	U	G	U	U	U	G	G	G	A	C	U	C	U	G	C	A	U	C	U	U	G	U	C	A	C	U	G	C	U	U	A	A	G	U	C	U	U	U	A	A	A	C	A	U
-1	0	0	0	0	0	0	0	0	0	0	0	0	0	1.35488	0	0	0	0	0	0	3.21552	0	0	0	0	0	0	0	12.1221	0	0	0	0	0	0	73.0127	53.9384	0	0	0	0	0	0	72.6775	27.2612	18.3467	0	3.99345	0
U	A	C	G	G	A	A	C	A	A	A	C	C	C	U	G	A	G	A	C	G	U	A	G	A	A	C	A	G	U	G	A	C	G	A	A	U	U	C	A	G	A	A	A	U	U	U	G	U	A
0	-1	0	0	0	32.9105	4.99634	0	27.1576	25.7784	6.12022	0	0	0	0	0	1.69062	0	4.12762	0	0	0	1.32166	0	38.3219	5.87584	0	1.65823	0	0	0	8.57647	0	0	50.0265	64.2259	0	0	0	1.36467	0	25.2547	29.9268	55.2663	0	0	0	0	0	22.61
>URINIUY_DN25474_c1_g1::URINIUY_DN25474_c1_g1_i1::g.13::m.13_type:complete_len:1
A	U	G	A	U	C	A	A	A	A	U	A	G	A	A	C	U	C	C	U	G	A	C	A	G	U	U	U	U	A	G	A	G	C	U	U	U	U	G	U	A	C	C	A	G	C	C	G	C	A
-1	0	0	-1	0	0	9.57141	13.9033	25.6392	24.8506	0	52.3229	0	0.650019	30.7985	0	0	0	0	0	0	2.28203	0	10.3514	0	0	0	0	0	83.3943	0	1.31123	0	0	0	0	0	0	0	0	31.3443	0	0	9.97602	0	0	0	0	0	5.4069
U	A	C	U	A	G	U	U	U	U	A	U	C	U	U	G	A	G	G	A	C	U	G	U	C	A	A	A	A	U	C	U	C	G	A	A	A	A	C	A	U	G	G	U	C	G	G	C	G	U
0	-1	0	0	0.9612	0	0	0	0	0	23.32	0	0	0	0	0	2.65271	0	0	16.8901	0	0	0	0	0	30.0446	21.51	40.1567	31.8049	0	0	0	0	0	49.0727	16.7814	26.0021	3.70449	0	50.5254	0	0	0	0	0	0	0	0	0	0
>URINIUY_DN25474_c1_g1::URINIUY_DN25474_c1_g1_i1::g.14::m.14_type:complete_len:1
A	U	G	C	G	G	U	G	U	U	C	C	U	C	C	A	C	A	G	U	U	G	C	C	U	C	G	C	C	C	U	G	C	A	G	C	C	A	C	A	U	A	U	U	A	C	G	U	A	A
-1	0	0	0	0	0	0	0	0	0	0	0	0	0	0	4.33022	0	11.7119	0	0	0	0	0	0	0	0	0	0	0	0	0	0	0	7.67779	0	0	0	5.11996	0	4.59878	0	22.2507	0	0	117.46	0	0	0	31.047	60.193
U	A	C	G	C	C	A	C	A	A	G	G	A	G	G	U	G	U	C	A	A	C	G	G	A	G	C	G	G	G	A	C	G	U	C	G	G	U	G	U	A	U	A	A	U	G	C	A	U	U
0	-1	0	0	0	0	5.96229	0	18.2548	1.1081	0	0	1.22022	0	0	0	0	0	0	22.0541	4.71344	0	0	0	1.84503	0	0	0	0	0	6.99243	0	0	0	0	0	0	0	0	0	42.4579	0	39.6545	29.5212	0	0	0	75.6748	0	0
>URINIUY_DN25474_c1_g1::URINIUY_DN25474_c1_g1_i2::g.15::m.15_type:complete_len:3
A	U	G	C	C	U	U	G	U	U	U	G	G	G	A	C	U	C	U	G	C	A	U	C	U	U	G	U	C	A	C	U	G	C	U	U	A	A	G	U	C	U	U	U	A	A	A	C	A	U
-1	0	0	0	0	0	0	0	0	0	0	0	0	0	1.35488	0	0	0	0	0	0	3.21552	0	0	0	0	0	0	0	12.1221	0	0	0	0	0	0	73.0127	53.9384	0	0	0	0	0	0	72.6775	27.2612	18.3467	0	3.99345	0
U	A	C	G	G	A	A	C	A	A	A	C	C	C	U	G	A	G	A	C	G	U	A	G	A	A	C	A	G	U	G	A	C	G	A	A	U	U	C	A	G	A	A	A	U	U	U	G	U	A
0	-1	0	0	0	32.9105	4.99634	0	27.1576	25.7784	6.12022	0	0	0	0	0	1.69062	0	4.12762	0	0	0	1.32166	0	38.3219	5.87584	0	1.65823	0	0	0	8.57647	0	0	50.0265	64.2259	0	0	0	1.36467	0	25.2547	29.9268	55.2663	0	0	0	0	0	22.61
>URINIUY_DN25474_c1_g1::URINIUY_DN25474_c1_g1_i2::g.16::m.16_type:5prime_partial
C	U	C	U	U	U	G	U	C	C	U	G	A	G	A	U	G	G	G	U	U	G	G	U	A	U	U	C	G	G	A	U	G	A	C	G	C	A	C	G	U	C	G	U	G	A	C	U	G	A
0	0	0	0	0	0	0	0	0	0	0	0	3.91105	0	0.977176	0	0	0	0	0	0	0	0	0	37.1748	0	0	0	0	0	0.783474	0	0	2.64766	0	0	0	4.44076	0	0	0	0	0	0	0	3.18712	0	0	0	1.56255
G	A	G	A	A	A	C	A	G	G	A	C	U	C	U	A	C	C	C	A	A	C	C	A	U	A	A	G	C	C	U	A	C	U	G	C	G	U	G	C	A	G	C	A	C	U	G	A	C	U
0	-1	0	-1	23.6445	6.10419	0	1.7008	0	0	14.6652	0	0	0	0	2.75786	0	0	0	17.9312	6.3322	0	0	49.1127	0	17.9902	1.13645	0	0	0	0	8.98095	0	0	0	0	0	0	0	0	1.77265	0	0	7.8247	0	0	0	9.83267	0	0
>URINIUY_DN25474_c1_g1::URINIUY_DN25474_c1_g1_i2::g.17::m.17_type:complete_len:1
A	U	G	C	G	G	U	G	U	U	C	C	U	C	C	A	C	A	G	U	U	G	C	C	U	C	G	C	C	C	U	G	C	A	G	C	C	A	C	A	U	A	U	U	A	C	G	U	A	A
-1	0	0	0	0	0	0	0	0	0	0	0	0	0	0	4.33022	0	11.7119	0	0	0	0	0	0	0	0	0	0	0	0	0	0	0	7.67779	0	0	0	5.11996	0	4.59878	0	22.2507	0	0	117.46	0	0	0	31.047	60.193
U	A	C	G	C	C	A	C	A	A	G	G	A	G	G	U	G	U	C	A	A	C	G	G	A	G	C	G	G	G	A	C	G	U	C	G	G	U	G	U	A	U	A	A	U	G	C	A	U	U
0	-1	0	0	0	0	5.96229	0	18.2548	1.1081	0	0	1.22022	0	0	0	0	0	0	22.0541	4.71344	0	0	0	1.84503	0	0	0	0	0	6.99243	0	0	0	0	0	0	0	0	0	42.4579	0	39.6545	29.5212	0	0	0	75.6748	0	0
>URINIUY_DN25474_c1_g1::URINIUY_DN25474_c1_g1_i8::g.18::m.18_type:complete_len:2
A	U	G	G	U	U	G	U	A	U	C	A	G	C	U	U	U	U	C	U	U	C	C	U	C	C	G	C	A	A	A	U	A	A	A	C	A	A	U	A	U	U	A	A	G	C	G	G	U	A
-1	0	0	0	0	0	0	0	21.3226	0	0	18.0121	0	0	0	0	0	0	0	0	0	0	0	0	0	0	0	0	7.4877	31.1886	15.3945	0	42.5432	36.9999	11.5933	0	4.83952	13.3479	0	47.7895	0	0	101.191	33.1385	0	0	0	0	0	54.8206
U	A	C	C	A	A	C	A	U	A	G	U	C	G	A	A	A	A	G	A	A	G	G	A	G	G	C	G	U	U	U	A	U	U	U	G	U	U	A	U	A	A	U	U	C	G	C	C	A	U
0	-1	0	0	24.0612	3.38646	0	46.1502	0	1.45354	0	0	0	0	40.3182	18.273	19.1581	1.24164	0	28.1161	1.32712	0	0	1.6473	0	0	0	0	0	0	0	42.108	0	0	0	0	0	0	37.7855	0	24.5235	65.7706	0	0	0	0	0	0	32.3197	0
>URINIUY_DN25474_c1_g1::URINIUY_DN25474_c1_g1_i8::g.19::m.19_type:complete_len:1
A	U	G	A	U	C	A	A	A	A	U	A	G	A	A	C	U	C	C	U	G	A	C	A	G	U	U	U	U	A	G	A	G	C	U	U	U	U	G	U	A	C	C	A	G	C	C	G	C	A
-1	0	0	-1	0	0	9.57141	13.9033	25.6392	24.8506	0	52.3229	0	0.650019	30.7985	0	0	0	0	0	0	2.28203	0	10.3514	0	0	0	0	0	83.3943	0	1.31123	0	0	0	0	0	0	0	0	31.3443	0	0	9.97602	0	0	0	0	0	5.4069
U	A	C	U	A	G	U	U	U	U	A	U	C	U	U	G	A	G	G	A	C	U	G	U	C	A	A	A	A	U	C	U	C	G	A	A	A	A	C	A	U	G	G	U	C	G	G	C	G	U
0	-1	0	0	0.9612	0	0	0	0	0	23.32	0	0	0	0	0	2.65271	0	0	16.8901	0	0	0	0	0	30.0446	21.51	40.1567	31.8049	0	0	0	0	0	49.0727	16.7814	26.0021	3.70449	0	50.5254	0	0	0	0	0	0	0	0	0	0
>URINIUY_DN25486_c0_g1::URINIUY_DN25486_c0_g1_i2::g.20::m.20_type:5prime_partial
C	C	U	G	U	G	G	A	C	C	A	A	C	A	G	C	U	G	A	U	U	G	A	U	U	C	C	U	A	U	C	C	A	A	U	U	G	C	U	A	A	U	A	U	A	A	C	C	A	A
0	0	0	0	0	0	0	0.797802	0	0	5.45883	15.8149	0	12.6488	0	0	0	0	1.54668	0	0	0	0.841776	0	0	0	0	0	31.7622	0	0	0	3.43314	16.4704	0	0	0	0	0	43.6287	30.3459	0	34.5982	0	25.6904	53.5703	0	0	5.21443	15.2337
G	G	A	C	A	C	C	U	G	G	U	U	G	U	C	G	A	C	U	A	A	C	U	A	A	G	G	A	U	A	G	G	U	U	A	A	C	G	A	U	U	A	U	A	U	U	G	G	U	U
0	0	-1	0	3.70002	0	0	0	0	0	0	0	0	0	0	0	14.0675	0	0	7.89108	10.6941	0	0	12.9131	1.71396	0	0	68.1615	0	0.621166	0	0	0	0	13.468	8.12895	0	0	143.503	0	0	24.5533	0	51.7699	0	0	0	0	0	0
>URINIUY_DN25486_c1_g1::URINIUY_DN25486_c1_g1_i1::g.21::m.21_type:complete_len:4
A	U	G	A	C	G	U	C	C	A	G	G	A	U	C	A	A	A	A	A	C	G	G	C	U	G	G	U	U	C	A	A	G	A	A	G	A	A	A	G	A	A	A	A	U	A	A	G	A	A
-1	0	0	-1	0	0	0	0	0	4.81633	0	0	1.13186	0	0	11.2943	10.9058	25.1783	32.407	21.0757	0	0	0	0	0	0	0	0	0	0	7.19911	24.1993	0	1.7706	30.9851	0	1.39181	21.4805	29.1385	0	0.921178	23.3732	21.2635	17.2209	0	41.1559	52.5171	0	1.58089	28.8844
U	A	C	U	G	C	A	G	G	U	C	C	U	A	G	U	U	U	U	U	G	C	C	G	A	C	C	A	A	G	U	U	C	U	U	C	U	U	U	C	U	U	U	U	A	U	U	C	U	U
0	-1	0	0	0	0	1.07358	0	0	0	0	0	0	1.026	0	0	0	0	0	0	0	0	0	0	7.08297	0	0	16.9544	1.93903	0	0	0	0	0	0	0	0	0	0	0	0	0	0	0	59.4	0	0	0	0	0
>URINIUY_DN25486_c1_g2::URINIUY_DN25486_c1_g2_i3::g.22::m.22_type:5prime_partial
G	A	A	G	U	A	A	U	A	C	U	G	G	U	G	A	U	C	C	A	A	A	C	A	U	A	U	U	C	A	G	G	G	U	U	C	C	U	A	G	C	A	G	U	U	U	G	G	U	C
0	-1	-1	0	0	36.8424	21.7102	0	61.0992	0	0	0	0	0	0	1.54834	0	0	0	3.21878	19.5054	32.7334	0	3.49836	0	26.9479	0	0	0	7.74948	0	0	0	0	0	0	0	0	59.0836	0	0	11.0074	0	0	0	0	0	0	0	0
C	U	U	C	A	U	U	A	U	G	A	C	C	A	C	U	A	G	G	U	U	U	G	U	A	U	A	A	G	U	C	C	C	A	A	G	G	A	U	C	G	U	C	A	A	A	C	C	A	G
0	0	0	0	108.973	0	0	40.6417	0	0	10.5732	0	0	10.5878	0	0	0.549806	0	0	0	0	0	0	0	33.5804	0	14.8367	2.30919	0	0	0	0	0	17.1711	1.35955	0	0	72.8486	0	0	0	0	0	29.1633	17.1165	5.41484	0	0	1.0644	0
>URINIUY_DN25486_c1_g5::URINIUY_DN25486_c1_g5_i1::g.23::m.23_type:5prime_partial
U	U	C	G	C	A	G	A	U	A	U	U	G	U	G	A	G	G	C	G	A	C	A	U	C	A	A	A	C	A	U	U	G	A	U	C	A	G	G	C	U	G	G	C	A	G	G	A	G	A
0	0	0	0	0	9.95804	0	0.739089	0	24.3437	0	0	0	0	0	3.73008	0	0	0	0	1.14402	0	5.14461	0	0	15.52	10.2584	24.768	0	4.17293	0	0	0	0.750697	0	0	15.7141	0	0	0	0	0	0	0	9.28953	0	0	2.45223	0	1.4415
A	A	G	C	G	U	C	U	A	U	A	A	C	A	C	U	C	C	G	C	U	G	U	A	G	U	U	U	G	U	A	A	C	U	A	G	U	C	C	G	A	C	C	G	U	C	C	U	C	U
-1	-1	0	0	0	0	0	0	45.0501	0	21.8981	5.68019	0	10.5554	0	0	0	0	0	0	0	0	0	1.1856	0	0	0	0	0	0	8.50814	10.8713	0	0	1.71493	0	0	0	0	0	8.22938	0	0	0	0	0	0	0	0	0
>URINIUY_DN25486_c1_g5::URINIUY_DN25486_c1_g5_i1::g.24::m.24_type:complete_len:1
A	U	G	U	C	A	A	A	A	G	A	G	G	A	U	U	U	A	U	A	U	U	A	C	A	A	C	G	U	A	C	G	G	A	U	U	C	U	C	A	A	U	U	A	U	U	U	C	A	A
-1	0	0	0	0	10.9813	15.8439	24.3572	49.3433	0	1.41685	0	0	1.09764	0	0	0	28.7408	0	23.214	0	0	89.227	0	3.95698	33.6737	0	0	0	35.5479	0	0	0	0.600979	0	0	0	0	0	13.2123	12.5736	0	0	52.6332	0	0	0	0	8.48476	13.1505
U	A	C	A	G	U	U	U	U	C	U	C	C	U	A	A	A	U	A	U	A	A	U	G	U	U	G	C	A	U	G	C	C	U	A	A	G	A	G	U	U	A	A	U	A	A	A	G	U	U
0	-1	0	-1	0	0	0	0	0	0	0	0	0	0	8.23524	54.4735	24.3637	0	39.2557	0	37.9808	30.7993	0	0	0	0	0	0	51.0985	0	0	0	0	0	17.3513	1.42058	0	1.48593	0	0	0	30.0411	45.3764	0	16.3285	19.6584	1.32265	0	0	0
>URINIUY_DN25486_c1_g8::URINIUY_DN25486_c1_g8_i1::g.25::m.25_type:internal_len:1
U	U	G	U	A	C	G	G	A	G	C	U	U	A	U	C	U	A	G	C	U	C	A	C	A	U	C	A	C	G	A	U	G	C	A	A	C	U	G	G	A	C	C	U	C	C	U	C	G	C
0	0	0	0	37.087	0	0	0	1.21271	0	0	0	0	54.882	0	0	0	33.0098	0	0	0	0	9.58119	0	3.71794	0	0	13.0795	0	0	1.22891	0	0	0	3.20642	27.8845	0	0	0	0	1.01708	0	0	0	0	0	0	0	0	0
A	A	C	A	U	G	C	C	U	C	G	A	A	U	A	G	A	U	C	G	A	G	U	G	U	A	G	U	G	C	U	A	C	G	U	U	G	A	C	C	U	G	G	A	G	G	A	G	C	G
-1	-1	0	-1	0	0	0	0	0	0	0	66.8754	33.7821	0	0.689993	0	56.2799	0	0	0	3.99027	0	0	0	0	2.06459	0	0	0	0	0	2.67003	0	0	0	0	0	6.26607	0	0	0	0	0	1.95756	0	0	1.31498	0	0	0
>URINIUY_DN25486_c1_g9::URINIUY_DN25486_c1_g9_i1::g.26::m.26_type:5prime_partial
U	A	C	G	G	C	A	C	C	C	U	A	A	U	U	A	U	A	U	G	U	U	U	U	U	G	U	G	G	A	U	U	C	U	G	C	U	G	U	G	U	U	G	G	A	G	A	A	A	A
0	-1	0	0	0	0	6.601	0	0	0	0	59.4975	32.0272	0	0	51.2161	0	23.826	0	0	0	0	0	0	0	0	0	0	0	0.54549	0	0	0	0	0	0	0	0	0	0	0	0	0	0	1.35826	0	1.20862	21.6017	20.4901	27.9703
A	U	G	C	C	G	U	G	G	G	A	U	U	A	A	U	A	U	A	C	A	A	A	A	A	C	A	C	C	U	A	A	G	A	C	G	A	C	A	C	A	A	C	C	U	C	U	U	U	U
-1	0	0	0	0	0	0	0	0	0	95.2384	0	0	37.7463	30.0472	0	19.6833	0	4.12806	0	24.9007	28.1938	19.1767	27.8698	6.90638	0	3.09984	0	0	0	23.9619	1.13502	0	10.0944	0	0	5.94703	0	7.84616	0	25.8165	4.10132	0	0	0	0	0	0	0	0
>URINIUY_DN21963_c0_g1::URINIUY_DN21963_c0_g1_i3::g.27::m.27_type:complete_len:3
A	U	G	C	G	A	A	A	C	C	U	C	U	C	U	G	U	G	A	C	C	A	U	G	C	U	C	A	G	C	A	C	A	G	U	U	U	G	U	G	U	U	U	U	C	A	A	A	G	C
-1	0	0	0	0	1.21522	18.7973	30.7313	0	0	0	0	0	0	0	0	0	0	2.07706	0	0	3.91008	0	0	0	0	0	12.0872	0	0	7.27967	0	8.27057	0	0	0	0	0	0	0	0	0	0	0	0	7.3802	16.9305	36.688	0	0
U	A	C	G	C	U	U	U	G	G	A	G	A	G	A	C	A	C	U	G	G	U	A	C	G	A	G	U	C	G	U	G	U	C	A	A	A	C	A	C	A	A	A	A	G	U	U	U	C	G
0	-1	0	0	0	0	0	0	0	0	1.44456	0	1.31429	0	9.59774	0	11.0087	0	0	0	0	0	3.9722	0	0	2.40462	0	0	0	0	0	0	0	0	17.7764	32.4009	3.96043	0	5.40074	0	28.9866	23.7559	19.305	1.46126	0	0	0	0	0	0
>URINIUY_DN31002_c0_g1::URINIUY_DN31002_c0_g1_i1::g.28::m.28_type:5prime_partial
G	C	C	C	U	C	U	C	U	G	A	A	G	A	A	C	U	C	C	U	C	C	A	U	C	U	A	U	G	G	C	A	A	G	A	C	G	C	C	G	U	A	G	A	C	C	A	C	U	A
0	0	0	0	0	0	0	0	0	0	2.31125	26.5918	0	1.29033	21.8669	0	0	0	0	0	0	0	3.65634	0	0	0	15.2134	0	0	0	0	5.89646	33.0349	0	1.71233	0	0	0	0	0	0	70.8421	0	0.728716	0	0	5.89493	0	0	52.9651
C	G	G	G	A	G	A	G	A	C	U	U	C	U	U	G	A	G	G	A	G	G	U	A	G	A	U	A	C	C	G	U	U	C	U	G	C	G	G	C	A	U	C	U	G	G	U	G	A	U
0	0	0	0	1.39718	0	1.85111	0	13.9694	0	0	0	0	0	0	0	2.06059	0	0	0.9283	0	0	0	0.506294	0	81.7409	0	4.5622	0	0	0	0	0	0	0	0	0	0	0	0	27.4034	0	0	0	0	0	0	0	52.7316	0
>URINIUY_DN24713_c6_g2::URINIUY_DN24713_c6_g2_i1::g.29::m.29_type:3prime_partial
A	U	G	G	C	A	U	C	A	G	A	A	G	C	U	U	A	U	A	A	G	G	C	U	A	U	G	G	A	U	G	G	C	A	U	A	U	U	U	U	U	C	C	U	U	A	G	U	U	G
-1	0	0	0	0	4.13174	0	0	20.1888	0	1.19172	45.5297	0	0	0	0	46.5453	0	32.9536	74.1172	0	0	0	0	31.0924	0	0	0	0.430568	0	0	0	0	4.31416	0	29.4565	0	0	0	0	0	0	0	0	0	155.875	0	0	0	0
U	A	C	C	G	U	A	G	U	C	U	U	C	G	A	A	U	A	U	U	C	C	G	A	U	A	C	C	U	A	C	C	G	U	A	U	A	A	A	A	A	G	G	A	A	U	C	A	A	C
0	-1	0	0	0	0	1.52053	0	0	0	0	0	0	0	73.9119	32.3676	0	59.9204	0	0	0	0	0	69.0598	0	1.94208	0	0	0	4.559	0	0	0	0	27.0758	0	15.7909	24.3339	26.9336	15.9967	1.04885	0	0	48.478	39.9877	0	0	20.3244	5.57217	0
>URINIUY_DN24713_c7_g2::URINIUY_DN24713_c7_g2_i1::g.30::m.30_type:5prime_partial
U	C	A	G	A	C	U	U	G	C	U	G	G	A	G	G	C	C	G	U	G	U	A	C	G	C	A	A	A	G	C	C	U	A	C	G	C	U	G	A	U	C	A	A	U	U	U	U	U	U
0	0	-1	0	1.49314	0	0	0	0	0	0	0	0	1.47782	0	0	0	0	0	0	0	0	32.9595	0	0	0	3.89066	27.8744	29.0169	0	0	0	0	36.3368	0	0	0	0	0	1.33214	0	0	11.6896	8.95594	0	0	0	0	0	0
A	G	U	C	U	G	A	A	C	G	A	C	C	U	C	C	G	G	C	A	C	A	U	G	C	G	U	U	U	C	G	G	A	U	G	C	G	A	C	U	A	G	U	U	A	A	A	A	A	A
-1	0	0	0	0	0	26.6398	8.17743	0	0	6.93132	0	0	0	0	0	0	0	0	3.8849	0	40.1689	0	0	0	0	0	0	0	0	0	0	54.6381	0	0	0	0	14.5736	0	0	0.750697	0	0	0	17.1234	24.5445	28.9128	11.2778	46.3454	50.9379
>URINIUY_DN24773_c2_g1::URINIUY_DN24773_c2_g1_i1::g.31::m.31_type:5prime_partial
G	C	G	U	C	C	C	A	G	U	C	A	C	A	A	A	A	C	C	A	C	U	G	G	U	C	A	A	A	G	G	A	A	A	A	U	A	A	A	A	A	U	G	U	A	G	A	A	C	A
0	0	0	0	0	0	0	9.90884	0	0	0	8.59767	0	5.4348	29.7486	18.7598	30.1417	0	0	5.31704	0	0	0	0	0	0	9.98307	16.3605	38.9189	0	0	0.888856	21.209	26.0553	18.4734	0	39.8563	32.0527	13.9388	29.2271	17.4917	0	0	0	31.1648	0	0.708887	29.9693	0	6.37031
C	G	C	A	G	G	G	U	C	A	G	U	G	U	U	U	U	G	G	U	G	A	C	C	A	G	U	U	U	C	C	U	U	U	U	A	U	U	U	U	U	A	C	A	U	C	U	U	G	U
0	0	0	-1	0	0	0	0	0	2.65272	0	0	0	0	0	0	0	0	0	0	0	9.44046	0	0	1.55426	0	0	0	0	0	0	0	0	0	0	44	0	0	0	0	0	3.70272	0	31.538	0	0	0	0	0	0
>URINIUY_DN24773_c5_g1::URINIUY_DN24773_c5_g1_i2::g.32::m.32_type:5prime_partial
C	U	G	G	U	A	A	C	G	A	U	U	A	A	G	A	A	U	G	C	U	C	A	C	A	G	C	U	U	U	A	U	U	G	A	A	G	A	U	G	G	C	C	C	A	A	A	G	G	U
0	0	0	0	0	50.2431	37.8307	0	0	0.76825	0	0	88.4746	29.4709	0	1.53258	13.5881	0	0	0	0	0	8.91051	0	8.55576	0	0	0	0	0	54.0799	0	0	0	1.03012	28.2163	0	0.885789	0	0	0	0	0	0	4.85911	24.0961	48.9766	0	0	0
G	A	C	C	A	U	U	G	C	U	A	A	U	U	C	U	U	A	C	G	A	G	U	G	U	C	G	A	A	A	U	A	A	C	U	U	C	U	A	C	C	G	G	G	U	U	U	C	C	A
0	-1	0	0	93.8276	0	0	0	0	0	22.3111	88.7644	0	0	0	0	0	4.27119	0	0	3.00961	0	0	0	0	0	0	20.3107	35.3292	57.903	0	12.1874	9.7556	0	0	0	0	0	3.5382	0	0	0	0	0	0	0	0	0	0	105.62
>URINIUY_DN24771_c5_g1::URINIUY_DN24771_c5_g1_i1::g.33::m.33_type:complete_len:2
A	U	G	A	U	G	U	A	C	G	C	U	U	C	G	U	C	U	U	U	A	G	C	A	C	A	U	A	U	U	A	C	G	A	U	G	C	A	A	C	U	U	A	A	C	U	U	A	C	U
-1	0	0	-1	0	0	0	22.7949	0	0	0	0	0	0	0	0	0	0	0	0	87.4412	0	0	8.24694	0	3.57227	0	22.2507	0	0	88.5928	0	0	1.09724	0	0	0	2.91493	32.164	0	0	0	54.2779	46.2375	0	0	0	63.4217	0	0
U	A	C	U	A	C	A	U	G	C	G	A	A	G	C	A	G	A	A	A	U	C	G	U	G	U	A	U	A	A	U	G	C	U	A	C	G	U	U	G	A	A	U	U	G	A	A	U	G	A
0	-1	0	0	2.30385	0	39.9767	0	0	0	0	22.3685	1.27253	0	0	1.15383	0	31.1138	35.149	49.492	0	0	0	0	0	0	42.4579	0	39.6545	41.5791	0	0	0	0	2.67003	0	0	0	0	0	48.5142	62.3861	0	0	0	62.433	59.6497	0	0	7.17681
>URINIUY_DN24771_c5_g1::URINIUY_DN24771_c5_g1_i2::g.34::m.34_type:complete_len:2
A	U	G	A	U	G	U	A	C	G	C	U	U	C	G	U	C	U	U	U	A	G	C	A	C	A	U	A	U	U	A	C	G	A	U	G	C	A	A	C	U	U	A	A	C	U	U	A	C	U
-1	0	0	-1	0	0	0	22.7949	0	0	0	0	0	0	0	0	0	0	0	0	87.4412	0	0	8.24694	0	3.57227	0	22.2507	0	0	88.5928	0	0	1.09724	0	0	0	2.91493	32.164	0	0	0	54.2779	46.2375	0	0	0	63.4217	0	0
U	A	C	U	A	C	A	U	G	C	G	A	A	G	C	A	G	A	A	A	U	C	G	U	G	U	A	U	A	A	U	G	C	U	A	C	G	U	U	G	A	A	U	U	G	A	A	U	G	A
0	-1	0	0	2.30385	0	39.9767	0	0	0	0	22.3685	1.27253	0	0	1.15383	0	31.1138	35.149	49.492	0	0	0	0	0	0	42.4579	0	39.6545	41.5791	0	0	0	0	2.67003	0	0	0	0	0	48.5142	62.3861	0	0	0	62.433	59.6497	0	0	7.17681
>URINIUY_DN24771_c5_g1::URINIUY_DN24771_c5_g1_i2::g.35::m.35_type:5prime_partial
U	G	U	A	U	G	U	C	U	A	U	G	A	G	U	C	A	C	A	C	A	A	U	A	U	U	U	U	A	U	U	C	C	G	A	G	U	A	U	C	A	A	C	U	A	A	G	U	U	U
0	0	0	-1	0	0	0	0	0	18.8692	0	0	4.64175	0	0	0	9.17729	0	5.37195	0	4.03293	21.0559	0	45.5052	0	0	0	0	43.472	0	0	0	0	0	1.62765	0	0	32.2377	0	0	14.2693	13.8261	0	0	36.4386	48.5902	0	0	0	0
A	C	A	U	A	C	A	G	A	U	A	C	U	C	A	G	U	G	U	G	U	U	A	U	A	A	A	A	U	A	A	G	G	C	U	C	A	U	A	G	U	U	G	A	U	U	C	A	A	A
-1	0	-1	0	3.55854	0	0.775	0	74.3763	0	5.61271	0	0	0	2.90684	0	0	0	0	0	0	0	26.8277	0	20.2188	12.2585	42.4968	41.3881	0	20.8226	1.33809	0	0	0	0	0	56.6342	0	0.912456	0	0	0	0	98.8137	0	0	0	34.5914	14.6567	1.91807
>URINIUY_DN25504_c1_g1::URINIUY_DN25504_c1_g1_i1::g.36::m.36_type:internal_len:1
C	C	A	C	U	A	G	C	U	G	C	A	G	U	A	A	A	U	C	G	A	A	C	G	U	U	C	C	A	U	G	A	A	G	A	U	G	A	A	G	C	A	A	A	A	U	C	G	U	U
0	0	-1	0	0	89.2229	0	0	0	0	0	7.99209	0	0	60.0766	37.1197	11.6568	0	0	0	0.540477	24.6782	0	0	0	0	0	0	3.0669	0	0	2.63247	20.0336	0	0.961803	0	0	2.57561	18.7108	0	0	4.29613	18.013	23.8099	20.602	0	0	0	0	0
G	G	U	G	A	U	C	G	A	C	G	U	C	A	U	U	U	A	G	C	U	U	G	C	A	A	G	G	U	A	C	U	U	C	U	A	C	U	U	C	G	U	U	U	U	A	G	C	A	A
0	0	0	0	53.0346	0	0	0	8.08189	0	0	0	0	44.4165	0	0	0	0.75048	0	0	0	0	0	0	26.8719	0.560872	0	0	0	6.77227	0	0	0	0	0	5.8464	0	0	0	0	0	0	0	0	0	0.731527	0	0	14.1543	1.76889
>URINIUY_DN25504_c1_g3::URINIUY_DN25504_c1_g3_i2::g.37::m.37_type:5prime_partial
U	A	C	A	A	A	G	C	C	U	U	C	U	U	G	G	U	G	A	C	A	A	C	A	C	U	U	U	C	C	C	A	A	A	C	A	U	G	G	C	U	G	C	U	G	U	G	C	U	G
0	-1	0	-1	27.4274	23.6804	0	0	0	0	0	0	0	0	0	0	0	0	1.92108	0	5.78925	22.841	0	8.81766	0	0	0	0	0	0	0	6.12022	21.8461	30.5142	0	3.49395	0	0	0	0	0	0	0	0	0	0	0	0	0	0
A	U	G	U	U	U	C	G	G	A	A	G	A	A	C	C	A	C	U	G	U	U	G	U	G	A	A	A	G	G	G	U	U	U	G	U	A	C	C	G	A	C	G	A	C	A	C	G	A	C
-1	0	0	0	0	0	0	0	0	28.9428	1.63067	0	23.195	7.95735	0	0	11.8461	0	0	0	0	0	0	0	0	34.3677	25.0166	1.18705	0	0	0	0	0	0	0	0	3.04792	0	0	0	12.438	0	0	7.2872	0	7.57086	0	0	8.83618	0
>URINIUY_DN25504_c1_g4::URINIUY_DN25504_c1_g4_i2::g.38::m.38_type:3prime_partial
A	U	G	C	A	U	A	U	A	A	A	A	A	U	A	U	U	U	U	C	U	A	C	G	U	U	U	C	C	A	G	C	A	A	U	C	G	U	G	G	U	A	G	U	C	U	G	G	U	G
-1	0	0	0	2.45878	0	28.4604	0	24.6026	45.1446	14.9526	27.97	14.3553	0	28.847	0	0	0	0	0	0	32.5664	0	0	0	0	0	0	0	6.18868	0	0	8.6492	11.0193	0	0	0	0	0	0	0	71.984	0	0	0	0	0	0	0	0
U	A	C	G	U	A	U	A	U	U	U	U	U	A	U	A	A	A	A	G	A	U	G	C	A	A	A	G	G	U	C	G	U	U	A	G	C	A	C	C	A	U	C	A	G	A	C	C	A	C
0	-1	0	0	0	26.7089	0	44.528	0	0	0	0	0	28.847	0	17.5903	18.0199	32.9201	0.69677	0	47.7361	0	0	0	28.5898	23.0313	1.01625	0	0	0	0	0	0	0	1.11611	0	0	6.18942	0	0	40.2482	0	0	1.40718	0	10.3831	0	0	3.9815	0
>URINIUY_DN25504_c1_g5::URINIUY_DN25504_c1_g5_i1::g.39::m.39_type:5prime_partial
U	G	U	A	U	A	G	G	A	U	C	A	U	G	U	A	U	G	U	U	A	U	C	G	C	U	A	C	U	U	A	A	G	U	C	G	G	U	G	A	A	U	U	U	A	A	A	A	U	G
0	0	0	-1	0	39.2952	0	0	0.856429	0	0	9.16364	0	0	0	16.3229	0	0	0	0	56.3026	0	0	0	0	0	66.5983	0	0	0	59.5851	59.3323	0	0	0	0	0	0	0	2.19459	13.4382	0	0	0	36.5784	34.4424	19.8456	22.9116	0	0
A	C	A	U	A	U	C	C	U	A	G	U	A	C	A	U	A	C	A	A	U	A	G	C	G	A	U	G	A	A	U	U	C	A	G	C	C	A	C	U	U	A	A	A	U	U	U	U	A	C
-1	0	-1	0	32.468	0	0	0	0	1.86157	0	0	1.98461	0	35.7616	0	5.52346	0	53.5301	47.2968	0	0.565254	0	0	0	58.5566	0	0	55.585	67.6062	0	0	0	1.05742	0	0	0	5.97876	0	0	0	15.2075	35.3954	57.8864	0	0	0	0	3.074	0
>URINIUY_DN25504_c1_g2::URINIUY_DN25504_c1_g2_i4::g.40::m.40_type:complete_len:4
A	U	G	G	C	G	U	C	U	U	U	U	U	U	G	C	G	U	A	A	U	G	G	C	U	G	G	U	G	C	A	A	G	A	A	G	A	A	A	A	A	A	G	A	G	G	U	G	A	A
-1	0	0	0	0	0	0	0	0	0	0	0	0	0	0	0	0	0	41.5796	36.0041	0	0	0	0	0	0	0	0	0	0	3.95951	35.573	0	1.7706	30.9851	0	1.33194	20.8022	18.2362	27.6042	20.7524	31.2801	0	1.75116	0	0	0	0	2.12038	13.3344
U	A	C	C	G	C	A	G	A	A	A	A	A	A	C	G	C	A	U	U	A	C	C	G	A	C	C	A	C	G	U	U	C	U	U	C	U	U	U	U	U	U	C	U	C	C	A	C	U	U
0	-1	0	0	0	0	1.08549	0	31.9528	19.6204	35.5364	20.5216	28.6935	4.22453	0	0	0	124.978	0	0	2.96963	0	0	0	11.9857	0	0	4.13174	0	0	0	0	0	0	0	0	0	0	0	0	0	0	0	0	0	0	7.98034	0	0	0
>URINIUY_DN25539_c0_g2::URINIUY_DN25539_c0_g2_i1::g.41::m.41_type:complete_len:4
A	U	G	G	A	U	C	A	G	C	U	U	C	G	C	A	A	G	U	U	C	G	G	U	U	U	G	G	A	A	U	A	C	U	G	U	G	A	U	C	U	U	C	C	A	A	C	G	A	U
-1	0	0	0	0.412883	0	0	15.6706	0	0	0	0	0	0	0	5.85038	46.0046	0	0	0	0	0	0	0	0	0	0	0	0.873581	16.8178	0	48.3239	0	0	0	0	0	1.5876	0	0	0	0	0	0	4.34158	21.165	0	0	0.694951	0
U	A	C	C	U	A	G	U	C	G	A	A	G	C	G	U	U	C	A	A	G	C	C	A	A	A	C	C	U	U	A	U	G	A	C	A	C	U	A	G	A	A	G	G	U	U	G	C	U	A
0	-1	0	0	0	1.42194	0	0	0	0	32.4196	1.20658	0	0	0	0	0	0	32.0038	0.784563	0	0	0	29.7803	22.9024	3.99562	0	0	0	0	43.3816	0	0	8.4607	0	10.2814	0	0	0.803075	0	39.2155	0.797983	0	0	0	0	0	0	0	3.89998
>URINIUY_DN25539_c0_g5::URINIUY_DN25539_c0_g5_i1::g.42::m.42_type:complete_len:4
A	U	G	G	A	U	G	U	G	U	U	U	G	U	A	C	A	A	A	A	A	G	U	G	C	G	U	A	A	G	U	U	C	G	G	G	C	U	A	G	A	G	U	A	C	U	G	U	G	A
-1	0	0	0	0.489687	0	0	0	0	0	0	0	0	0	34.371	0	3.97391	26.3193	15.9093	36.7822	32.1456	0	0	0	0	0	0	38.6125	86.8011	0	0	0	0	0	0	0	0	0	54.352	0	1.51035	0	0	46.6283	0	0	0	0	0	2.85239
U	A	C	C	U	A	C	A	C	A	A	A	C	A	U	G	U	U	U	U	U	C	A	C	G	C	A	U	U	C	A	A	G	C	C	C	G	A	U	C	U	C	A	U	G	A	C	A	C	U
0	-1	0	0	0	3.197	0	5.34829	0	19.7131	24.3428	4.24181	0	34.371	0	0	0	0	0	0	0	0	4.49469	0	0	0	66.0224	0	0	0	34.3313	1.23762	0	0	0	0	0	49.4681	0	0	0	0	61.3182	0	0	8.79913	0	7.61363	0	0
>URINIUY_DN25552_c7_g1::URINIUY_DN25552_c7_g1_i5::g.43::m.43_type:5prime_partial
C	U	U	G	C	U	C	C	A	C	U	U	U	G	G	G	A	U	G	C	C	G	C	U	A	A	A	C	G	G	U	A	C	C	U	U	G	G	G	U	A	U	G	C	C	G	A	U	C	U
0	0	0	0	0	0	0	0	5.06103	0	0	0	0	0	0	0	0.91063	0	0	0	0	0	0	0	52.7842	36.8031	19.733	0	0	0	0	52.7121	0	0	0	0	0	0	0	0	29.0491	0	0	0	0	0	0.699175	0	0	0
G	A	A	C	G	A	G	G	U	G	A	A	A	C	C	C	U	A	C	G	G	C	G	A	U	U	U	G	C	C	A	U	G	G	A	A	C	C	C	A	U	A	C	G	G	C	U	A	G	A
0	-1	-1	0	0	1.156	0	0	0	0	44.695	28.5008	5.07744	0	0	0	0	4.67009	0	0	0	0	0	75.0706	0	0	0	0	0	0	31.0766	0	0	0	45.5397	3.72253	0	0	0	43.6864	0	4.77387	0	0	0	0	0	0.925745	0	2.73905
>URINIUY_DN25552_c7_g1::URINIUY_DN25552_c7_g1_i5::g.44::m.44_type:complete_len:2
A	U	G	A	A	U	C	C	C	U	U	C	U	U	G	C	C	A	G	A	C	A	U	C	G	A	A	A	A	U	A	A	U	A	A	A	A	G	C	U	U	A	G	U	G	A	A	G	A	A
-1	0	0	-1	8.26414	0	0	0	0	0	0	0	0	0	0	0	0	9.92646	0	1.45461	0	3.40789	0	0	0	0.528724	27.4334	33.5425	15.6554	0	43.322	26.4491	0	52.3298	34.833	12.4306	42.1298	0	0	0	0	120.795	0	0	0	1.78685	23.4368	0	1.20486	19.3772
U	A	C	U	U	A	G	G	G	A	A	G	A	A	C	G	G	U	C	U	G	U	A	G	C	U	U	U	U	A	U	U	A	U	U	U	U	C	G	A	A	U	C	A	C	U	U	C	U	U
0	-1	0	0	0	0.772192	0	0	0	33.4334	1.72474	0	30.9485	6.69021	0	0	0	0	0	0	0	0	0.628368	0	0	0	0	0	0	71.28	0	0	39.16	0	0	0	0	0	0	43.7312	54.6066	0	0	10.0285	0	0	0	0	0	0
>URINIUY_DN25308_c4_g2::URINIUY_DN25308_c4_g2_i1::g.45::m.45_type:5prime_partial
G	A	G	U	U	A	G	C	G	U	A	C	A	A	G	U	G	U	U	A	C	U	U	A	A	U	G	A	U	G	G	C	U	C	U	U	A	C	A	C	A	G	A	C	C	U	G	G	G	U
0	-1	0	0	0	81.8716	0	0	0	0	37.6319	0	4.29808	40.4791	0	0	0	0	0	112.194	0	0	0	66.1829	22.5376	0	0	1.26822	0	0	0	0	0	0	0	0	90.0528	0	4.90651	0	6.13507	0	0.954115	0	0	0	0	0	0	0
C	U	C	A	A	U	C	G	C	A	U	G	U	U	C	A	C	A	A	U	G	A	A	U	U	A	C	U	A	C	C	G	A	G	A	A	U	G	U	G	U	C	U	G	G	A	C	C	C	A
0	0	0	-1	51.3897	0	0	0	0	32.1055	0	0	0	0	0	8.6602	0	31.914	33.1582	0	0	37.7996	127.976	0	0	11.0518	0	0	2.56988	0	0	0	2.38122	0	66.3098	28.0012	0	0	0	0	0	0	0	0	0	6.20058	0	0	0	67.4879
>URINIUY_DN25371_c1_g2::URINIUY_DN25371_c1_g2_i2::g.46::m.46_type:5prime_partial
U	U	C	C	U	C	A	G	C	A	A	C	A	U	C	A	A	A	A	C	C	U	U	C	U	A	U	A	U	G	A	U	C	A	U	A	A	A	C	G	A	G	G	G	U	A	C	A	G	U
0	0	0	0	0	0	17.6553	0	0	6.62968	18.5168	0	5.66957	0	0	12.8147	11.641	22.3917	32.5645	0	0	0	0	0	0	23.5998	0	23.7498	0	0	1.55714	0	0	7.89809	0	46.548	60.9893	13.1684	0	0	1.37663	0	0	0	0	38.926	0	6.40203	0	0
A	A	G	G	A	G	U	C	G	U	U	G	U	A	G	U	U	U	U	G	G	A	A	G	A	U	A	U	A	C	U	A	G	U	A	U	U	U	G	C	U	C	C	C	A	U	G	U	C	A
-1	-1	0	0	2.99509	0	0	0	0	0	0	0	0	1.14	0	0	0	0	0	0	0	42.9099	0.61356	0	34.1614	0	34.1833	0	8.87426	0	0	1.55714	0	0	32.3657	0	0	0	0	0	0	0	0	0	34.0657	0	0	0	0	0.617328
>URINIUY_DN25371_c1_g2::URINIUY_DN25371_c1_g2_i2::g.47::m.47_type:complete_len:1
A	U	G	A	U	A	U	A	U	C	C	U	C	U	A	G	C	A	A	U	A	A	U	U	U	A	U	U	C	A	U	G	G	C	U	A	G	A	U	U	U	A	A	A	A	U	U	A	U	U
-1	0	0	-1	0	35.2749	0	15.2248	0	0	0	0	0	0	52.5824	0	0	7.76093	10.7797	0	65.0724	32.3022	0	0	0	35.02	0	0	0	3.78378	0	0	0	0	0	58.443	0	0.903974	0	0	0	36.5784	31.3113	22.8913	19.5595	0	0	50.6088	0	0
U	A	C	U	A	U	A	U	A	G	G	A	G	A	U	C	G	U	U	A	U	U	A	A	A	U	A	A	G	U	A	C	C	G	A	U	C	U	A	A	A	U	U	U	U	A	A	U	A	A
0	-1	0	0	14.2632	0	30.6892	0	1.00983	0	0	1.37964	0	68.7209	0	0	0	0	0	48.9488	0	0	8.57236	46.1922	46.5035	0	8.97962	3.26981	0	0	3.20092	0	0	0	35.5807	0	0	0	14.4071	32.3323	60.2019	0	0	0	0	27.3748	41.2512	0	12.7762	23.4333
>URINIUY_DN25390_c6_g2::URINIUY_DN25390_c6_g2_i1::g.48::m.48_type:3prime_partial
A	U	G	G	G	U	C	U	C	G	U	C	A	A	A	A	A	U	C	U	C	U	G	G	A	G	U	A	A	A	U	U	G	A	C	G	C	A	C	A	C	A	A	A	A	G	C	C	A	U
-1	0	0	0	0	0	0	0	0	0	0	0	13.1935	12.8495	25.0578	33.4383	14.605	0	0	0	0	0	0	0	1.65354	0	0	44.8718	39.0734	12.952	0	0	0	1.33379	0	0	0	4.63547	0	5.51484	0	4.08133	29.1223	17.4526	52.8948	0	0	0	3.52083	0
U	A	C	C	C	A	G	A	G	C	A	G	U	U	U	U	U	A	G	A	G	A	C	C	U	C	A	U	U	U	A	A	C	U	G	C	G	U	G	U	G	U	U	U	U	C	G	G	U	A
0	-1	0	0	0	1.67016	0	1.73546	0	0	1.64061	0	0	0	0	0	0	0.713891	0	2.02663	0	7.40379	0	0	0	0	45.3717	0	0	0	12.9495	13.6552	0	0	0	0	0	0	0	0	0	0	0	0	0	0	0	0	0	10.0835
>URINIUY_DN25390_c6_g2::URINIUY_DN25390_c6_g2_i1::g.49::m.49_type:5prime_partial
A	C	C	A	C	G	A	U	G	U	A	C	A	C	C	A	C	U	G	G	G	U	A	C	C	U	A	A	C	A	G	G	A	G	U	C	U	U	G	U	A	U	U	C	A	A	A	C	G	G
-1	0	0	-1	0	0	1.29359	0	0	0	22.9581	0	3.52213	0	0	8.38745	0	0	0	0	0	0	48.3163	0	0	0	28.1632	49.7863	0	10.6097	0	0	2.42315	0	0	0	0	0	0	0	27.1282	0	0	0	5.66143	16.6076	23.7853	0	0	0
U	G	G	U	G	C	U	A	C	A	U	G	U	G	G	U	G	A	C	C	C	A	U	G	G	A	U	U	G	U	C	C	U	C	A	G	A	A	C	A	U	A	A	G	U	U	U	G	C	C
0	0	0	0	0	0	0	2.4074	0	29.6124	0	0	0	0	0	0	0	6.42024	0	0	0	37.459	0	0	0	154.438	0	0	0	0	0	0	0	0	1.80245	0	38.0416	2.95151	0	46.8004	0	13.5	1.58833	0	0	0	0	0	0	0
>URINIUY_DN25390_c6_g1::URINIUY_DN25390_c6_g1_i3::g.50::m.50_type:complete_len:2
A	U	G	C	G	G	U	U	A	C	C	G	U	U	U	G	A	A	U	A	C	A	A	G	A	C	U	C	C	U	G	U	U	A	G	G	U	A	C	C	C	A	G	U	G	G	U	G	U	A
-1	0	0	0	0	0	0	0	69.236	0	0	0	0	0	0	0	1.58833	13.5	0	46.8004	0	2.95151	38.0416	0	1.80245	0	0	0	0	0	0	0	0	154.438	0	0	0	37.459	0	0	0	6.42024	0	0	0	0	0	0	0	29.6124
U	A	C	G	C	C	A	A	U	G	G	C	A	A	A	C	U	U	A	U	G	U	U	C	U	G	A	G	G	A	C	A	A	U	C	C	A	U	G	G	G	U	C	A	C	C	A	C	A	U
0	-1	0	0	0	0	38.9484	53.5853	0	0	0	0	23.7853	16.6076	5.66143	0	0	0	27.1282	0	0	0	0	0	0	0	2.42315	0	0	10.6097	0	49.7863	28.1632	0	0	0	48.3163	0	0	0	0	0	0	8.38745	0	0	3.52213	0	22.9581	0
>URINIUY_DN26722_c0_g1::URINIUY_DN26722_c0_g1_i1::g.51::m.51_type:internal_len:1
A	A	A	A	U	C	A	U	U	G	C	U	A	U	C	A	C	C	G	A	A	G	G	G	C	U	G	G	A	A	G	A	U	C	C	G	A	A	A	G	A	C	C	C	U	U	U	G	U	U
-1	-1	-1	-1	0	0	6.45235	0	0	0	0	0	28.5569	0	0	13.6417	0	0	0	0.847197	38.7357	0	0	0	0	0	0	0	0.893741	39.2155	0	0.90667	0	0	0	0	1.23959	24.8871	43.2426	0	0.98881	0	0	0	0	0	0	0	0	0
U	U	U	U	A	G	U	A	A	C	G	A	U	A	G	U	G	G	C	U	U	C	C	C	G	A	C	C	U	U	C	U	A	G	G	C	U	U	U	C	U	G	G	G	A	A	A	C	A	A
0	0	0	0	1.38024	0	0	11.1312	8.10974	0	0	74.2231	0	1.3656	0	0	0	0	0	0	0	0	0	0	0	5.82214	0	0	0	0	0	0	0.8019	0	0	0	0	0	0	0	0	0	0	0	24.4698	20.1633	7.20804	0	51.11	47.6575
>URINIUY_DN20638_c0_g1::URINIUY_DN20638_c0_g1_i3::g.52::m.52_type:internal_len:1
A	A	U	C	U	U	A	A	G	A	A	G	U	U	G	G	U	U	C	U	U	C	G	A	C	A	U	A	A	A	A	A	A	U	U	A	A	U	A	A	G	A	U	G	C	G	U	U	G	A
-1	-1	0	0	0	0	84.7458	51.1382	0	1.50533	35.2765	0	0	0	0	0	0	0	0	0	0	0	0	1.01495	0	5.25894	0	33.2136	59.6631	11.2778	28.9128	26.3295	16.3869	0	0	76.0036	15.2197	0	49.1238	59.0079	0	1.10005	0	0	0	0	0	0	0	1.47799
U	U	A	G	A	A	U	U	C	U	U	C	A	A	C	C	A	A	G	A	A	G	C	U	G	U	A	U	U	U	U	U	U	A	A	U	U	A	U	U	C	U	A	C	G	C	A	A	C	U
0	0	-1	0	52.2351	71.8185	0	0	0	0	0	0	18.484	4.55046	0	0	20.9192	1.39083	0	32.0527	0.78942	0	0	0	0	0	43.472	0	0	0	0	0	0	16.898	101.93	0	0	62.3819	0	0	0	0	2.75185	0	0	0	19.7469	6.28119	0	0
>URINIUY_DN21202_c0_g1::URINIUY_DN21202_c0_g1_i1::g.53::m.53_type:5prime_partial
A	U	A	A	A	A	A	A	G	A	A	G	A	C	A	C	A	C	A	U	A	A	A	A	A	G	G	G	A	C	A	A	G	G	C	U	A	U	C	A	A	G	A	A	A	G	G	C	G	A
-1	0	-1	-1	12.4056	31.7289	22.2616	29.9347	0	0.989265	33.0739	0	1.46151	0	5.23106	0	5.05687	0	3.06164	0	33.2136	55.6182	12.9631	30.5423	34.6492	0	0	0	0.912027	0	5.5554	34.1754	0	0	0	0	28.189	0	0	13.4052	18.4311	0	1.67028	19.7829	29.9397	0	0	0	0	1.17709
U	A	U	U	U	U	U	U	C	U	U	C	U	G	U	G	U	G	U	A	U	U	U	U	U	C	C	C	U	G	U	U	C	C	G	A	U	A	G	U	U	C	U	U	U	C	C	G	C	U
0	-1	0	0	0	0	0	0	0	0	0	0	0	0	0	0	0	0	0	45.98	0	0	0	0	0	0	0	0	0	0	0	0	0	0	0	67.1414	0	1.19592	0	0	0	0	0	0	0	0	0	0	0	0
>URINIUY_DN24093_c8_g2::URINIUY_DN24093_c8_g2_i1::g.54::m.54_type:5prime_partial
G	U	A	U	U	U	A	G	A	A	U	G	G	U	A	C	C	C	U	G	C	A	U	A	G	G	A	U	C	U	U	G	G	U	C	G	C	U	A	U	C	U	C	U	A	U	U	A	A	A
0	0	-1	0	0	0	54.4839	0	1.00062	18.7353	0	0	0	0	44.7112	0	0	0	0	0	0	3.36258	0	53.0486	0	0	0.96228	0	0	0	0	0	0	0	0	0	0	0	35.9368	0	0	0	0	0	27.4295	0	0	102.91	21.248	26.2649
C	A	U	A	A	A	U	C	U	U	A	C	C	A	U	G	G	G	A	C	G	U	A	U	C	C	U	A	G	A	A	C	C	A	G	C	G	A	U	A	G	A	G	A	U	A	A	U	U	U
0	-1	0	-1	42.5275	36.2022	0	0	0	0	4.73089	0	0	36.442	0	0	0	0	4.26221	0	0	0	33.5268	0	0	0	0	1.0611	0	24.6403	5.23827	0	0	0.922284	0	0	0	55.0669	0	0.635237	0	1.12296	0	87.3725	0	24.0287	68.9905	0	0	0
>URINIUY_DN24093_c8_g3::URINIUY_DN24093_c8_g3_i1::g.55::m.55_type:complete_len:1
A	U	G	U	U	U	G	G	U	U	U	A	C	C	U	U	C	G	C	U	U	A	U	C	A	A	U	U	G	U	A	C	G	U	A	C	A	G	C	U	C	U	A	U	C	A	U	U	A	U
-1	0	0	0	0	0	0	0	0	0	0	50.6444	0	0	0	0	0	0	0	0	0	48.845	0	0	14.7799	8.32902	0	0	0	0	39.8785	0	0	0	30.3409	0	5.73426	0	0	0	0	0	20.9208	0	0	8.36244	0	0	87.817	0
U	A	C	A	A	A	C	C	A	A	A	U	G	G	A	A	G	C	G	A	A	U	A	G	U	U	A	A	C	A	U	G	C	A	U	G	U	C	G	A	G	A	U	A	G	U	A	A	U	A
0	-1	0	-1	13.8488	5.21443	0	0	16.3985	43.9135	32.8301	0	0	0	36.7095	0.83864	0	0	0	70.5665	52.3384	0	0.767379	0	0	0	22.425	4.52429	0	27.9192	0	0	0	44.6639	0	0	0	0	0	1.02407	0	69.8761	0	1.3935	0	0	23.1454	45.2691	0	10.6469
>URINIUY_DN19788_c0_g1::URINIUY_DN19788_c0_g1_i1::g.56::m.56_type:5prime_partial
A	A	G	G	A	A	G	A	A	U	U	U	A	A	G	C	A	A	C	U	G	G	C	U	A	U	U	C	G	A	C	A	C	U	C	G	G	A	U	C	U	G	A	U	A	C	G	A	U	G
-1	-1	0	0	1.08305	23.8272	0	1.37856	17.7662	0	0	0	47.5747	47.915	0	0	5.1944	19.798	0	0	0	0	0	0	31.166	0	0	0	0	0.81712	0	8.36126	0	0	0	0	0	0.88209	0	0	0	0	1.55747	0	45.8222	0	0	1.07668	0	0
U	U	C	C	U	U	C	U	U	A	A	A	U	U	C	G	U	U	G	A	C	C	G	A	U	A	A	G	C	U	G	U	G	A	G	C	C	U	A	G	A	C	U	A	U	G	C	U	A	C
0	0	0	0	0	0	0	0	0	12.8877	39.6428	67.9876	0	0	0	0	0	0	0	7.51713	0	0	0	75.9608	0	15.7245	0.774631	0	0	0	0	0	0	1.7008	0	0	0	0	0.868458	0	19.1489	0	0	28.7855	0	0	0	0	2.65229	0
>URINIUY_DN23549_c0_g2::URINIUY_DN23549_c0_g2_i1::g.57::m.57_type:5prime_partial
U	C	A	C	A	A	A	U	G	G	A	A	U	U	U	C	C	U	G	G	A	C	A	A	U	A	U	A	C	G	C	G	A	A	C	A	A	G	G	A	C	C	A	C	C	G	A	C	U	U
0	0	-1	0	6.45882	33.4809	13.556	0	0	0	0.670098	20.012	0	0	0	0	0	0	0	0	0.889728	0	5.38103	19.3	0	43.7487	0	25.9862	0	0	0	0	1.41528	20.3554	0	6.94643	27.1739	0	0	0.929609	0	0	6.29018	0	0	0	0.931966	0	0	0
A	G	U	G	U	U	U	A	C	C	U	U	A	A	A	G	G	A	C	C	U	G	U	U	A	U	A	U	G	C	G	C	U	U	G	U	U	C	C	U	G	G	U	G	G	C	U	G	A	A
-1	0	0	0	0	0	0	3.3814	0	0	0	0	17.1414	20.3182	1.57544	0	0	5.68327	0	0	0	0	0	0	20.2922	0	26.1491	0	0	0	0	0	0	0	0	0	0	0	0	0	0	0	0	0	0	0	0	0	30.4096	1.51061
>URINIUY_DN22595_c1_g2::URINIUY_DN22595_c1_g2_i1::g.58::m.58_type:5prime_partial
C	U	A	U	U	G	G	A	A	A	C	A	G	U	A	U	C	C	C	G	C	A	A	A	U	A	U	A	U	U	U	U	A	C	A	A	C	A	G	G	A	A	U	G	U	G	G	G	C	U
0	0	-1	0	0	0	0	0.97336	24.2448	21.8211	0	7.20852	0	0	39.0434	0	0	0	0	0	0	7.4877	26.431	17.2972	0	26.5393	0	17.8068	0	0	0	0	55.0784	0	4.16547	28.2715	0	12.7471	0	0	1.59256	14.2768	0	0	0	0	0	0	0	0
G	A	U	A	A	C	C	U	U	U	G	U	C	A	U	A	G	G	G	C	G	U	U	U	A	U	A	U	A	A	A	A	U	G	U	U	G	U	C	C	U	U	A	C	A	C	C	C	G	A
0	-1	0	-1	4.30351	0	0	0	0	0	0	0	0	43.8495	0	0.949709	0	0	0	0	0	0	0	0	19.5875	0	26.5393	0	23.8581	15.0209	54.3125	28.3354	0	0	0	0	0	0	0	0	0	0	4.93869	0	4.88272	0	0	0	0	9.43187
>URINIUY_DN25963_c5_g1::URINIUY_DN25963_c5_g1_i2::g.59::m.59_type:5prime_partial
U	C	A	A	A	A	C	U	G	A	A	A	U	C	A	G	C	A	A	U	A	A	U	G	U	C	C	U	U	A	U	U	U	C	U	U	G	G	A	G	C	C	U	U	G	A	U	C	U	U
0	0	-1	-1	25.9273	39.707	0	0	0	1.57373	23.5017	17.5709	0	0	13.4306	0	0	8.69224	10.7797	0	60.5173	27.0463	0	0	0	0	0	0	0	69.1891	0	0	0	0	0	0	0	0	1.20196	0	0	0	0	0	0	1.2096	0	0	0	0
A	G	U	U	U	U	G	A	C	U	U	U	A	G	U	C	G	U	U	A	U	U	A	C	A	G	G	A	A	U	A	A	A	G	A	A	C	C	U	C	G	G	A	A	C	U	A	G	A	A
-1	0	0	0	0	0	0	12.354	0	0	0	0	1.46578	0	0	0	0	0	0	77.2151	0	0	3.76296	0	1.02665	0	0	51.2716	43.0056	0	12.7526	22.6111	1.92662	0	35.045	4.91195	0	0	0	0	0	0	17.2162	10.7408	0	0	0.911181	0	23.2092	1.51428
>URINIUY_DN25963_c5_g1::URINIUY_DN25963_c5_g1_i3::g.60::m.60_type:complete_len:2
A	U	G	U	U	C	G	A	U	C	U	C	U	U	U	U	U	A	U	C	U	C	U	U	A	U	G	G	U	G	U	U	C	C	A	C	A	U	G	U	G	G	G	G	U	C	A	U	U	U
-1	0	0	0	0	0	0	0.595296	0	0	0	0	0	0	0	0	0	41.184	0	0	0	0	0	0	52.4799	0	0	0	0	0	0	0	0	0	4.57301	0	5.22361	0	0	0	0	0	0	0	0	0	7.41762	0	0	0
U	A	C	A	A	G	C	U	A	G	A	G	A	A	A	A	A	U	A	G	A	G	A	A	U	A	C	C	A	C	A	A	G	G	U	G	U	A	C	A	C	C	C	C	A	G	U	A	A	A
0	-1	0	-1	0.51723	0	0	0	0.705081	0	1.60336	0	33.555	29.2287	13.9059	43.2034	36.1659	0	0.68975	0	2.56224	0	92.8629	50.4338	0	5.02351	0	0	5.48639	0	25.711	0.684014	0	0	0	0	0	5.22361	0	6.91438	0	0	0	0	1.80414	0	0	16.8125	31.2947	18.9433
>URINIUY_DN25930_c0_g5::URINIUY_DN25930_c0_g5_i1::g.61::m.61_type:5prime_partial
C	U	G	U	U	U	G	U	A	G	A	C	U	G	C	U	U	G	C	A	G	C	A	U	U	A	C	A	C	G	A	A	A	A	U	U	A	U	C	G	A	G	A	U	G	U	G	C	G	C
0	0	0	0	0	0	0	0	45.0512	0	0.846075	0	0	0	0	0	0	0	0	5.44255	0	0	5.35731	0	0	112.825	0	4.84859	0	0	1.35115	16.5065	37.6882	17.0167	0	0	49.9843	0	0	0	0.973365	0	1.17681	0	0	0	0	0	0	0
G	A	C	A	A	A	C	A	U	C	U	G	A	C	G	A	A	C	G	U	C	G	U	A	A	U	G	U	G	C	U	U	U	U	A	A	U	A	G	C	U	C	U	A	C	A	C	G	C	G
0	-1	0	-1	25.7471	5.46073	0	28.8154	0	0	0	0	7.4245	0	0	34.7997	5.44094	0	0	0	0	0	0	31.5749	29.1197	0	0	0	0	0	0	0	0	0	33.5437	59.0471	0	0.583248	0	0	0	0	0	3.63439	0	5.26966	0	0	0	0
>URINIUY_DN25930_c0_g5::URINIUY_DN25930_c0_g5_i2::g.62::m.62_type:5prime_partial
C	U	G	U	U	U	G	U	A	G	A	C	U	G	C	U	U	G	C	A	G	C	A	U	U	A	C	A	C	G	A	A	A	A	U	U	A	U	C	G	A	G	A	U	G	U	G	C	G	C
0	0	0	0	0	0	0	0	45.0512	0	0.846075	0	0	0	0	0	0	0	0	5.44255	0	0	5.35731	0	0	112.825	0	4.84859	0	0	1.35115	16.5065	37.6882	17.0167	0	0	49.9843	0	0	0	0.973365	0	1.17681	0	0	0	0	0	0	0
G	A	C	A	A	A	C	A	U	C	U	G	A	C	G	A	A	C	G	U	C	G	U	A	A	U	G	U	G	C	U	U	U	U	A	A	U	A	G	C	U	C	U	A	C	A	C	G	C	G
0	-1	0	-1	25.7471	5.46073	0	28.8154	0	0	0	0	7.4245	0	0	34.7997	5.44094	0	0	0	0	0	0	31.5749	29.1197	0	0	0	0	0	0	0	0	0	33.5437	59.0471	0	0.583248	0	0	0	0	0	3.63439	0	5.26966	0	0	0	0
>URINIUY_DN25930_c0_g6::URINIUY_DN25930_c0_g6_i2::g.63::m.63_type:3prime_partial
A	U	G	U	C	U	C	U	G	U	G	C	G	C	A	C	A	G	A	U	C	G	U	A	G	C	G	C	C	G	C	A	C	C	U	G	C	G	C	A	U	G	U	U	G	C	G	G	C	G
-1	0	0	0	0	0	0	0	0	0	0	0	0	0	5.5605	0	7.91328	0	0.548749	0	0	0	0	60.5742	0	0	0	0	0	0	0	7.01932	0	0	0	0	0	0	0	3.55932	0	0	0	0	0	0	0	0	0	0
U	A	C	A	G	A	G	A	C	A	C	G	C	G	U	G	U	C	U	A	G	C	A	U	C	G	C	G	G	C	G	U	G	G	A	C	G	C	G	U	A	C	A	A	C	G	C	C	G	C
0	-1	0	-1	0	1.44019	0	8.35003	0	5.5605	0	0	0	0	0	0	0	0	0	1.02002	0	0	47.7194	0	0	0	0	0	0	0	0	0	0	0	8.33949	0	0	0	0	0	5.95492	0	30.8948	5.52473	0	0	0	0	0	0
>URINIUY_DN25930_c0_g6::URINIUY_DN25930_c0_g6_i2::g.64::m.64_type:complete_len:1
A	U	G	U	C	C	C	U	G	C	A	G	G	C	G	G	U	A	G	A	C	A	A	C	G	G	G	C	A	G	C	G	C	G	C	U	C	C	A	C	A	G	C	A	C	G	C	A	A	G
-1	0	0	0	0	0	0	0	0	0	7.55489	0	0	0	0	0	0	87.5233	0	0.74491	0	4.5429	25.3982	0	0	0	0	0	7.56425	0	0	0	0	0	0	0	0	0	4.50343	0	8.86952	0	0	9.06088	0	0	0	4.56915	42.7843	0
U	A	C	A	G	G	G	A	C	G	U	C	C	G	C	C	A	U	C	U	G	U	U	G	C	C	C	G	U	C	G	C	G	C	G	A	G	G	U	G	U	C	G	U	G	C	G	U	U	C
0	-1	0	-1	0	0	0	7.93372	0	0	0	0	0	0	0	0	25.9612	0	0	0	0	0	0	0	0	0	0	0	0	0	0	0	0	0	0	1.06464	0	0	0	0	0	0	0	0	0	0	0	0	0	0
>URINIUY_DN5592_c0_g1::URINIUY_DN5592_c0_g1_i1::g.65::m.65_type:internal_len:108
A	A	C	G	U	U	G	A	U	U	U	A	G	A	A	A	A	A	A	C	A	A	U	G	U	C	U	A	A	U	G	U	U	G	C	U	U	C	G	A	G	C	U	C	U	A	U	A	A	U
-1	-1	0	0	0	0	0	1.23192	0	0	0	64.291	0	0.945044	29.2988	17.2415	28.1978	21.09	18.7811	0	5.05703	14.3345	0	0	0	0	0	26.9815	30.5235	0	0	0	0	0	0	0	0	0	0	1.26798	0	0	0	0	0	21.3857	0	47.3984	34.3148	0
U	U	G	C	A	A	C	U	A	A	A	U	C	U	U	U	U	U	U	G	U	U	A	C	A	G	A	U	U	A	C	A	A	C	G	A	A	G	C	U	C	G	A	G	A	U	A	U	U	A
0	0	0	0	12.507	7.98478	0	0	14.361	51.5054	31.907	0	0	0	0	0	0	0	0	0	0	0	3.20894	0	0.925042	0	175.371	0	0	5.87244	0	17.8047	4.20274	0	0	35.5769	1.08478	0	0	0	0	0	0.968211	0	47.5348	0	51.095	0	0	24.3635
>URINIUY_DN23096_c0_g1::URINIUY_DN23096_c0_g1_i1::g.66::m.66_type:5prime_partial
G	C	U	A	C	A	A	U	G	U	C	U	G	U	C	A	C	C	G	U	A	U	C	U	U	U	G	A	C	U	G	C	C	C	U	C	A	A	A	U	U	G	G	U	G	G	G	G	U	U
0	0	0	-1	0	4.92425	20.1895	0	0	0	0	0	0	0	0	10.4903	0	0	0	0	32.9314	0	0	0	0	0	0	1.70614	0	0	0	0	0	0	0	0	11.5373	22.2228	18.7353	0	0	0	0	0	0	0	0	0	0	0
C	G	A	U	G	U	U	A	C	A	G	A	C	A	G	U	G	G	C	A	U	A	G	A	A	A	C	U	G	A	C	G	G	G	A	G	U	U	U	A	A	C	C	A	C	C	C	C	A	A
0	0	-1	0	0	0	0	3.20894	0	0.886652	0	10.6756	0	2.27766	0	0	0	0	0	33.9959	0	0.756369	0	42.3482	13.2685	8.73962	0	0	0	9.7412	0	0	0	0	2.34856	0	0	0	0	13.2996	7.97578	0	0	6.45784	0	0	0	0	31.0448	1.31505
>URINIUY_DN21468_c0_g1::URINIUY_DN21468_c0_g1_i1::g.67::m.67_type:5prime_partial
G	A	G	C	C	G	C	U	A	A	C	U	U	A	C	A	A	A	U	C	G	A	G	U	A	A	A	A	C	U	A	C	A	G	A	A	U	U	C	U	U	U	U	A	C	A	A	A	A	U
0	-1	0	0	0	0	0	0	49.4131	48.4874	0	0	0	59.8993	0	4.52335	30.5366	12.8426	0	0	0	1.01011	0	0	41.5333	31.0456	17.9239	29.9025	0	0	39.8082	0	6.45771	0	0.975029	22.563	0	0	0	0	0	0	0	62.4928	0	3.87094	31.723	16.5489	23.5508	0
C	U	C	G	G	C	G	A	U	U	G	A	A	U	G	U	U	U	A	G	C	U	C	A	U	U	U	U	G	A	U	G	U	C	U	U	A	A	G	A	A	A	A	U	G	U	U	U	U	A
0	0	0	0	0	0	0	90.0588	0	0	0	87.9338	32.8757	0	0	0	0	0	0.783552	0	0	0	0	67.5906	0	0	0	0	0	57.7315	0	0	0	0	0	0	14.3033	1.17003	0	38.3287	16.8385	50.5107	31.1689	0	0	0	0	0	0	32.0748
>URINIUY_DN21468_c0_g1::URINIUY_DN21468_c0_g1_i2::g.68::m.68_type:5prime_partial
G	A	G	C	C	G	C	U	A	A	C	U	U	A	C	A	A	A	U	C	G	A	G	U	A	A	A	A	C	U	A	C	A	G	A	A	U	U	C	U	U	U	U	A	C	A	A	A	A	U
0	-1	0	0	0	0	0	0	49.4131	48.4874	0	0	0	59.8993	0	4.52335	30.5366	12.8426	0	0	0	1.01011	0	0	41.5333	31.0456	17.9239	29.9025	0	0	39.8082	0	6.45771	0	0.975029	22.563	0	0	0	0	0	0	0	62.4928	0	3.87094	31.723	16.5489	23.5508	0
C	U	C	G	G	C	G	A	U	U	G	A	A	U	G	U	U	U	A	G	C	U	C	A	U	U	U	U	G	A	U	G	U	C	U	U	A	A	G	A	A	A	A	U	G	U	U	U	U	A
0	0	0	0	0	0	0	90.0588	0	0	0	87.9338	32.8757	0	0	0	0	0	0.783552	0	0	0	0	67.5906	0	0	0	0	0	57.7315	0	0	0	0	0	0	14.3033	1.17003	0	38.3287	16.8385	50.5107	31.1689	0	0	0	0	0	0	32.0748
>URINIUY_DN21476_c0_g1::URINIUY_DN21476_c0_g1_i1::g.69::m.69_type:5prime_partial
U	C	A	G	G	U	C	U	C	U	C	C	C	C	G	G	A	G	A	U	C	C	U	G	G	A	G	G	A	G	U	U	C	C	A	G	C	A	C	U	U	C	U	G	G	A	G	C	G	A
0	0	-1	0	0	0	0	0	0	0	0	0	0	0	0	0	2.03374	0	0.747926	0	0	0	0	0	0	1.46436	0	0	2.06059	0	0	0	0	0	5.45443	0	0	8.8486	0	0	0	0	0	0	0	1.55507	0	0	0	0.862807
A	G	U	C	C	A	G	A	G	A	G	G	G	G	C	C	U	C	U	A	G	G	A	C	C	U	C	C	U	C	A	A	G	G	U	C	G	U	G	A	A	G	A	C	C	U	C	G	C	U
-1	0	0	0	0	1.03893	0	1.69362	0	1.81515	0	0	0	0	0	0	0	0	0	1.12086	0	0	6.20033	0	0	0	0	0	0	0	27.9467	0.989404	0	0	0	0	0	0	0	48.9293	1.54547	0	6.60499	0	0	0	0	0	0	0
>URINIUY_DN21412_c0_g1::URINIUY_DN21412_c0_g1_i2::g.70::m.70_type:5prime_partial
U	C	C	A	U	C	G	A	G	A	U	C	A	U	U	A	A	C	G	U	U	G	C	G	C	C	A	A	A	U	C	U	C	G	G	A	G	U	C	U	G	U	G	U	C	A	U	G	A	U
0	0	0	-1	0	0	0	0.920272	0	0.902036	0	0	8.58488	0	0	95.5536	23.5981	0	0	0	0	0	0	0	0	0	6.92463	20.1264	19.199	0	0	0	0	0	0	1.80294	0	0	0	0	0	0	0	0	0	7.20873	0	0	1.90294	0
A	G	G	U	A	G	C	U	C	U	A	G	U	A	A	U	U	G	C	A	A	C	G	C	G	G	U	U	U	A	G	A	G	C	C	U	C	A	G	A	C	A	C	A	G	U	A	C	U	A
-1	0	0	0	0.742615	0	0	0	0	0	1.2919	0	0	17.5069	113.681	0	0	0	0	29.0021	4.48441	0	0	0	0	0	0	0	0	1.23875	0	1.68251	0	0	0	0	0	0.952188	0	5.8991	0	7.21257	0	3.30084	0	0	8.26209	0	0	22.2957
>URINIUY_DN18839_c0_g1::URINIUY_DN18839_c0_g1_i1::g.71::m.71_type:5prime_partial
U	U	A	C	G	G	U	U	U	G	C	U	A	A	A	G	A	G	G	U	A	G	A	G	U	C	A	A	U	A	U	U	U	G	G	A	G	A	G	G	C	G	A	U	G	G	U	C	A	U
0	0	-1	0	0	0	0	0	0	0	0	0	49.492	37.1768	30.4588	0	1.87852	0	0	0	46.03	0	1.42089	0	0	0	7.70424	10.0962	0	50.0557	0	0	0	0	0	1.32308	0	1.84975	0	0	0	0	0.718622	0	0	0	0	0	8.31515	0
A	A	U	G	C	C	A	A	A	C	G	A	U	U	U	C	U	C	C	A	U	C	U	C	A	G	U	U	A	U	A	A	A	C	C	U	C	U	C	C	G	C	U	A	C	C	A	G	U	A
-1	-1	0	0	0	0	19.6041	17.7061	6.71717	0	0	99.2121	0	0	0	0	0	0	0	35.9368	0	0	0	0	1.18982	0	0	0	31.6567	0	18.8708	21.6727	5.34475	0	0	0	0	0	0	0	0	0	0	3.77135	0	0	1.62519	0	0	11.5103
>URINIUY_DN13184_c0_g1::URINIUY_DN13184_c0_g1_i1::g.72::m.72_type:5prime_partial
A	C	G	A	C	U	U	U	G	C	C	G	U	C	A	C	C	G	U	U	C	A	A	C	C	U	G	A	U	U	C	C	C	A	C	U	G	C	G	U	C	U	G	G	G	C	U	G	G	G
-1	0	0	-1	0	0	0	0	0	0	0	0	0	0	11.7491	0	0	0	0	0	0	6.16949	18.3572	0	0	0	0	1.79263	0	0	0	0	0	5.90026	0	0	0	0	0	0	0	0	0	0	0	0	0	0	0	0
U	G	C	U	G	A	A	A	C	G	G	C	A	G	U	G	G	C	A	A	G	U	U	G	G	A	C	U	A	A	G	G	G	U	G	A	C	G	C	A	G	A	C	C	C	G	A	C	C	C
0	0	0	0	0	35.4651	22.792	6.42588	0	0	0	0	2.07288	0	0	0	0	0	17.0006	1.37453	0	0	0	0	0	13.4991	0	0	14.7503	1.55526	0	0	0	0	0	6.66251	0	0	0	1.61903	0	7.39334	0	0	0	0	6.83811	0	0	0
>URINIUY_DN24293_c4_g4::URINIUY_DN24293_c4_g4_i3::g.73::m.73_type:5prime_partial
A	A	A	G	U	A	G	A	A	G	U	A	A	A	G	A	A	A	U	U	A	G	U	A	A	G	G	U	G	G	C	A	U	C	A	G	A	A	A	A	U	A	A	U	A	A	G	U	U	C
-1	-1	-1	0	0	53.3997	0	0.953931	47.4358	0	0	40.1863	35.4392	24.289	0	1.03503	25.4057	13.8615	0	0	113.208	0	0	49.5305	55.2902	0	0	0	0	0	0	4.13174	0	0	21.6571	0	1.08119	36.8705	21.2635	15.6554	0	43.322	24.6559	0	55.1953	60.6406	0	0	0	0
U	U	U	C	A	U	C	U	U	C	A	U	U	U	C	U	U	U	A	A	U	C	A	U	U	C	C	A	C	C	G	U	A	G	U	C	U	U	U	U	A	U	U	A	U	U	C	A	A	G
0	0	0	0	34.2804	0	0	0	0	0	75.3393	0	0	0	0	0	0	0	23.7248	54.0231	0	0	102.706	0	0	0	0	5.97835	0	0	0	0	1.52053	0	0	0	0	0	0	0	71.28	0	0	37.5349	0	0	0	34.3313	0.961366	0
>URINIUY_DN24245_c8_g1::URINIUY_DN24245_c8_g1_i1::g.74::m.74_type:5prime_partial
U	A	C	G	A	C	G	C	U	G	A	G	A	C	G	G	G	A	U	C	A	A	A	U	C	C	A	C	G	U	U	U	G	G	C	C	G	C	C	A	A	C	C	G	G	C	U	G	A	A
0	-1	0	0	1.3669	0	0	0	0	0	2.88614	0	1.43645	0	0	0	0	1.02706	0	0	11.1846	12.6533	18.4771	0	0	0	3.04792	0	0	0	0	0	0	0	0	0	0	0	0	6.80666	20.0512	0	0	0	0	0	0	0	1.78064	32.6327
A	U	G	C	U	G	C	G	A	C	U	C	U	G	C	C	C	U	A	G	U	U	U	A	G	G	U	G	C	A	A	A	C	C	G	G	C	G	G	U	U	G	G	C	C	G	A	C	U	U
-1	0	0	0	0	0	0	0	13.9594	0	0	0	0	0	0	0	0	0	1.06704	0	0	0	0	0.63162	0	0	0	0	0	31.5092	17.7324	5.40481	0	0	0	0	0	0	0	0	0	0	0	0	0	0	13.0132	0	0	0
>URINIUY_DN24245_c9_g2::URINIUY_DN24245_c9_g2_i1::g.75::m.75_type:5prime_partial
G	C	G	G	G	G	U	A	C	A	A	C	G	A	G	G	C	A	C	A	A	C	U	C	C	U	G	G	C	G	U	U	A	A	G	C	G	A	A	G	A	A	A	U	G	C	G	G	C	A
0	0	0	0	0	0	0	38.7419	0	4.06224	27.9378	0	0	1.65935	0	0	0	4.16768	0	5.19718	33.2399	0	0	0	0	0	0	0	0	0	0	0	102.84	43.5595	0	0	0	0.947032	31.6397	0	1.39511	20.8241	14.0562	0	0	0	0	0	0	12.1444
C	G	C	C	C	C	A	U	G	U	U	G	C	U	C	C	G	U	G	U	U	G	A	G	G	A	C	C	G	C	A	A	U	U	C	G	C	U	U	C	U	U	U	A	C	G	C	C	G	U
0	0	0	0	0	0	31.6324	0	0	0	0	0	0	0	0	0	0	0	0	0	0	0	2.80575	0	0	10.0259	0	0	0	0	36.7784	64.3281	0	0	0	0	0	0	0	0	0	0	0	5.01621	0	0	0	0	0	0
>URINIUY_DN17232_c0_g1::URINIUY_DN17232_c0_g1_i1::g.76::m.76_type:internal_len:1
U	U	G	A	U	U	A	U	U	U	U	G	U	U	A	A	A	A	A	U	G	U	U	U	G	A	C	A	C	G	U	U	A	A	A	G	A	A	G	U	U	U	G	G	A	C	U	G	C	A
0	0	0	-1	0	0	62.0136	0	0	0	0	0	0	0	89.3647	24.2443	19.6322	29.2271	14.8234	0	0	0	0	0	0	1.69591	0	6.78674	0	0	0	0	104.587	29.5412	26.0257	0	1.06878	32.0695	0	0	0	0	0	0	0.938377	0	0	0	0	7.91447
A	A	C	U	A	A	U	A	A	A	A	C	A	A	U	U	U	U	U	A	C	A	A	A	C	U	G	U	G	C	A	A	U	U	U	C	U	U	C	A	A	A	C	C	U	G	A	C	G	U
-1	-1	0	0	25.8741	46.2426	0	20.1541	19.5277	22.5233	6.27093	0	33.8029	59.4707	0	0	0	0	0	3.80256	0	24.768	12.5702	12.574	0	0	0	0	0	0	36.5604	58.9837	0	0	0	0	0	0	0	31.3584	21.9162	3.34249	0	0	0	0	7.51874	0	0	0
>URINIUY_DN17232_c0_g1::URINIUY_DN17232_c0_g1_i1::g.77::m.77_type:complete_len:1
A	U	G	A	A	U	U	U	G	U	C	U	U	C	C	A	U	A	A	A	A	U	G	U	C	U	U	C	C	A	G	G	C	A	G	A	A	G	U	A	U	G	G	G	U	U	U	G	A	U
-1	0	0	-1	10.2233	0	0	0	0	0	0	0	0	0	0	2.97005	0	44.401	62.4923	12.8094	21.7132	0	0	0	0	0	0	0	0	6.97289	0	0	0	6.38729	0	1.28781	45.0238	0	0	27.0513	0	0	0	0	0	0	0	0	1.05518	0
U	A	C	U	U	A	A	A	C	A	G	A	A	G	G	U	A	U	U	U	U	A	C	A	G	A	A	G	G	U	C	C	G	U	C	U	U	C	A	U	A	C	C	C	A	A	A	C	U	A
0	-1	0	0	0	14.5764	26.4397	4.53944	0	1.3692	0	42.2698	0.589231	0	0	0	45.8713	0	0	0	0	3.45047	0	1.30375	0	42.2698	0.92949	0	0	0	0	0	0	0	0	0	0	0	57.9736	0	2.57518	0	0	0	27.1613	11.388	13.6786	0	0	9.02564
>URINIUY_DN17232_c0_g1::URINIUY_DN17232_c0_g1_i2::g.78::m.78_type:5prime_partial
U	U	G	A	U	U	A	U	U	U	U	G	U	U	A	A	A	A	A	U	G	U	U	U	G	A	C	A	C	G	U	U	A	A	A	G	A	A	G	U	U	U	G	G	A	C	U	G	C	A
0	0	0	-1	0	0	62.0136	0	0	0	0	0	0	0	89.3647	24.2443	19.6322	29.2271	14.8234	0	0	0	0	0	0	1.69591	0	6.78674	0	0	0	0	104.587	29.5412	26.0257	0	1.06878	32.0695	0	0	0	0	0	0	0.938377	0	0	0	0	7.91447
A	A	C	U	A	A	U	A	A	A	A	C	A	A	U	U	U	U	U	A	C	A	A	A	C	U	G	U	G	C	A	A	U	U	U	C	U	U	C	A	A	A	C	C	U	G	A	C	G	U
-1	-1	0	0	25.8741	46.2426	0	20.1541	19.5277	22.5233	6.27093	0	33.8029	59.4707	0	0	0	0	0	3.80256	0	24.768	12.5702	12.574	0	0	0	0	0	0	36.5604	58.9837	0	0	0	0	0	0	0	31.3584	21.9162	3.34249	0	0	0	0	7.51874	0	0	0
>URINIUY_DN23829_c15_g1::URINIUY_DN23829_c15_g1_i1::g.79::m.79_type:5prime_parti
G	U	U	G	C	G	U	A	U	U	U	U	C	A	U	C	A	A	A	U	A	U	G	G	U	U	A	A	U	A	U	G	G	A	C	G	A	C	A	G	U	A	C	U	G	U	U	U	G	U
0	0	0	0	0	0	0	28.4229	0	0	0	0	0	5.48204	0	0	16.3368	11.3982	18.5339	0	25.4863	0	0	0	0	0	71.6169	20.9545	0	42.3576	0	0	0	0.605713	0	0	1.1274	0	10.731	0	0	60.0273	0	0	0	0	0	0	0	0
C	A	A	C	G	C	A	U	A	A	A	A	G	U	A	G	U	U	U	A	U	A	C	C	A	A	U	U	A	U	A	C	C	U	G	C	U	G	U	C	A	U	G	A	C	A	A	A	C	A
0	-1	-1	0	0	0	45.1593	0	18.3819	26.3954	14.4279	1.98029	0	0	1.19723	0	0	0	0	41.7131	0	3.25286	0	0	19.8969	102.838	0	0	39.8246	0	2.46043	0	0	0	0	0	0	0	0	0	60.0273	0	0	7.49686	0	16.3543	28.8368	4.67331	0	3.33379
>URINIUY_DN19493_c0_g1::URINIUY_DN19493_c0_g1_i1::g.80::m.80_type:5prime_partial
A	U	C	G	A	U	G	A	A	A	A	G	C	C	G	C	U	U	A	U	C	C	C	U	G	U	U	A	C	A	U	C	C	G	A	U	G	C	C	C	A	U	C	U	C	A	G	C	A	A
-1	0	0	0	0.450517	0	0	2.17832	11.826	26.7661	38.3023	0	0	0	0	0	0	0	45.9521	0	0	0	0	0	0	0	0	90.9722	0	3.10929	0	0	0	0	0.805882	0	0	0	0	0	3.37935	0	0	0	0	15.7636	0	0	7.08159	17.885
U	A	G	C	U	A	C	U	U	U	U	C	G	G	C	G	A	A	U	A	G	G	G	A	C	A	A	U	G	U	A	G	G	C	U	A	C	G	G	G	U	A	G	A	G	U	C	G	U	U
0	-1	0	0	0	5.72843	0	0	0	0	0	0	0	0	0	0	65.7823	45.5344	0	0.620426	0	0	0	11.8929	0	48.4033	21.6489	0	0	0	0.998811	0	0	0	0	3.75617	0	0	0	0	0	0.977176	0	3.03805	0	0	0	0	0	0
>URINIUY_DN19493_c0_g1::URINIUY_DN19493_c0_g1_i1::g.81::m.81_type:complete_len:1
A	U	G	G	G	U	U	C	U	G	C	C	A	G	U	G	A	U	U	U	A	A	U	A	U	C	G	U	C	U	A	C	C	U	U	U	U	C	A	U	C	U	A	C	U	U	C	U	G	C
-1	0	0	0	0	0	0	0	0	0	0	0	10.5625	0	0	0	1.47788	0	0	0	39.7591	22.7718	0	34.007	0	0	0	0	0	0	26.8416	0	0	0	0	0	0	0	6.1596	0	0	0	25.3126	0	0	0	0	0	0	0
U	A	C	C	C	A	A	G	A	C	G	G	U	C	A	C	U	A	A	A	U	U	A	U	A	G	C	A	G	A	U	G	G	A	A	A	A	G	U	A	G	A	U	G	A	A	G	A	C	G
0	-1	0	0	0	35.224	1.02151	0	8.50548	0	0	0	0	0	10.0322	0	0	11.301	27.088	97.527	0	0	43.3646	0	0.824668	0	0	0.739616	0	51.7219	0	0	0	45.6532	25.1948	12.5083	2.17832	0	0	0.593705	0	59.9997	0	0	49.5262	1.28781	0	7.03905	0	0
>URINIUY_DN19460_c0_g1::URINIUY_DN19460_c0_g1_i1::g.82::m.82_type:5prime_partial
U	C	G	U	U	U	C	A	C	C	G	A	G	U	G	U	U	A	U	C	C	U	U	C	G	C	C	G	G	C	A	U	C	U	C	U	A	U	A	U	U	C	G	C	C	A	A	G	C	A
0	0	0	0	0	0	0	8.42079	0	0	0	1.20757	0	0	0	0	0	55.3014	0	0	0	0	0	0	0	0	0	0	0	0	4.91589	0	0	0	0	0	24.0289	0	29.3536	0	0	0	0	0	0	7.70734	26.2876	0	0	4.51447
A	G	C	A	A	A	G	U	G	G	C	U	C	A	C	A	A	U	A	G	G	A	A	G	C	G	G	C	C	G	U	A	G	A	G	A	U	A	U	A	A	G	C	G	G	U	U	C	G	U
-1	0	0	-1	16.0843	2.10988	0	0	0	0	0	0	0	8.22719	0	43.0963	38.209	0	0.64644	0	0	27.6876	1.2126	0	0	0	0	0	0	0	0	0.670058	0	1.04683	0	38.2929	0	35.6874	0	16.6902	1.03519	0	0	0	0	0	0	0	0	0
>URINIUY_DN25138_c5_g1::URINIUY_DN25138_c5_g1_i1::g.83::m.83_type:complete_len:2
A	U	G	A	G	U	G	U	G	C	C	A	A	C	A	G	U	U	A	A	A	U	C	G	G	A	U	C	C	A	G	A	G	G	U	G	G	U	C	C	U	C	C	A	G	A	C	A	C	A
-1	0	0	-1	0	0	0	0	0	0	0	5.69354	18.6335	0	15.0764	0	0	0	62.8327	30.942	12.4902	0	0	0	0	0.89893	0	0	0	4.37527	0	2.30199	0	0	0	0	0	0	0	0	0	0	0	7.56301	0	1.5679	0	5.12093	0	6.00591
U	A	C	U	C	A	C	A	C	G	G	U	U	G	U	C	A	A	U	U	U	A	G	C	C	U	A	G	G	U	C	U	C	C	A	C	C	A	G	G	A	G	G	U	C	U	G	U	G	U
0	-1	0	0	0	6.39851	0	6.02472	0	0	0	0	0	0	0	0	32.537	44.2265	0	0	0	1.01315	0	0	0	0	0.695218	0	0	0	0	0	0	0	5.96117	0	0	1.1391	0	0	1.38449	0	0	0	0	0	0	0	0	0
>URINIUY_DN25138_c5_g1::URINIUY_DN25138_c5_g1_i1::g.84::m.84_type:5prime_partial
C	G	U	A	G	U	A	A	U	G	G	U	U	C	A	A	G	U	U	U	C	G	C	A	A	G	A	U	G	C	A	U	C	G	A	G	U	U	U	C	A	A	A	U	C	G	G	U	G	A
0	0	0	-1	0	0	57.3511	21.9462	0	0	0	0	0	0	6.85499	26.8678	0	0	0	0	0	0	0	5.20684	44.766	0	1.32166	0	0	0	2.23695	0	0	0	0.961823	0	0	0	0	0	7.9357	18.8497	16.8618	0	0	0	0	0	0	3.00736
G	C	A	U	C	A	U	U	A	C	C	A	A	G	U	U	C	A	A	A	G	C	G	U	U	C	U	A	C	G	U	A	G	C	U	C	A	A	A	G	U	U	U	A	G	C	C	A	C	U
0	0	-1	0	0	108.624	0	0	3.27266	0	0	15.4131	1.93903	0	0	0	0	36.1158	19.7866	1.16848	0	0	0	0	0	0	0	2.03841	0	0	0	0.758585	0	0	0	0	30.6339	17.5207	1.49978	0	0	0	0	0.670567	0	0	0	11.3681	0	0
>URINIUY_DN25138_c5_g1::URINIUY_DN25138_c5_g1_i1::g.85::m.85_type:5prime_partial
U	G	C	G	U	A	G	U	A	A	U	G	G	U	U	C	A	A	G	U	U	U	C	G	C	A	A	G	A	U	G	C	A	U	C	G	A	G	U	U	U	C	A	A	A	U	C	G	G	U
0	0	0	0	0	63.5799	0	0	57.3511	21.9462	0	0	0	0	0	0	6.85499	26.8678	0	0	0	0	0	0	0	5.20684	44.766	0	1.32166	0	0	0	2.23695	0	0	0	0.961823	0	0	0	0	0	7.9357	18.8497	16.8618	0	0	0	0	0
A	C	G	C	A	U	C	A	U	U	A	C	C	A	A	G	U	U	C	A	A	A	G	C	G	U	U	C	U	A	C	G	U	A	G	C	U	C	A	A	A	G	U	U	U	A	G	C	C	A
-1	0	0	0	59.1412	0	0	108.624	0	0	3.27266	0	0	15.4131	1.93903	0	0	0	0	36.1158	19.7866	1.16848	0	0	0	0	0	0	0	2.03841	0	0	0	0.758585	0	0	0	0	30.6339	17.5207	1.49978	0	0	0	0	0.670567	0	0	0	11.3681
>URINIUY_DN25138_c5_g1::URINIUY_DN25138_c5_g1_i1::g.86::m.86_type:3prime_partial
A	U	G	U	U	U	A	C	C	A	A	U	C	A	C	A	U	C	G	C	U	A	U	C	A	U	U	G	G	U	U	G	U	A	U	C	A	A	A	C	A	C	A	G	U	C	U	G	G	C
-1	0	0	0	0	0	53.1868	0	0	7.9829	10.0719	0	0	9.38296	0	3.88504	0	0	0	0	0	30.7536	0	0	9.61211	0	0	0	0	0	0	0	0	22.8734	0	0	13.8571	10.6687	27.7649	0	4.7826	0	6.41207	0	0	0	0	0	0	0
U	A	C	A	A	A	U	G	G	U	U	A	G	U	G	U	A	G	C	G	A	U	A	G	U	A	A	C	C	A	A	C	A	U	A	G	U	U	U	G	U	G	U	C	A	G	A	C	C	G
0	-1	0	-1	34.8644	52.4641	0	0	0	0	0	1.80457	0	0	0	0	0.693664	0	0	0	77.559	0	1.22817	0	0	10.2225	5.54853	0	0	28.3922	3.38646	0	46.1502	0	1.23758	0	0	0	0	0	0	0	0	0	1.41387	0	9.42172	0	0	0
>URINIUY_DN22301_c0_g1::URINIUY_DN22301_c0_g1_i2::g.87::m.87_type:complete_len:2
A	U	G	U	G	G	U	U	A	A	U	A	U	G	G	U	C	G	A	C	A	G	U	G	U	U	G	U	U	U	G	U	G	U	A	U	G	G	A	C	C	U	G	A	U	U	A	U	U	U
-1	0	0	0	0	0	0	0	71.6169	20.9545	0	35.8963	0	0	0	0	0	0	0.695928	0	10.782	0	0	0	0	0	0	0	0	0	0	0	0	0	21.9494	0	0	0	0.681954	0	0	0	0	1.61482	0	0	62.0136	0	0	0
U	A	C	A	C	C	A	A	U	U	A	U	A	C	C	A	G	C	U	G	U	C	A	C	A	A	C	A	A	A	C	A	C	A	U	A	C	C	U	G	G	A	C	U	A	A	U	A	A	A
0	-1	0	-1	0	0	20.6928	102.838	0	0	39.8246	0	3.9859	0	0	0.651518	0	0	0	0	0	0	8.20042	0	18.6404	4.52979	0	16.2769	30.934	4.67331	0	3.33379	0	57.4897	0	2.75814	0	0	0	0	0	14.0391	0	0	24.1199	46.2426	0	12.7762	23.4333	29.6819
>URINIUY_DN3116_c0_g1::URINIUY_DN3116_c0_g1_i1::g.88::m.88_type:5prime_partial_l
A	A	A	U	U	C	G	U	C	A	U	G	A	A	G	C	A	U	C	U	A	G	G	U	G	U	A	U	G	G	G	U	A	C	C	A	C	A	G	A	A	A	G	A	C	G	A	G	U	C
-1	-1	-1	0	0	0	0	0	0	9.52706	0	0	3.31573	15.8566	0	0	3.89662	0	0	0	36.8538	0	0	0	0	0	20.4613	0	0	0	0	0	37.8996	0	0	7.39076	0	10.2871	0	0.946536	29.8645	28.9942	0	1.07561	0	0	1.9952	0	0	0
U	U	U	A	A	G	C	A	G	U	A	C	U	U	C	G	U	A	G	A	U	C	C	A	C	A	U	A	C	C	C	A	U	G	G	U	G	U	C	U	U	U	C	U	G	C	U	C	A	G
0	0	0	-1	1.28182	0	0	3.19321	0	0	5.71206	0	0	0	0	0	0	0.691387	0	48.1816	0	0	0	3.6644	0	50.6689	0	3.03871	0	0	0	52.7592	0	0	0	0	0	0	0	0	0	0	0	0	0	0	0	0	0.693664	0
>URINIUY_DN3116_c0_g1::URINIUY_DN3116_c0_g1_i1::g.89::m.89_type:5prime_partial_l
U	U	A	A	G	U	G	U	A	U	A	U	U	U	U	U	C	U	G	G	U	A	U	U	U	A	C	U	A	U	G	U	G	C	A	U	U	U	A	C	U	A	C	A	A	U	C	C	A	A
0	0	-1	-1	0	0	0	0	19.3697	0	21.8196	0	0	0	0	0	0	0	0	0	0	41.9773	0	0	0	40.8713	0	0	39.4784	0	0	0	0	0	3.27485	0	0	0	42.5061	0	0	45.4714	0	5.23135	20.6165	0	0	0	3.12103	17.0289
A	A	U	U	C	A	C	A	U	A	U	A	A	A	A	A	G	A	C	C	A	U	A	A	A	U	G	A	U	A	C	A	C	G	U	A	A	A	U	G	A	U	G	U	U	A	G	G	U	U
-1	-1	0	0	0	4.07156	0	22.8778	0	29.7505	0	16.9393	24.3339	21.9803	27.8091	1.42891	0	10.2485	0	0	37.3631	0	10.7279	32.8785	60.8606	0	0	53.7739	0	3.32221	0	3.6144	0	0	0	12.569	34.3562	56.7345	0	0	54.1336	0	0	0	0	0.6138	0	0	0	0
>URINIUY_DN24589_c0_g9::URINIUY_DN24589_c0_g9_i1::g.90::m.90_type:internal_len:1
G	A	U	G	C	A	U	U	U	G	A	G	A	A	G	G	A	A	U	U	C	G	U	U	C	A	A	C	U	G	G	U	A	A	A	U	C	G	G	C	A	U	A	C	C	G	A	A	C	U
0	-1	0	0	0	2.49139	0	0	0	0	2.30214	0	1.49899	39.2057	0	0	1.12898	14.2768	0	0	0	0	0	0	0	7.14362	18.9691	0	0	0	0	0	48.6732	45.4848	10.8665	0	0	0	0	0	4.77387	0	42.7667	0	0	0	0.925784	30.5549	0	0
C	U	A	C	G	U	A	A	A	C	U	C	U	U	C	C	U	U	A	A	G	C	A	A	G	U	U	G	A	C	C	A	U	U	U	A	G	C	C	G	U	A	U	G	G	C	U	U	G	A
0	0	-1	0	0	0	19.5036	19.5399	11.3313	0	0	0	0	0	0	0	0	0	12.3962	1.08793	0	0	19.1979	1.4745	0	0	0	0	11.6679	0	0	40.4626	0	0	0	0.881439	0	0	0	0	0	37.3965	0	0	0	0	0	0	0	137.373
>URINIUY_DN24520_c0_g1::URINIUY_DN24520_c0_g1_i1::g.91::m.91_type:5prime_partial
U	U	C	A	A	G	A	A	G	A	A	G	A	A	A	A	U	G	G	U	G	A	C	A	A	A	C	G	A	U	G	A	C	A	G	A	G	U	C	U	A	U	A	C	G	U	C	G	G	A
0	0	0	-1	24.1993	0	1.7706	28.8844	0	1.37538	30.9851	0	1.12877	21.7886	20.7128	16.8924	0	0	0	0	0	2.17969	0	6.68129	25.1091	16.1612	0	0	0.643246	0	0	2.51007	0	8.85667	0	1.32663	0	0	0	0	19.5053	0	40.7962	0	0	0	0	0	0	1.1959
A	A	G	U	U	C	U	U	C	U	U	C	U	U	U	U	A	C	C	A	C	U	G	U	U	U	G	C	U	A	C	U	G	U	C	U	C	A	G	A	U	A	U	G	C	A	G	C	C	U
-1	-1	0	0	0	0	0	0	0	0	0	0	0	0	0	0	5.57747	0	0	10.0391	0	0	0	0	0	0	0	0	0	7.13626	0	0	0	0	0	0	0	0.678196	0	40.6198	0	23.4186	0	0	0	1.41486	0	0	0	0
>URINIUY_DN24520_c5_g3::URINIUY_DN24520_c5_g3_i1::g.92::m.92_type:5prime_partial
U	G	G	U	U	C	A	A	G	A	A	A	A	A	G	G	U	G	A	A	A	A	A	A	A	A	U	U	A	U	A	G	A	G	U	G	U	A	U	A	C	G	C	C	G	G	A	G	A	G
0	0	0	0	0	0	7.19911	25.9593	0	1.71469	19.3919	19.0558	24.1562	34.7313	0	0	0	0	2.12038	15.7346	27.5528	26.4169	18.27	20.5281	26.3295	13.8872	0	0	51.095	0	45.7065	0	0.962004	0	0	0	0	20.2413	0	30.1054	0	0	0	0	0	0	1.89138	0	1.97878	0
A	C	C	A	A	G	U	U	C	U	U	U	U	U	C	C	A	C	U	U	U	U	U	U	U	U	A	A	U	A	U	C	U	C	A	C	A	U	A	U	G	C	G	G	C	C	U	C	U	C
-1	0	0	-1	1.93903	0	0	0	0	0	0	0	0	0	0	0	7.6734	0	0	0	0	0	0	0	0	0	38.556	40.1681	0	21.3857	0	0	0	0	3.27795	0	28.0334	0	29.3131	0	0	0	0	0	0	0	0	0	0	0
>URINIUY_DN24520_c5_g5::URINIUY_DN24520_c5_g5_i4::g.93::m.93_type:complete_len:2
A	U	G	G	G	G	U	U	U	U	A	C	G	U	A	A	C	C	A	U	U	G	A	U	C	U	C	C	A	G	U	U	C	G	A	G	U	A	C	U	G	G	U	U	G	C	C	U	U	U
-1	0	0	0	0	0	0	0	0	0	72.5063	0	0	0	33.4651	46.1384	0	0	3.88009	0	0	0	0.797472	0	0	0	0	0	7.62667	0	0	0	0	0	1.25389	0	0	51.2912	0	0	0	0	0	0	0	0	0	0	0	0
U	A	C	C	C	C	A	A	A	A	U	G	C	A	U	U	G	G	U	A	A	C	U	A	G	A	G	G	U	C	A	A	G	C	U	C	A	U	G	A	C	C	A	A	C	G	G	A	A	A
0	-1	0	0	0	0	28.7266	15.0074	50.9323	28.2459	0	0	0	92.7283	0	0	0	0	0	7.91257	11.9584	0	0	0.826813	0	1.50648	0	0	0	0	26.5746	1.00843	0	0	0	0	67.45	0	0	6.97076	0	0	20.8945	4.80342	0	0	0	50.6636	23.2193	0.744691
>URINIUY_DN24549_c0_g3::URINIUY_DN24549_c0_g3_i1::g.94::m.94_type:5prime_partial
C	C	U	A	A	A	G	U	A	U	U	U	A	A	A	A	C	U	A	U	G	C	C	C	U	G	U	U	U	C	G	G	A	A	C	A	U	G	U	C	U	U	U	U	G	U	C	A	U	U
0	0	0	-1	57.686	28.8031	0	0	32.8451	0	0	0	38.0416	29.7457	20.6021	28.7524	0	0	25.1758	0	0	0	0	0	0	0	0	0	0	0	0	0	1.02058	32.0607	0	4.60356	0	0	0	0	0	0	0	0	0	0	0	8.24635	0	0
G	G	A	U	U	U	C	A	U	A	A	A	U	U	U	U	G	A	U	A	C	G	G	G	A	C	A	A	A	G	C	C	U	U	G	U	A	C	A	G	A	A	A	A	C	A	G	U	A	A
0	0	-1	0	0	0	0	42.4051	0	11.8567	31.5019	68.306	0	0	0	0	0	62.7423	0	3.49058	0	0	0	0	7.4421	0	30.9007	24.9375	1.26625	0	0	0	0	0	0	0	3.27795	0	1.17038	0	54.0702	16.3503	25.667	6.25931	0	1.96034	0	0	11.5765	8.10974
>URINIUY_DN24549_c0_g6::URINIUY_DN24549_c0_g6_i1::g.95::m.95_type:complete_len:2
A	U	G	A	C	G	U	U	A	U	U	A	C	A	A	A	A	C	G	C	U	U	G	G	U	U	C	A	A	C	A	A	A	A	A	A	A	C	U	A	A	A	G	U	G	A	A	A	A	A
-1	0	0	-1	0	0	0	0	67.0519	0	0	101.238	0	4.02578	28.0936	16.186	32.655	0	0	0	0	0	0	0	0	0	0	6.82021	17.9155	0	8.28766	20.0457	17.9655	29.9731	19.5017	23.6966	24.0888	0	0	32.8177	34.0896	35.5152	0	0	0	1.73043	13.3344	28.8593	30.0045	13.1929
U	A	C	U	G	C	A	A	U	A	A	U	G	U	U	U	U	G	C	G	A	A	C	C	A	A	G	U	U	G	U	U	U	U	U	U	U	G	A	U	U	U	C	A	C	U	U	U	U	U
0	-1	0	0	0	0	39.758	48.63	0	29.7924	36.3432	0	0	0	0	0	0	0	0	0	21.5551	5.01942	0	0	18.1874	1.50621	0	0	0	0	0	0	0	0	0	0	0	0	104.966	0	0	0	0	8.526	0	0	0	0	0	0
>URINIUY_DN24549_c0_g6::URINIUY_DN24549_c0_g6_i1::g.96::m.96_type:complete_len:1
A	U	G	U	U	C	A	G	U	U	U	U	G	C	A	G	C	U	U	U	A	A	U	C	A	A	C	U	U	U	A	U	G	U	A	C	A	G	U	U	C	U	G	U	C	A	U	U	A	U
-1	0	0	0	0	0	10.748	0	0	0	0	0	0	0	6.11523	0	0	0	0	0	78.9973	22.4953	0	0	8.58578	13.1652	0	0	0	0	55.2429	0	0	0	21.6104	0	6.3714	0	0	0	0	0	0	0	0	7.58814	0	0	87.817	0
U	A	C	A	A	G	U	C	A	A	A	A	C	G	U	C	G	A	A	A	U	U	A	G	U	U	G	A	A	A	U	A	C	A	U	G	U	C	A	A	G	A	C	A	G	U	A	A	U	A
0	-1	0	-1	1.31747	0	0	0	39.707	22.5567	23.1749	4.35067	0	0	0	0	0	28.6066	21.8081	78.9091	0	0	1.09641	0	0	0	0	22.5674	58.6637	29.4121	0	2.77896	0	43.2534	0	0	0	0	32.4693	0.928153	0	8.81477	0	2.04845	0	0	24.0712	45.2691	0	10.6469
>URINIUY_DN24549_c0_g6::URINIUY_DN24549_c0_g6_i1::g.97::m.97_type:complete_len:1
A	U	G	A	A	C	U	U	C	A	A	C	U	U	A	U	C	C	A	U	C	G	A	C	G	U	G	C	U	A	A	U	G	A	U	U	A	U	A	U	G	C	U	C	U	U	C	U	U	C
-1	0	0	-1	14.2085	0	0	0	0	8.36035	21.8802	0	0	0	42.5493	0	0	0	2.15561	0	0	0	0.693664	0	0	0	0	0	0	53.7956	23.6343	0	0	1.22841	0	0	62.7578	0	22.6347	0	0	0	0	0	0	0	0	0	0	0
U	A	C	U	U	G	A	A	G	U	U	G	A	A	U	A	G	G	U	A	G	C	U	G	C	A	C	G	A	U	U	A	C	U	A	A	U	A	U	A	C	G	A	G	A	A	G	A	A	G
0	-1	0	0	0	0	28.997	1.41827	0	0	0	0	78.5929	43.5736	0	0.422059	0	0	0	0.576853	0	0	0	0	0	7.50551	0	0	141.655	0	0	6.53107	0	0	30.8834	28.5448	0	24.1189	0	4.88084	0	0	1.64476	0	28.5362	1.28213	0	37.9701	1.22496	0
>URINIUY_DN24549_c0_g6::URINIUY_DN24549_c0_g6_i2::g.98::m.98_type:complete_len:4
A	U	G	A	C	G	U	U	A	U	U	A	C	A	A	A	A	C	G	C	U	U	G	G	U	U	C	A	A	C	A	A	A	A	A	A	A	C	U	A	A	A	G	U	G	A	A	A	A	A
-1	0	0	-1	0	0	0	0	67.0519	0	0	101.238	0	4.02578	28.0936	16.186	32.655	0	0	0	0	0	0	0	0	0	0	6.82021	17.9155	0	8.28766	20.0457	17.9655	29.9731	19.5017	23.6966	24.0888	0	0	32.8177	34.0896	35.5152	0	0	0	1.73043	13.3344	28.8593	30.0045	13.1929
U	A	C	U	G	C	A	A	U	A	A	U	G	U	U	U	U	G	C	G	A	A	C	C	A	A	G	U	U	G	U	U	U	U	U	U	U	G	A	U	U	U	C	A	C	U	U	U	U	U
0	-1	0	0	0	0	39.758	48.63	0	29.7924	36.3432	0	0	0	0	0	0	0	0	0	21.5551	5.01942	0	0	18.1874	1.50621	0	0	0	0	0	0	0	0	0	0	0	0	104.966	0	0	0	0	8.526	0	0	0	0	0	0
>URINIUY_DN24549_c0_g6::URINIUY_DN24549_c0_g6_i2::g.99::m.99_type:complete_len:1
A	U	G	A	A	C	U	U	C	A	A	C	U	U	A	U	C	C	A	U	C	G	A	C	G	U	G	C	U	A	A	U	G	A	U	U	A	U	A	U	G	C	U	C	U	U	C	U	U	C
-1	0	0	-1	14.2085	0	0	0	0	8.36035	21.8802	0	0	0	42.5493	0	0	0	2.15561	0	0	0	0.693664	0	0	0	0	0	0	53.7956	23.6343	0	0	1.22841	0	0	62.7578	0	22.6347	0	0	0	0	0	0	0	0	0	0	0
U	A	C	U	U	G	A	A	G	U	U	G	A	A	U	A	G	G	U	A	G	C	U	G	C	A	C	G	A	U	U	A	C	U	A	A	U	A	U	A	C	G	A	G	A	A	G	A	A	G
0	-1	0	0	0	0	28.997	1.41827	0	0	0	0	78.5929	43.5736	0	0.422059	0	0	0	0.576853	0	0	0	0	0	7.50551	0	0	141.655	0	0	6.53107	0	0	30.8834	28.5448	0	24.1189	0	4.88084	0	0	1.64476	0	28.5362	1.28213	0	37.9701	1.22496	0
>URINIUY_DN24549_c0_g4::URINIUY_DN24549_c0_g4_i2::g.100::m.100_type:internal_len
C	C	U	A	A	A	G	U	A	U	U	U	A	A	A	A	C	U	A	U	G	C	C	C	U	G	U	U	U	C	G	G	A	A	C	A	U	G	U	C	U	U	U	U	G	U	C	A	U	U
0	0	0	-1	57.686	28.8031	0	0	32.8451	0	0	0	38.0416	29.7457	20.6021	28.7524	0	0	25.1758	0	0	0	0	0	0	0	0	0	0	0	0	0	1.02058	32.0607	0	4.60356	0	0	0	0	0	0	0	0	0	0	0	8.24635	0	0
G	G	A	U	U	U	C	A	U	A	A	A	U	U	U	U	G	A	U	A	C	G	G	G	A	C	A	A	A	G	C	C	U	U	G	U	A	C	A	G	A	A	A	A	C	A	G	U	A	A
0	0	-1	0	0	0	0	42.4051	0	11.8567	31.5019	68.306	0	0	0	0	0	62.7423	0	3.49058	0	0	0	0	7.4421	0	30.9007	24.9375	1.26625	0	0	0	0	0	0	0	3.27795	0	1.17038	0	54.0702	16.3503	25.667	6.25931	0	1.96034	0	0	11.5765	8.10974
>URINIUY_DN24502_c4_g2::URINIUY_DN24502_c4_g2_i1::g.101::m.101_type:5prime_parti
C	U	A	C	C	G	C	C	G	C	G	A	C	A	G	C	A	A	C	G	U	U	C	A	G	A	A	A	C	U	C	U	G	G	C	A	U	U	A	A	U	A	G	C	A	A	C	C	G	C
0	0	-1	0	0	0	0	0	0	0	0	1.36966	0	10.958	0	0	6.92764	18.3852	0	0	0	0	0	10.3845	0	1.15408	31.7896	19.7728	0	0	0	0	0	0	0	4.9247	0	0	111.765	15.0362	0	81.7969	0	0	6.95025	16.8463	0	0	0	0
G	A	U	G	G	C	G	G	C	G	C	U	G	U	C	G	U	U	G	C	A	A	G	U	C	U	U	U	G	A	G	A	C	C	G	U	A	A	U	U	A	U	C	G	U	U	G	G	C	G
0	-1	0	0	0	0	0	0	0	0	0	0	0	0	0	0	0	0	0	0	20.4738	1.93899	0	0	0	0	0	0	0	2.20286	0	8.23515	0	0	0	0	15.8605	98.5871	0	0	36.0013	0	0	0	0	0	0	0	0	0
>URINIUY_DN24502_c5_g4::URINIUY_DN24502_c5_g4_i1::g.102::m.102_type:internal_len
U	U	G	C	U	G	G	C	C	C	G	C	C	G	C	G	U	A	C	A	C	A	A	C	C	U	U	G	U	A	U	A	U	A	U	C	C	C	U	A	U	C	G	A	C	C	A	A	C	A
0	0	0	0	0	0	0	0	0	0	0	0	0	0	0	0	0	43.0903	0	3.6004	0	3.87433	30.2793	0	0	0	0	0	0	26.2715	0	20.877	0	15.8338	0	0	0	0	0	34.8247	0	0	0	0.627404	0	0	5.45883	15.8149	0	13.5688
A	A	C	G	A	C	C	G	G	G	C	G	G	C	G	C	A	U	G	U	G	U	U	G	G	A	A	C	A	U	A	U	A	U	A	G	G	G	A	U	A	G	C	U	G	G	U	U	G	U
-1	-1	0	0	7.9147	0	0	0	0	0	0	0	0	0	0	0	30.725	0	0	0	0	0	0	0	0	41.3496	2.96554	0	23.5762	0	18.3645	0	34.8204	0	0.747807	0	0	0	91.6919	0	0.520763	0	0	0	0	0	0	0	0	0
>URINIUY_DN24502_c5_g2::URINIUY_DN24502_c5_g2_i5::g.103::m.103_type:5prime_parti
G	C	G	A	C	U	A	C	G	G	U	A	C	G	A	A	A	U	G	G	C	U	G	G	U	U	C	A	A	G	A	A	C	A	A	G	A	A	A	A	C	U	A	G	C	A	A	A	A	A
0	0	0	-1	0	0	42.6861	0	0	0	0	58.4337	0	0	1.49104	18.3545	20.5223	0	0	0	0	0	0	0	0	0	0	7.19911	22.8793	0	1.67741	19.9343	0	6.64766	29.8583	0	1.51125	18.8174	21.5025	27.5161	0	0	54.0003	0	0	7.14006	18.1897	20.5216	35.5364	22.2616
C	G	C	U	G	A	U	G	C	C	A	U	G	C	U	U	U	A	C	C	G	A	C	C	A	A	G	U	U	C	U	U	G	U	U	C	U	U	U	U	G	A	U	C	G	U	U	U	U	U
0	0	0	0	0	81.4447	0	0	0	0	40.1968	0	0	0	0	0	0	3.33667	0	0	0	7.5981	0	0	16.9544	1.93903	0	0	0	0	0	0	0	0	0	0	0	0	0	0	0	73.0173	0	0	0	0	0	0	0	0
>URINIUY_DN24502_c5_g2::URINIUY_DN24502_c5_g2_i5::g.104::m.104_type:complete_len
A	U	G	U	U	U	A	G	U	C	U	A	C	C	C	U	C	A	C	U	G	G	U	C	A	A	C	U	U	C	A	U	G	U	A	U	A	G	U	U	C	C	A	U	C	A	U	C	A	U
-1	0	0	0	0	0	77.4596	0	0	0	0	25.4995	0	0	0	0	0	13.1878	0	0	0	0	0	0	9.54648	16.7773	0	0	0	0	7.28202	0	0	0	14.7009	0	48.3348	0	0	0	0	0	2.46227	0	0	8.42934	0	0	11.5759	0
U	A	C	A	A	A	U	C	A	G	A	U	G	G	G	A	G	U	G	A	C	C	A	G	U	U	G	A	A	G	U	A	C	A	U	A	U	C	A	A	G	G	U	A	G	U	A	G	U	A
0	-1	0	-1	26.1299	48.4722	0	0	0.918681	0	57.616	0	0	0	0	2.35691	0	0	0	10.127	0	0	1.35221	0	0	0	0	21.7756	2.95783	0	0	2.34184	0	41.7872	0	27.6627	0	0	25.1747	0.711644	0	0	0	1.76321	0	0	1.16699	0	0	13.4716
>URINIUY_DN24502_c5_g2::URINIUY_DN24502_c5_g2_i7::g.105::m.105_type:5prime_parti
G	C	G	A	C	U	A	C	G	G	U	A	C	G	A	A	A	U	G	G	C	U	G	G	U	U	C	A	A	G	A	A	C	A	A	G	A	A	A	A	C	U	A	G	C	A	A	A	A	A
0	0	0	-1	0	0	42.6861	0	0	0	0	58.4337	0	0	1.49104	18.3545	20.5223	0	0	0	0	0	0	0	0	0	0	7.19911	22.8793	0	1.67741	19.9343	0	6.64766	29.8583	0	1.51125	18.8174	21.5025	27.5161	0	0	54.0003	0	0	7.14006	18.1897	20.5216	35.5364	22.2616
C	G	C	U	G	A	U	G	C	C	A	U	G	C	U	U	U	A	C	C	G	A	C	C	A	A	G	U	U	C	U	U	G	U	U	C	U	U	U	U	G	A	U	C	G	U	U	U	U	U
0	0	0	0	0	81.4447	0	0	0	0	40.1968	0	0	0	0	0	0	3.33667	0	0	0	7.5981	0	0	16.9544	1.93903	0	0	0	0	0	0	0	0	0	0	0	0	0	0	0	73.0173	0	0	0	0	0	0	0	0
>URINIUY_DN24502_c5_g5::URINIUY_DN24502_c5_g5_i2::g.106::m.106_type:5prime_parti
G	U	G	U	C	C	U	U	A	C	U	C	A	A	G	A	A	A	A	A	C	U	G	G	U	U	C	A	A	G	A	A	G	A	A	A	G	A	A	A	G	C	G	G	A	A	A	G	A	A
0	0	0	0	0	0	0	0	109.629	0	0	0	7.93143	29.0744	0	1.71469	18.3341	17.696	27.0681	23.4649	0	0	0	0	0	0	0	7.19911	24.1993	0	1.7706	30.9851	0	1.39181	21.4805	29.1385	0	1.00108	21.3742	27.7668	0	0	0	0	1.11914	30.7473	33.2842	0	1.12243	26.2585
C	A	C	A	G	G	A	A	U	G	A	G	U	U	C	U	U	U	U	U	G	A	C	C	A	A	G	U	U	C	U	U	C	U	U	U	C	U	U	U	C	G	C	C	U	U	U	C	U	U
0	-1	0	-1	0	0	46.5242	50.848	0	0	3.00643	0	0	0	0	0	0	0	0	0	0	7.53107	0	0	16.9544	1.93903	0	0	0	0	0	0	0	0	0	0	0	0	0	0	0	0	0	0	0	0	0	0	0	0
>URINIUY_DN24531_c6_g5::URINIUY_DN24531_c6_g5_i1::g.107::m.107_type:complete_len
A	U	G	G	A	C	G	C	C	U	U	C	A	U	G	G	C	C	A	C	C	G	U	G	C	U	C	A	A	C	C	A	G	U	G	C	A	A	G	A	C	G	C	A	G	C	U	C	A	G
-1	0	0	0	0.646547	0	0	0	0	0	0	0	5.96878	0	0	0	0	0	4.83708	0	0	0	0	0	0	0	0	9.828	18.2984	0	0	7.28405	0	0	0	0	3.48974	37.9712	0	1.94283	0	0	0	6.09591	0	0	0	0	11.8806	0
U	A	C	C	U	G	C	G	G	A	A	G	U	A	C	C	G	G	U	G	G	C	A	C	G	A	G	U	U	G	G	U	C	A	C	G	U	U	C	U	G	C	G	U	C	G	A	G	U	C
0	-1	0	0	0	0	0	0	0	19.6525	2.86082	0	0	3.92226	0	0	0	0	0	0	0	0	5.83914	0	0	1.85245	0	0	0	0	0	0	0	4.79715	0	0	0	0	0	0	0	0	0	0	0	0	3.41609	0	0	0
>URINIUY_DN24531_c6_g5::URINIUY_DN24531_c6_g5_i1::g.108::m.108_type:5prime_parti
U	A	C	U	A	C	U	C	G	G	G	C	C	A	C	C	G	A	C	A	C	C	G	G	A	G	C	A	A	C	A	U	G	U	C	C	C	U	G	U	C	C	G	C	U	G	A	G	A	G
0	-1	0	0	58.0333	0	0	0	0	0	0	0	0	5.70775	0	0	0	0.814538	0	7.36671	0	0	0	0	2.00905	0	0	5.14984	19.5851	0	5.92643	0	0	0	0	0	0	0	0	0	0	0	0	0	0	0	2.56853	0	1.99176	0
A	U	G	A	U	G	A	G	C	C	C	G	G	U	G	G	C	U	G	U	G	G	C	C	U	C	G	U	U	G	U	A	C	A	G	G	G	A	C	A	G	G	C	G	A	C	U	C	U	C
-1	0	0	-1	0	0	2.00526	0	0	0	0	0	0	0	0	0	0	0	0	0	0	0	0	0	0	0	0	0	0	0	0	4.01664	0	1.02475	0	0	0	9.38875	0	1.07245	0	0	0	0	15.3553	0	0	0	0	0
>URINIUY_DN24531_c6_g5::URINIUY_DN24531_c6_g5_i1::g.109::m.109_type:complete_len
A	U	G	G	U	A	C	A	U	G	A	C	G	G	G	G	A	A	G	G	U	G	A	U	C	C	A	C	A	G	U	G	U	G	C	A	C	G	U	G	A	C	C	A	C	G	G	C	G	C
-1	0	0	0	0	52.9213	0	2.52912	0	0	3.1105	0	0	0	0	0	1.06641	37.2625	0	0	0	0	1.54834	0	0	0	2.74505	0	9.90187	0	0	0	0	0	0	4.26328	0	0	0	0	2.41936	0	0	5.85188	0	0	0	0	0	0
U	A	C	C	A	U	G	U	A	C	U	G	C	C	C	C	U	U	C	C	A	C	U	A	G	G	U	G	U	C	A	C	A	C	G	U	G	C	A	C	U	G	G	U	G	C	C	G	C	G
0	-1	0	0	20.2313	0	0	0	10.7046	0	0	0	0	0	0	0	0	0	0	0	10.8149	0	0	0.478332	0	0	0	0	0	0	5.30831	0	3.56565	0	0	0	0	0	11.3946	0	0	0	0	0	0	0	0	0	0	0
>URINIUY_DN24531_c6_g2::URINIUY_DN24531_c6_g2_i3::g.110::m.110_type:5prime_parti
U	C	G	G	C	G	U	G	C	G	C	A	C	A	G	A	G	U	G	U	A	G	C	G	C	C	G	A	U	G	U	U	A	C	G	C	A	U	G	C	U	G	C	G	C	G	C	G	G	U
0	0	0	0	0	0	0	0	0	0	0	5.5605	0	7.0763	0	1.29871	0	0	0	0	39.0367	0	0	0	0	0	0	0.709633	0	0	0	0	101.255	0	0	0	2.7595	0	0	0	0	0	0	0	0	0	0	0	0	0
A	G	C	C	G	C	A	C	G	C	G	U	G	U	C	U	C	A	C	A	U	C	G	C	G	G	C	U	A	C	A	A	U	G	C	G	U	A	C	G	A	C	G	C	G	C	G	C	C	A
-1	0	0	0	0	0	5.16942	0	0	0	0	0	0	0	0	0	0	5.17085	0	49.3279	0	0	0	0	0	0	0	0	4.93101	0	55.1126	32.5564	0	0	0	0	0	5.74597	0	0	6.39228	0	0	0	0	0	0	0	0	28.602
>URINIUY_DN24531_c6_g2::URINIUY_DN24531_c6_g2_i3::g.111::m.111_type:complete_len
A	U	G	G	U	C	G	U	A	G	C	U	G	A	A	G	C	C	G	A	U	C	C	A	A	A	A	A	A	G	A	A	A	C	U	C	G	A	C	G	U	G	U	C	G	U	C	C	C	U
-1	0	0	0	0	0	0	0	68.8912	0	0	0	0	1.89169	29.3695	0	0	0	0	0.75363	0	0	0	3.01549	23.5279	26.4186	35.5364	22.2616	32.1118	0	0.983279	20.1523	21.7501	0	0	0	0	1.09423	0	0	0	0	0	0	0	0	0	0	0	0
U	A	C	C	A	G	C	A	U	C	G	A	C	U	U	C	G	G	C	U	A	G	G	U	U	U	U	U	U	C	U	U	U	G	A	G	C	U	G	C	A	C	A	G	C	A	G	G	G	A
0	-1	0	0	1.21317	0	0	31.4607	0	0	0	14.6943	0	0	0	0	0	0	0	0	0.607662	0	0	0	0	0	0	0	0	0	0	0	0	0	1.17857	0	0	0	0	0	7.90519	0	1.26681	0	0	0.890397	0	0	0	4.84652
>URINIUY_DN24531_c6_g2::URINIUY_DN24531_c6_g2_i3::g.112::m.112_type:5prime_parti
G	G	C	G	U	G	C	G	C	A	C	A	G	A	G	U	G	U	A	G	C	G	C	C	G	A	U	G	U	U	A	C	G	C	A	U	G	C	U	G	C	G	C	G	C	G	G	U	A	G
0	0	0	0	0	0	0	0	0	5.5605	0	7.0763	0	1.29871	0	0	0	0	39.0367	0	0	0	0	0	0	0.709633	0	0	0	0	101.255	0	0	0	2.7595	0	0	0	0	0	0	0	0	0	0	0	0	0	80.6221	0
C	C	G	C	A	C	G	C	G	U	G	U	C	U	C	A	C	A	U	C	G	C	G	G	C	U	A	C	A	A	U	G	C	G	U	A	C	G	A	C	G	C	G	C	G	C	C	A	U	C
0	0	0	0	5.16942	0	0	0	0	0	0	0	0	0	0	5.17085	0	49.3279	0	0	0	0	0	0	0	0	4.93101	0	55.1126	32.5564	0	0	0	0	0	5.74597	0	0	6.39228	0	0	0	0	0	0	0	0	28.602	0	0
>URINIUY_DN24531_c6_g2::URINIUY_DN24531_c6_g2_i4::g.113::m.113_type:complete_len
A	U	G	A	A	C	A	U	C	A	A	G	G	C	G	G	C	C	U	C	C	A	C	U	A	U	G	U	U	U	U	U	C	G	U	C	G	U	G	U	G	C	A	U	U	C	U	U	U	U
-1	0	0	-1	13.0718	0	4.40404	0	0	13.8273	18.9379	0	0	0	0	0	0	0	0	0	0	4.50432	0	0	40.1962	0	0	0	0	0	0	0	0	0	0	0	0	0	0	0	0	0	2.63653	0	0	0	0	0	0	0
U	A	C	U	U	G	U	A	G	U	U	C	C	G	C	C	G	G	A	G	G	U	G	A	U	A	C	A	A	A	A	A	G	C	A	G	C	A	C	A	C	G	U	A	A	G	A	A	A	A
0	-1	0	0	0	0	0	1.2768	0	0	0	0	0	0	0	0	0	0	1.14795	0	0	0	0	52.3811	0	3.25347	0	24.9007	21.9005	32.9395	15.2784	1.23848	0	0	1.6924	0	0	5.01903	0	3.20089	0	0	0	16.034	1.08813	0	42.9282	29.2641	24.5853	3.95923
>URINIUY_DN24531_c6_g2::URINIUY_DN24531_c6_g2_i5::g.114::m.114_type:complete_len
A	U	G	U	G	C	G	C	G	C	U	G	G	U	G	G	A	C	G	A	C	A	U	C	U	U	U	A	G	C	G	U	A	C	C	G	C	U	G	C	U	G	G	U	G	C	A	G	C	U
-1	0	0	0	0	0	0	0	0	0	0	0	0	0	0	0	0.742211	0	0	1.26075	0	4.8987	0	0	0	0	0	87.8569	0	0	0	0	36.3701	0	0	0	0	0	0	0	0	0	0	0	0	0	5.85228	0	0	0
U	A	C	A	C	G	C	G	C	G	A	C	C	A	C	C	U	G	C	U	G	U	A	G	A	A	A	U	C	G	C	A	U	G	G	C	G	A	C	G	A	C	C	A	C	G	U	C	G	A
0	-1	0	-1	0	0	0	0	0	0	10.3413	0	0	3.4639	0	0	0	0	0	0	0	0	0.777296	0	32.7514	33.7971	55.431	0	0	0	0	52.8586	0	0	0	0	0	11.3507	0	0	10.4675	0	0	4.62755	0	0	0	0	0	14.3647
>URINIUY_DN24531_c6_g5::URINIUY_DN24531_c6_g5_i3::g.115::m.115_type:5prime_parti
U	A	C	U	A	C	U	C	G	G	G	C	C	A	C	C	G	A	C	A	C	C	G	G	A	G	C	A	A	C	A	U	G	U	C	C	C	U	G	U	C	C	G	C	U	G	A	G	A	G
0	-1	0	0	58.0333	0	0	0	0	0	0	0	0	5.70775	0	0	0	0.814538	0	7.36671	0	0	0	0	2.00905	0	0	5.14984	19.5851	0	5.92643	0	0	0	0	0	0	0	0	0	0	0	0	0	0	0	2.56853	0	1.99176	0
A	U	G	A	U	G	A	G	C	C	C	G	G	U	G	G	C	U	G	U	G	G	C	C	U	C	G	U	U	G	U	A	C	A	G	G	G	A	C	A	G	G	C	G	A	C	U	C	U	C
-1	0	0	-1	0	0	2.00526	0	0	0	0	0	0	0	0	0	0	0	0	0	0	0	0	0	0	0	0	0	0	0	0	4.01664	0	1.02475	0	0	0	9.38875	0	1.07245	0	0	0	0	15.3553	0	0	0	0	0
>URINIUY_DN24531_c6_g5::URINIUY_DN24531_c6_g5_i3::g.116::m.116_type:complete_len
A	U	G	G	U	A	C	A	U	G	A	C	G	G	G	G	A	A	G	G	U	G	A	U	C	C	A	C	A	G	U	G	U	G	C	A	C	G	U	G	A	C	C	A	C	G	G	C	G	C
-1	0	0	0	0	52.9213	0	2.52912	0	0	3.1105	0	0	0	0	0	1.06641	37.2625	0	0	0	0	1.54834	0	0	0	2.74505	0	9.90187	0	0	0	0	0	0	4.26328	0	0	0	0	2.41936	0	0	5.85188	0	0	0	0	0	0
U	A	C	C	A	U	G	U	A	C	U	G	C	C	C	C	U	U	C	C	A	C	U	A	G	G	U	G	U	C	A	C	A	C	G	U	G	C	A	C	U	G	G	U	G	C	C	G	C	G
0	-1	0	0	20.2313	0	0	0	10.7046	0	0	0	0	0	0	0	0	0	0	0	10.8149	0	0	0.478332	0	0	0	0	0	0	5.30831	0	3.56565	0	0	0	0	0	11.3946	0	0	0	0	0	0	0	0	0	0	0
>URINIUY_DN25746_c10_g3::URINIUY_DN25746_c10_g3_i1::g.117::m.117_type:internal_l
C	U	U	U	U	U	U	C	G	G	G	G	U	A	U	U	C	G	U	C	U	G	U	A	A	U	A	U	U	U	G	C	G	G	C	G	U	A	C	G	U	U	C	C	A	C	U	U	G	G
0	0	0	0	0	0	0	0	0	0	0	0	0	32.3421	0	0	0	0	0	0	0	0	0	34.4953	32.1871	0	44.6926	0	0	0	0	0	0	0	0	0	0	39.6926	0	0	0	0	0	0	4.97066	0	0	0	0	0
G	A	A	A	A	A	A	G	C	C	C	C	A	U	A	A	G	C	A	G	A	C	A	U	U	A	U	A	A	A	C	G	C	C	G	C	A	U	G	C	A	A	G	G	U	G	A	A	C	C
0	-1	-1	-1	28.7669	27.3456	1.32863	0	0	0	0	0	46.2039	0	11.4045	1.18645	0	0	0.961526	0	6.76997	0	105.788	0	0	26.7008	0	14.6586	26.431	7.4877	0	0	0	0	0	0	32.0041	0	0	0	31.7088	0.687266	0	0	0	0	41.5585	5.39522	0	0
>URINIUY_DN25720_c5_g1::URINIUY_DN25720_c5_g1_i1::g.118::m.118_type:internal_len
U	U	A	U	C	U	A	A	U	U	U	U	G	U	A	U	U	G	A	G	C	U	C	U	U	U	A	A	U	A	A	U	A	U	G	C	C	U	C	C	A	A	G	G	A	U	U	C	A	A
0	0	-1	0	0	0	23.6768	32.13	0	0	0	0	0	0	26.5571	0	0	0	1.69862	0	0	0	0	0	0	0	74.008	19.4874	0	51.7093	27.7033	0	38.1349	0	0	0	0	0	0	0	5.13271	30.6676	0	0	0.850987	0	0	0	5.24098	11.6049
A	A	U	A	G	A	U	U	A	A	A	A	C	A	U	A	A	C	U	C	G	A	G	A	A	A	U	U	A	U	U	A	U	A	C	G	G	A	G	G	U	U	C	C	U	A	A	G	U	U
-1	-1	0	-1	0	117.024	0	0	24.0973	21.9413	26.8839	2.74837	0	64.6305	0	14.5702	9.01655	0	0	0	0	1.5685	0	25.712	22.4739	102.91	0	0	74.8583	0	0	26.2162	0	3.06305	0	0	0	1.49711	0	0	0	0	0	0	0	11.1919	1.20374	0	0	0
>URINIUY_DN20289_c1_g1::URINIUY_DN20289_c1_g1_i1::g.119::m.119_type:5prime_parti
A	C	A	A	C	A	U	A	C	U	G	U	C	G	G	C	G	U	C	U	U	A	U	G	U	A	U	U	U	C	U	A	C	U	G	G	G	C	U	C	U	U	G	U	U	G	C	U	A	C
-1	0	-1	-1	0	5.24261	0	32.864	0	0	0	0	0	0	0	0	0	0	0	0	0	66.5874	0	0	0	17.8693	0	0	0	0	0	35.0688	0	0	0	0	0	0	0	0	0	0	0	0	0	0	0	0	42.9116	0
U	G	U	U	G	U	A	U	G	A	C	A	G	C	C	G	C	A	G	A	A	U	A	C	A	U	A	A	A	G	A	U	G	A	C	C	C	G	A	G	A	A	C	A	A	C	G	A	U	G
0	0	0	0	0	0	41.7131	0	0	10.3183	0	0.939503	0	0	0	0	0	1.52886	0	88.4288	30.2275	0	2.11413	0	46.035	0	14.6023	28.0682	0.923807	0	90.3624	0	0	7.52869	0	0	0	0	2.35054	0	27.4986	7.97771	0	17.4308	6.98484	0	0	48.7202	0	0
>URINIUY_DN20289_c1_g1::URINIUY_DN20289_c1_g1_i1::g.120::m.120_type:5prime_parti
C	A	A	C	A	U	A	C	U	G	U	C	G	G	C	G	U	C	U	U	A	U	G	U	A	U	U	U	C	U	A	C	U	G	G	G	C	U	C	U	U	G	U	U	G	C	U	A	C	A
0	-1	-1	0	5.24261	0	32.864	0	0	0	0	0	0	0	0	0	0	0	0	0	66.5874	0	0	0	17.8693	0	0	0	0	0	35.0688	0	0	0	0	0	0	0	0	0	0	0	0	0	0	0	0	42.9116	0	4.24121
G	U	U	G	U	A	U	G	A	C	A	G	C	C	G	C	A	G	A	A	U	A	C	A	U	A	A	A	G	A	U	G	A	C	C	C	G	A	G	A	A	C	A	A	C	G	A	U	G	U
0	0	0	0	0	41.7131	0	0	10.3183	0	0.939503	0	0	0	0	0	1.52886	0	88.4288	30.2275	0	2.11413	0	46.035	0	14.6023	28.0682	0.923807	0	90.3624	0	0	7.52869	0	0	0	0	2.35054	0	27.4986	7.97771	0	17.4308	6.98484	0	0	48.7202	0	0	0
>URINIUY_DN20449_c1_g1::URINIUY_DN20449_c1_g1_i1::g.121::m.121_type:complete_len
A	U	G	U	A	U	G	C	U	C	U	G	U	U	U	A	A	U	U	A	C	U	U	U	G	C	G	G	U	C	G	G	C	A	C	G	U	C	G	A	U	G	U	U	A	A	C	A	G	U
-1	0	0	0	15.5068	0	0	0	0	0	0	0	0	0	0	64.5937	22.0293	0	0	74.3949	0	0	0	0	0	0	0	0	0	0	0	0	0	7.62782	0	0	0	0	0	0.525654	0	0	0	0	81.4951	26.0426	0	11.864	0	0
U	A	C	A	U	A	C	G	A	G	A	C	A	A	A	U	U	A	A	U	G	A	A	A	C	G	C	C	A	G	C	C	G	U	G	C	A	G	C	U	A	C	A	A	U	U	G	U	C	A
0	-1	0	-1	0	4.6368	0	0	1.11856	0	7.20709	0	20.1336	21.291	74.6372	0	0	26.087	46.9685	0	0	35.6415	33.2912	5.90132	0	0	0	0	0.955842	0	0	0	0	0	0	0	0.693664	0	0	0	5.28963	0	29.1229	74.0864	0	0	0	0	0	32.4693
>URINIUY_DN1439_c0_g1::URINIUY_DN1439_c0_g1_i1::g.122::m.122_type:internal_len:1
A	C	U	U	G	C	G	C	U	A	C	U	A	U	G	U	G	G	A	C	U	A	U	A	U	U	C	C	C	U	A	U	U	G	U	C	A	A	U	A	G	A	G	C	A	U	U	A	G	G
-1	0	0	0	0	0	0	0	0	50.2309	0	0	39.4784	0	0	0	0	0	0.751226	0	0	30.2378	0	27.7525	0	0	0	0	0	0	32.7917	0	0	0	0	0	11.9361	11.0796	0	86.2471	0	0.828565	0	0	4.40157	0	0	168.005	0	0
U	G	A	A	C	G	C	G	A	U	G	A	U	A	C	A	C	C	U	G	A	U	A	U	A	A	G	G	G	A	U	A	A	C	A	G	U	U	A	U	C	U	C	G	U	A	A	U	C	C
0	0	-1	-1	0	0	0	0	72.689	0	0	50.1282	0	4.27686	0	4.26786	0	0	0	0	37.4733	0	30.2435	0	18.1738	0.876689	0	0	0	101.048	0	16.7321	6.8036	0	1.0255	0	0	0	28.6623	0	0	0	0	0	0	32.477	30.9153	0	0	0
>URINIUY_DN14385_c0_g1::URINIUY_DN14385_c0_g1_i1::g.123::m.123_type:5prime_parti
A	A	A	G	G	U	C	A	G	A	U	G	A	U	U	A	U	A	U	U	G	A	G	A	G	A	G	A	A	A	U	C	U	A	A	U	A	C	U	A	U	A	U	U	U	G	A	G	G	A
-1	-1	-1	0	0	0	0	15.9891	0	0.780735	0	0	1.50524	0	0	57.0525	0	27.5228	0	0	0	1.8322	0	2.16225	0	1.46917	0	0.976763	25.063	15.0367	0	0	0	21.9152	28.0816	0	53.1557	0	0	34.7561	0	30.8986	0	0	0	0	2.1611	0	0	1.04276
U	U	U	C	C	A	G	U	C	U	A	C	U	A	A	U	A	U	A	A	C	U	C	U	C	U	C	U	U	U	A	G	A	U	U	A	U	G	A	U	A	U	A	A	A	C	U	C	C	U
0	0	0	0	0	2.14326	0	0	0	0	6.60445	0	0	30.8834	28.5448	0	37.2596	0	15.337	9.96524	0	0	0	0	0	0	0	0	0	0	0.71136	0	139.68	0	0	38.3807	0	0	33.7564	0	24.6815	0	19.8818	17.9803	13.614	0	0	0	0	0
>URINIUY_DN20848_c0_g1::URINIUY_DN20848_c0_g1_i2::g.124::m.124_type:5prime_parti
U	A	C	G	A	A	G	A	G	U	U	U	C	A	C	A	A	A	C	A	G	C	U	A	A	A	U	A	U	C	A	A	U	U	U	G	U	G	G	C	G	U	G	U	A	G	G	A	A	U
0	-1	0	0	1.3703	22.8656	0	2.05338	0	0	0	0	0	8.23768	0	6.58212	28.8368	17.0085	0	8.60162	0	0	0	37.7842	35.5759	14.5375	0	27.2656	0	0	13.4363	9.85153	0	0	0	0	0	0	0	0	0	0	0	0	44.7414	0	0	1.59011	12.9789	0
A	U	G	C	U	U	C	U	C	A	A	A	G	U	G	U	U	U	G	U	C	G	A	U	U	U	A	U	A	G	U	U	A	A	A	C	A	C	C	G	C	A	C	A	U	C	C	U	U	A
-1	0	0	0	0	0	0	0	0	27.849	15.243	2.20468	0	0	0	0	0	0	0	0	0	0	65.8758	0	0	0	43.5038	0	0.78384	0	0	0	14.2695	36.001	6.57625	0	7.18814	0	0	0	0	5.1088	0	44.4922	0	0	0	0	0	18.2277
>URINIUY_DN18296_c0_g1::URINIUY_DN18296_c0_g1_i1::g.125::m.125_type:5prime_parti
C	U	G	A	C	U	G	U	U	U	U	U	G	U	G	G	C	U	C	U	U	C	A	A	A	C	G	U	U	A	C	C	A	U	G	G	G	C	U	G	C	G	A	U	G	U	C	U	U	G
0	0	0	-1	0	0	0	0	0	0	0	0	0	0	0	0	0	0	0	0	0	0	8.93071	15.0978	25.5756	0	0	0	0	85.2978	0	0	4.8397	0	0	0	0	0	0	0	0	0	0.923701	0	0	0	0	0	0	0
G	A	C	U	G	A	C	A	A	A	A	A	C	A	C	C	G	A	G	A	A	G	U	U	U	G	C	A	A	U	G	G	U	A	C	C	C	G	A	C	G	C	U	A	C	A	G	A	A	C
0	-1	0	0	0	9.07949	0	19.6252	31.0132	19.1767	27.8698	6.90638	0	4.55677	0	0	0	2.07166	0	24.8098	1.59597	0	0	0	0	0	0	42.5064	42.5789	0	0	0	0	3.1898	0	0	0	0	8.15649	0	0	0	0	3.00357	0	1.74553	0	44.8891	3.61664	0
>URINIUY_DN24472_c1_g1::URINIUY_DN24472_c1_g1_i1::g.126::m.126_type:complete_len
A	U	G	C	A	G	C	G	G	U	U	C	C	U	G	A	C	G	A	C	A	G	A	G	U	A	C	U	U	G	G	U	G	U	U	U	G	G	U	G	U	A	G	C	G	C	A	A	U	U
-1	0	0	0	4.44168	0	0	0	0	0	0	0	0	0	0	2.34529	0	0	1.33034	0	9.91947	0	1.29256	0	0	55.1518	0	0	0	0	0	0	0	0	0	0	0	0	0	0	0	39.0367	0	0	0	0	5.89349	19.314	0	0
U	A	C	G	U	C	G	C	C	A	A	G	G	A	C	U	G	C	U	G	U	C	U	C	A	U	G	A	A	C	C	A	C	A	A	A	C	C	A	C	A	U	C	G	C	G	U	U	A	A
0	-1	0	0	0	0	0	0	0	17.482	1.61054	0	0	20.2926	0	0	0	0	0	0	0	0	0	0	38.8714	0	0	23.8368	8.94084	0	0	5.28333	0	27.4073	14.4028	8.22558	0	0	5.14461	0	51.301	0	0	0	0	0	0	0	14.0327	5.98143
>URINIUY_DN24472_c1_g1::URINIUY_DN24472_c1_g1_i2::g.127::m.127_type:5prime_parti
C	U	A	G	A	G	A	G	A	U	U	G	G	A	A	A	A	C	C	C	G	A	A	G	C	A	G	C	C	A	U	U	A	C	U	A	G	G	G	C	C	U	A	A	C	G	U	G	A	A
0	0	-1	0	1.64743	0	1.39894	0	0.73031	0	0	0	0	0.803695	25.0114	22.0609	26.434	0	0	0	0	1.46445	37.1446	0	0	7.88482	0	0	0	2.96963	0	0	114.891	0	0	73.9372	0	0	0	0	0	0	32.7826	55.2793	0	0	0	0	2.51395	15.2854
G	A	U	C	U	C	U	C	U	A	A	C	C	U	U	U	U	G	G	G	C	U	U	C	G	U	C	G	G	U	A	A	U	G	A	U	C	C	C	G	G	A	U	U	G	C	A	C	U	U
0	-1	0	0	0	0	0	0	0	15.9391	4.17603	0	0	0	0	0	0	0	0	0	0	0	0	0	0	0	0	0	0	0	22.824	57.3511	0	0	78.8737	0	0	0	0	0	0	144.827	0	0	0	0	8.0997	0	0	0
>URINIUY_DN26013_c2_g1::URINIUY_DN26013_c2_g1_i1::g.128::m.128_type:5prime_parti
U	C	G	G	U	G	U	A	C	A	A	C	A	U	G	U	G	G	A	C	A	A	A	G	A	C	A	A	A	G	U	A	C	A	A	G	U	C	A	C	A	A	G	A	U	A	A	A	U	A
0	0	0	0	0	0	0	26.355	0	3.29451	30.3994	0	6.26833	0	0	0	0	0	0.815531	0	6.10419	22.3548	28.5639	0	1.11739	0	4.22168	28.4989	25.6358	0	0	36.8533	0	4.06364	48.7925	0	0	0	8.01478	0	5.39618	52.9219	0	1.19908	0	40.6358	44.3987	9.93353	0	43.7332
A	G	C	C	A	C	A	U	G	U	U	G	U	A	C	A	C	C	U	G	U	U	U	C	U	G	U	U	U	C	A	U	G	U	U	C	A	G	U	G	U	U	C	U	A	U	U	U	A	U
-1	0	0	0	4.17587	0	32.3353	0	0	0	0	0	0	4.74874	0	3.97851	0	0	0	0	0	0	0	0	0	0	0	0	0	0	35.574	0	0	0	0	0	2.85239	0	0	0	0	0	0	0	28.116	0	0	0	24.8437	0
[truncated: 206 more columns]

## Sheet: Copy
#Fasta file -> /home/tomcat7/tomcat8523/webapps/Bass/Results/IP_1619802977020/sequence.fasta
#Scoring against -> hADAR1											#REF!
#Negative values denote unscorable A bases due to proximity to an end or ambiguous bps in the score block.
>URINIUY_DN9513_c0_g1::URINIUY_DN9513_c0_g1_i1::g.1::m.1_type:internal_len:179_U
C	U	A	A	C	U	U	A	U	C	C	U	C	A	A	C	C	A	C	U	G	G	A	C	G	C	A	C	A	C	A	A	A	A	A	U	G	A	A	C	C	U	G	U	G	A	U	U	U	U
0	0	-1	-1	0	0	0	36.0588	0	0	0	0	0	12.6521	17.3003	0	0	5.31704	0	0	0	0	1.1572	0	0	0	4.63547	0	5.51484	0	4.37815	26.7978	18.8174	38.6265	15.5676	0	0	1.68755	13.5254	0	0	0	0	0	0	1.764	0	0	0	0
G	A	U	U	G	A	A	U	A	G	G	A	G	U	U	G	G	U	G	A	C	C	U	G	C	G	U	G	U	G	U	U	U	U	U	A	C	U	U	G	G	A	C	A	C	U	A	A	A	A
0	-1	0	0	0	84.3088	43.5736	0	0.837816	0	0	1.88016	0	0	0	0	0	0	0	5.82745	0	0	0	0	0	0	0	0	0	0	0	0	0	0	0	5.046	0	0	0	0	0	9.03108	0	9.22958	0	0	12.9984	35.2297	13.1785	45.1446
>URINIUY_DN25213_c0_g3::URINIUY_DN25213_c0_g3_i1::g.2::m.2_type:5prime_partial_l
C	U	G	U	G	G	A	G	G	A	G	A	G	U	C	A	C	U	C	A	C	A	G	C	C	A	A	G	C	C	U	U	A	G	A	U	G	A	A	G	C	U	G	G	G	C	C	C	G	U
0	0	0	0	0	0	1.13749	0	0	1.69523	0	2.08871	0	0	0	9.97532	0	0	0	7.27179	0	9.59101	0	0	0	4.30622	26.9806	0	0	0	0	0	143.405	0	0.68242	0	0	2.18272	19.598	0	0	0	0	0	0	0	0	0	0	0
G	A	C	A	C	C	U	C	C	U	C	U	C	A	G	U	G	A	G	U	G	U	C	G	G	U	U	C	G	G	A	A	U	C	U	A	C	U	U	C	G	A	C	C	C	G	G	G	C	A
0	-1	0	-1	0	0	0	0	0	0	0	0	0	1.74903	0	0	0	4.12328	0	0	0	0	0	0	0	0	0	0	0	0	61.7643	21.7552	0	0	0	6.89875	0	0	0	0	0	6.92116	0	0	0	0	0	0	0	4.39158
>URINIUY_DN25045_c6_g1::URINIUY_DN25045_c6_g1_i5::g.3::m.3_type:complete_len:407
A	U	G	G	C	G	U	C	G	C	U	G	U	U	G	C	G	G	A	A	G	U	A	U	U	G	G	A	A	A	A	A	A	G	A	A	A	A	U	A	C	A	A	A	A	A	G	G	A	A
-1	0	0	0	0	0	0	0	0	0	0	0	0	0	0	0	0	0	1.24262	40.8549	0	0	28.475	0	0	0	0	0.911884	26.586	22.3458	27.6042	22.2616	32.1118	0	0.921178	23.3732	18.7407	19.7188	0	40.9711	0	3.24308	26.3193	17.5002	36.6952	33.1589	0	0	1.19129	12.7064
U	A	C	C	G	C	A	G	C	G	A	C	A	A	C	G	C	C	U	U	C	A	U	A	A	C	C	U	U	U	U	U	U	C	U	U	U	U	A	U	G	U	U	U	U	U	C	C	U	U
0	-1	0	0	0	0	0.915863	0	0	0	12.6189	0	27.165	6.0772	0	0	0	0	0	0	0	69.5683	0	14.8833	4.06877	0	0	0	0	0	0	0	0	0	0	0	0	0	24.2	0	0	0	0	0	0	0	0	0	0	0
>URINIUY_DN25045_c6_g1::URINIUY_DN25045_c6_g1_i5::g.4::m.4_type:complete_len:161
A	U	G	G	U	A	A	G	G	U	G	U	U	C	C	U	C	C	U	C	G	C	U	G	A	C	C	U	C	U	C	C	G	C	G	G	G	G	C	C	A	C	A	U	C	U	C	A	C	G
-1	0	0	0	0	44.9444	67.75	0	0	0	0	0	0	0	0	0	0	0	0	0	0	0	0	0	1.93922	0	0	0	0	0	0	0	0	0	0	0	0	0	0	0	5.52941	0	4.67876	0	0	0	0	12.2577	0	0
U	A	C	C	A	U	U	C	C	A	C	A	A	G	G	A	G	G	A	G	C	G	A	C	U	G	G	A	G	A	G	G	C	G	C	C	C	C	G	G	U	G	U	A	G	A	G	U	G	C
0	-1	0	0	78.3347	0	0	0	0	6.16449	0	18.2548	1.1081	0	0	1.97676	0	0	1.31498	0	0	0	15.6046	0	0	0	0	1.8409	0	1.55396	0	0	0	0	0	0	0	0	0	0	0	0	0	1.05073	0	4.2587	0	0	0	0
>URINIUY_DN25045_c6_g2::URINIUY_DN25045_c6_g2_i2::g.5::m.5_type:complete_len:453
A	U	G	A	C	G	U	C	C	U	U	C	C	U	C	C	G	A	A	A	G	G	G	G	C	U	G	C	U	U	A	A	A	A	A	G	A	A	A	G	U	A	A	A	A	G	C	A	A	A
-1	0	0	-1	0	0	0	0	0	0	0	0	0	0	0	0	0	1.15555	27.506	46.2345	0	0	0	0	0	0	0	0	0	0	71.4006	34.3322	19.5858	31.3544	32.1118	0	0.962579	24.1354	31.6723	0	0	35.8505	31.6077	17.9737	44.2447	0	0	5.06944	16.0316	19.9137
U	A	C	U	G	C	A	G	G	A	A	G	G	A	G	G	C	U	U	U	C	C	C	C	G	A	C	G	A	A	U	U	U	U	U	C	U	U	U	C	A	U	U	U	U	C	G	U	U	U
0	-1	0	0	0	0	1.10253	0	0	25.5883	1.38676	0	0	1.89345	0	0	0	0	0	0	0	0	0	0	0	6.94933	0	0	44.6665	67.0067	0	0	0	0	0	0	0	0	0	0	64.68	0	0	0	0	0	0	0	0	0
>URINIUY_DN25045_c6_g2::URINIUY_DN25045_c6_g2_i2::g.6::m.6_type:complete_len:127
A	U	G	U	A	C	C	A	G	C	C	A	C	A	U	U	C	G	U	A	C	A	A	A	G	C	G	U	C	A	C	C	U	A	U	U	C	C	C	A	C	A	C	U	A	G	A	A	U	C
-1	0	0	0	22.2544	0	0	10.7015	0	0	0	4.33895	0	5.22361	0	0	0	0	0	46.4009	0	3.65984	29.0097	23.1819	0	0	0	0	0	14.9075	0	0	0	22.084	0	0	0	0	0	5.33171	0	7.19374	0	0	73.7937	0	1.14479	20.9441	0	0
U	A	C	A	U	G	G	U	C	G	G	U	G	U	A	A	G	C	A	U	G	U	U	U	C	G	C	A	G	U	G	G	A	U	A	A	G	G	G	U	G	U	G	A	U	C	U	U	A	G
0	-1	0	-1	0	0	0	0	0	0	0	0	0	0	13.1114	1.37022	0	0	35.4918	0	0	0	0	0	0	0	0	2.03602	0	0	0	0	78.6788	0	15.7558	1.35825	0	0	0	0	0	0	0	46.1946	0	0	0	0	0.676704	0
>URINIUY_DN25045_c6_g6::URINIUY_DN25045_c6_g6_i1::g.7::m.7_type:complete_len:266
A	U	G	G	U	C	U	U	C	A	A	C	U	U	U	G	A	A	U	A	C	U	G	G	G	U	G	C	C	U	U	U	C	G	A	U	C	C	C	U	U	U	C	A	G	C	C	A	G	G
-1	0	0	0	0	0	0	0	0	8.36035	18.5426	0	0	0	0	0	1.58833	11.4407	0	53.1563	0	0	0	0	0	0	0	0	0	0	0	0	0	0	0.565531	0	0	0	0	0	0	0	0	12.464	0	0	0	6.16746	0	0
U	A	C	C	A	G	A	A	G	U	U	G	A	A	A	C	U	U	A	U	G	A	C	C	C	A	C	G	G	A	A	A	G	C	U	A	G	G	G	A	A	A	G	U	C	G	G	U	C	C
0	-1	0	0	1.13512	0	25.3434	1.31275	0	0	0	0	42.9099	17.1361	5.03841	0	0	0	49.2214	0	0	5.58555	0	0	0	4.93778	0	0	0	50.6636	23.2193	0.607736	0	0	0	0.680342	0	0	0	44.283	20.3748	1.89685	0	0	0	0	0	0	0	0
>URINIUY_DN25045_c9_g1::URINIUY_DN25045_c9_g1_i1::g.8::m.8_type:5prime_partial_l
U	U	C	C	C	G	U	C	G	C	U	G	A	U	C	A	A	C	U	U	U	A	U	G	U	A	U	A	G	C	U	C	A	G	U	C	A	U	U	A	U	U	U	G	C	U	U	U	U	G
0	0	0	0	0	0	0	0	0	0	0	0	1.33214	0	0	10.5206	13.1652	0	0	0	0	55.2429	0	0	0	15.289	0	43.5013	0	0	0	0	16.2655	0	0	0	5.38758	0	0	87.817	0	0	0	0	0	0	0	0	0	0
A	A	G	G	G	C	A	G	C	G	A	C	U	A	G	U	U	G	A	A	A	U	A	C	A	U	A	U	C	G	A	G	U	C	A	G	U	A	A	U	A	A	A	C	G	A	A	A	A	C
-1	-1	0	0	0	0	0.948308	0	0	0	17.1969	0	0	0.919868	0	0	0	0	22.5674	58.6637	29.4121	0	2.26789	0	44.8263	0	25.1014	0	0	0	2.60182	0	0	0	2.22657	0	0	24.0712	45.2691	0	13.0462	19.7714	5.696	0	0	49.554	24.2644	26.4258	6.21225	0
>URINIUY_DN25066_c1_g2::URINIUY_DN25066_c1_g2_i1::g.9::m.9_type:internal_len:141
U	U	U	A	C	G	U	U	U	U	G	G	U	U	U	A	U	A	U	A	U	C	A	G	U	C	A	U	U	G	G	G	U	A	U	G	U	A	U	G	G	G	C	A	U	A	U	G	A	U
0	0	0	-1	0	0	0	0	0	0	0	0	0	0	0	41.5568	0	23.9965	0	15.6896	0	0	22.4351	0	0	0	6.19269	0	0	0	0	0	0	34.6943	0	0	0	16.6983	0	0	0	0	0	4.12865	0	24.9054	0	0	2.17922	0
A	A	A	U	G	C	A	A	A	A	C	C	A	A	A	U	A	U	A	U	A	G	U	C	A	G	U	A	A	C	C	C	A	U	A	C	A	U	A	C	C	C	G	U	A	U	A	C	U	A
-1	-1	-1	0	0	0	40.5609	24.5508	16.6221	4.30551	0	0	13.3826	55.6258	23.1455	0	17.2046	0	40.0235	0	1.24866	0	0	0	2.22657	0	0	16.7707	4.62378	0	0	0	35.6521	0	2.13357	0	60.5155	0	3.72349	0	0	0	0	0	31.7791	0	10.6498	0	0	1.88016
>URINIUY_DN18690_c0_g1::URINIUY_DN18690_c0_g1_i1::g.10::m.10_type:5prime_partial
U	U	A	G	C	A	C	A	U	A	U	C	A	C	G	A	C	G	C	A	G	C	U	U	G	A	U	C	U	A	C	U	G	G	C	U	C	A	U	C	G	A	G	U	G	C	G	C	A	A
0	0	-1	0	0	8.24694	0	3.71516	0	20.0256	0	0	12.1453	0	0	1.80649	0	0	0	5.86145	0	0	0	0	0	1.42733	0	0	0	24.8989	0	0	0	0	0	0	0	6.72804	0	0	0	0.930275	0	0	0	0	0	0	4.83534	39.8117
A	A	U	C	G	U	G	U	A	U	A	G	U	G	C	U	G	C	G	U	C	G	A	A	C	U	A	G	A	U	G	A	C	C	G	A	G	U	A	G	C	U	C	A	C	G	C	G	U	U
-1	-1	0	0	0	0	0	0	38.5266	0	1.99939	0	0	0	0	0	0	0	0	0	0	0	18.8854	10.5498	0	0	0.562458	0	89.4848	0	0	6.69024	0	0	0	3.63449	0	0	0.662493	0	0	0	0	5.75542	0	0	0	0	0	0
>URINIUY_DN22281_c0_g1::URINIUY_DN22281_c0_g1_i2::g.11::m.11_type:5prime_partial
U	C	A	C	U	A	A	A	C	A	G	A	G	A	G	C	A	A	A	C	U	G	G	G	G	A	U	A	C	A	G	U	U	G	A	G	A	A	U	G	A	A	A	U	A	A	C	G	G	G
0	0	-1	0	0	62.4009	28.7429	22.5497	0	8.17727	0	1.2426	0	1.43723	0	0	5.61917	18.638	23.9606	0	0	0	0	0	0	0.87051	0	40.3415	0	5.49963	0	0	0	0	1.82078	0	1.57788	18.4064	0	0	2.1427	13.9574	16.9817	0	37.98	39.1081	0	0	0	0
A	G	U	G	A	U	U	U	G	U	C	U	C	U	C	G	U	U	U	G	A	C	C	C	C	U	A	U	G	U	C	A	A	C	U	C	U	U	A	C	U	U	U	A	U	U	G	C	C	C
-1	0	0	0	89.478	0	0	0	0	0	0	0	0	0	0	0	0	0	0	0	9.9	0	0	0	0	0	24.1009	0	0	0	0	19.314	11.0849	0	0	0	0	0	5.51	0	0	0	0	75.3393	0	0	0	0	0	0
>URINIUY_DN25474_c1_g1::URINIUY_DN25474_c1_g1_i1::g.12::m.12_type:complete_len:3
A	U	G	C	C	U	U	G	U	U	U	G	G	G	A	C	U	C	U	G	C	A	U	C	U	U	G	U	C	A	C	U	G	C	U	U	A	A	G	U	C	U	U	U	A	A	A	C	A	U
-1	0	0	0	0	0	0	0	0	0	0	0	0	0	1.35488	0	0	0	0	0	0	3.21552	0	0	0	0	0	0	0	12.1221	0	0	0	0	0	0	73.0127	53.9384	0	0	0	0	0	0	72.6775	27.2612	18.3467	0	3.99345	0
U	A	C	G	G	A	A	C	A	A	A	C	C	C	U	G	A	G	A	C	G	U	A	G	A	A	C	A	G	U	G	A	C	G	A	A	U	U	C	A	G	A	A	A	U	U	U	G	U	A
0	-1	0	0	0	32.9105	4.99634	0	27.1576	25.7784	6.12022	0	0	0	0	0	1.69062	0	4.12762	0	0	0	1.32166	0	38.3219	5.87584	0	1.65823	0	0	0	8.57647	0	0	50.0265	64.2259	0	0	0	1.36467	0	25.2547	29.9268	55.2663	0	0	0	0	0	22.61
>URINIUY_DN25474_c1_g1::URINIUY_DN25474_c1_g1_i1::g.13::m.13_type:complete_len:1
A	U	G	A	U	C	A	A	A	A	U	A	G	A	A	C	U	C	C	U	G	A	C	A	G	U	U	U	U	A	G	A	G	C	U	U	U	U	G	U	A	C	C	A	G	C	C	G	C	A
-1	0	0	-1	0	0	9.57141	13.9033	25.6392	24.8506	0	52.3229	0	0.650019	30.7985	0	0	0	0	0	0	2.28203	0	10.3514	0	0	0	0	0	83.3943	0	1.31123	0	0	0	0	0	0	0	0	31.3443	0	0	9.97602	0	0	0	0	0	5.4069
U	A	C	U	A	G	U	U	U	U	A	U	C	U	U	G	A	G	G	A	C	U	G	U	C	A	A	A	A	U	C	U	C	G	A	A	A	A	C	A	U	G	G	U	C	G	G	C	G	U
0	-1	0	0	0.9612	0	0	0	0	0	23.32	0	0	0	0	0	2.65271	0	0	16.8901	0	0	0	0	0	30.0446	21.51	40.1567	31.8049	0	0	0	0	0	49.0727	16.7814	26.0021	3.70449	0	50.5254	0	0	0	0	0	0	0	0	0	0
>URINIUY_DN25474_c1_g1::URINIUY_DN25474_c1_g1_i1::g.14::m.14_type:complete_len:1
A	U	G	C	G	G	U	G	U	U	C	C	U	C	C	A	C	A	G	U	U	G	C	C	U	C	G	C	C	C	U	G	C	A	G	C	C	A	C	A	U	A	U	U	A	C	G	U	A	A
-1	0	0	0	0	0	0	0	0	0	0	0	0	0	0	4.33022	0	11.7119	0	0	0	0	0	0	0	0	0	0	0	0	0	0	0	7.67779	0	0	0	5.11996	0	4.59878	0	22.2507	0	0	117.46	0	0	0	31.047	60.193
U	A	C	G	C	C	A	C	A	A	G	G	A	G	G	U	G	U	C	A	A	C	G	G	A	G	C	G	G	G	A	C	G	U	C	G	G	U	G	U	A	U	A	A	U	G	C	A	U	U
0	-1	0	0	0	0	5.96229	0	18.2548	1.1081	0	0	1.22022	0	0	0	0	0	0	22.0541	4.71344	0	0	0	1.84503	0	0	0	0	0	6.99243	0	0	0	0	0	0	0	0	0	42.4579	0	39.6545	29.5212	0	0	0	75.6748	0	0
>URINIUY_DN25474_c1_g1::URINIUY_DN25474_c1_g1_i2::g.15::m.15_type:complete_len:3
A	U	G	C	C	U	U	G	U	U	U	G	G	G	A	C	U	C	U	G	C	A	U	C	U	U	G	U	C	A	C	U	G	C	U	U	A	A	G	U	C	U	U	U	A	A	A	C	A	U
-1	0	0	0	0	0	0	0	0	0	0	0	0	0	1.35488	0	0	0	0	0	0	3.21552	0	0	0	0	0	0	0	12.1221	0	0	0	0	0	0	73.0127	53.9384	0	0	0	0	0	0	72.6775	27.2612	18.3467	0	3.99345	0
U	A	C	G	G	A	A	C	A	A	A	C	C	C	U	G	A	G	A	C	G	U	A	G	A	A	C	A	G	U	G	A	C	G	A	A	U	U	C	A	G	A	A	A	U	U	U	G	U	A
0	-1	0	0	0	32.9105	4.99634	0	27.1576	25.7784	6.12022	0	0	0	0	0	1.69062	0	4.12762	0	0	0	1.32166	0	38.3219	5.87584	0	1.65823	0	0	0	8.57647	0	0	50.0265	64.2259	0	0	0	1.36467	0	25.2547	29.9268	55.2663	0	0	0	0	0	22.61
>URINIUY_DN25474_c1_g1::URINIUY_DN25474_c1_g1_i2::g.16::m.16_type:5prime_partial
C	U	C	U	U	U	G	U	C	C	U	G	A	G	A	U	G	G	G	U	U	G	G	U	A	U	U	C	G	G	A	U	G	A	C	G	C	A	C	G	U	C	G	U	G	A	C	U	G	A
0	0	0	0	0	0	0	0	0	0	0	0	3.91105	0	0.977176	0	0	0	0	0	0	0	0	0	37.1748	0	0	0	0	0	0.783474	0	0	2.64766	0	0	0	4.44076	0	0	0	0	0	0	0	3.18712	0	0	0	1.56255
G	A	G	A	A	A	C	A	G	G	A	C	U	C	U	A	C	C	C	A	A	C	C	A	U	A	A	G	C	C	U	A	C	U	G	C	G	U	G	C	A	G	C	A	C	U	G	A	C	U
0	-1	0	-1	23.6445	6.10419	0	1.7008	0	0	14.6652	0	0	0	0	2.75786	0	0	0	17.9312	6.3322	0	0	49.1127	0	17.9902	1.13645	0	0	0	0	8.98095	0	0	0	0	0	0	0	0	1.77265	0	0	7.8247	0	0	0	9.83267	0	0
>URINIUY_DN25474_c1_g1::URINIUY_DN25474_c1_g1_i2::g.17::m.17_type:complete_len:1
A	U	G	C	G	G	U	G	U	U	C	C	U	C	C	A	C	A	G	U	U	G	C	C	U	C	G	C	C	C	U	G	C	A	G	C	C	A	C	A	U	A	U	U	A	C	G	U	A	A
-1	0	0	0	0	0	0	0	0	0	0	0	0	0	0	4.33022	0	11.7119	0	0	0	0	0	0	0	0	0	0	0	0	0	0	0	7.67779	0	0	0	5.11996	0	4.59878	0	22.2507	0	0	117.46	0	0	0	31.047	60.193
U	A	C	G	C	C	A	C	A	A	G	G	A	G	G	U	G	U	C	A	A	C	G	G	A	G	C	G	G	G	A	C	G	U	C	G	G	U	G	U	A	U	A	A	U	G	C	A	U	U
0	-1	0	0	0	0	5.96229	0	18.2548	1.1081	0	0	1.22022	0	0	0	0	0	0	22.0541	4.71344	0	0	0	1.84503	0	0	0	0	0	6.99243	0	0	0	0	0	0	0	0	0	42.4579	0	39.6545	29.5212	0	0	0	75.6748	0	0
>URINIUY_DN25474_c1_g1::URINIUY_DN25474_c1_g1_i8::g.18::m.18_type:complete_len:2
A	U	G	G	U	U	G	U	A	U	C	A	G	C	U	U	U	U	C	U	U	C	C	U	C	C	G	C	A	A	A	U	A	A	A	C	A	A	U	A	U	U	A	A	G	C	G	G	U	A
-1	0	0	0	0	0	0	0	21.3226	0	0	18.0121	0	0	0	0	0	0	0	0	0	0	0	0	0	0	0	0	7.4877	31.1886	15.3945	0	42.5432	36.9999	11.5933	0	4.83952	13.3479	0	47.7895	0	0	101.191	33.1385	0	0	0	0	0	54.8206
U	A	C	C	A	A	C	A	U	A	G	U	C	G	A	A	A	A	G	A	A	G	G	A	G	G	C	G	U	U	U	A	U	U	U	G	U	U	A	U	A	A	U	U	C	G	C	C	A	U
0	-1	0	0	24.0612	3.38646	0	46.1502	0	1.45354	0	0	0	0	40.3182	18.273	19.1581	1.24164	0	28.1161	1.32712	0	0	1.6473	0	0	0	0	0	0	0	42.108	0	0	0	0	0	0	37.7855	0	24.5235	65.7706	0	0	0	0	0	0	32.3197	0
>URINIUY_DN25474_c1_g1::URINIUY_DN25474_c1_g1_i8::g.19::m.19_type:complete_len:1
A	U	G	A	U	C	A	A	A	A	U	A	G	A	A	C	U	C	C	U	G	A	C	A	G	U	U	U	U	A	G	A	G	C	U	U	U	U	G	U	A	C	C	A	G	C	C	G	C	A
-1	0	0	-1	0	0	9.57141	13.9033	25.6392	24.8506	0	52.3229	0	0.650019	30.7985	0	0	0	0	0	0	2.28203	0	10.3514	0	0	0	0	0	83.3943	0	1.31123	0	0	0	0	0	0	0	0	31.3443	0	0	9.97602	0	0	0	0	0	5.4069
U	A	C	U	A	G	U	U	U	U	A	U	C	U	U	G	A	G	G	A	C	U	G	U	C	A	A	A	A	U	C	U	C	G	A	A	A	A	C	A	U	G	G	U	C	G	G	C	G	U
0	-1	0	0	0.9612	0	0	0	0	0	23.32	0	0	0	0	0	2.65271	0	0	16.8901	0	0	0	0	0	30.0446	21.51	40.1567	31.8049	0	0	0	0	0	49.0727	16.7814	26.0021	3.70449	0	50.5254	0	0	0	0	0	0	0	0	0	0
>URINIUY_DN25486_c0_g1::URINIUY_DN25486_c0_g1_i2::g.20::m.20_type:5prime_partial
C	C	U	G	U	G	G	A	C	C	A	A	C	A	G	C	U	G	A	U	U	G	A	U	U	C	C	U	A	U	C	C	A	A	U	U	G	C	U	A	A	U	A	U	A	A	C	C	A	A
0	0	0	0	0	0	0	0.797802	0	0	5.45883	15.8149	0	12.6488	0	0	0	0	1.54668	0	0	0	0.841776	0	0	0	0	0	31.7622	0	0	0	3.43314	16.4704	0	0	0	0	0	43.6287	30.3459	0	34.5982	0	25.6904	53.5703	0	0	5.21443	15.2337
G	G	A	C	A	C	C	U	G	G	U	U	G	U	C	G	A	C	U	A	A	C	U	A	A	G	G	A	U	A	G	G	U	U	A	A	C	G	A	U	U	A	U	A	U	U	G	G	U	U
0	0	-1	0	3.70002	0	0	0	0	0	0	0	0	0	0	0	14.0675	0	0	7.89108	10.6941	0	0	12.9131	1.71396	0	0	68.1615	0	0.621166	0	0	0	0	13.468	8.12895	0	0	143.503	0	0	24.5533	0	51.7699	0	0	0	0	0	0
>URINIUY_DN25486_c1_g1::URINIUY_DN25486_c1_g1_i1::g.21::m.21_type:complete_len:4
A	U	G	A	C	G	U	C	C	A	G	G	A	U	C	A	A	A	A	A	C	G	G	C	U	G	G	U	U	C	A	A	G	A	A	G	A	A	A	G	A	A	A	A	U	A	A	G	A	A
-1	0	0	-1	0	0	0	0	0	4.81633	0	0	1.13186	0	0	11.2943	10.9058	25.1783	32.407	21.0757	0	0	0	0	0	0	0	0	0	0	7.19911	24.1993	0	1.7706	30.9851	0	1.39181	21.4805	29.1385	0	0.921178	23.3732	21.2635	17.2209	0	41.1559	52.5171	0	1.58089	28.8844
U	A	C	U	G	C	A	G	G	U	C	C	U	A	G	U	U	U	U	U	G	C	C	G	A	C	C	A	A	G	U	U	C	U	U	C	U	U	U	C	U	U	U	U	A	U	U	C	U	U
0	-1	0	0	0	0	1.07358	0	0	0	0	0	0	1.026	0	0	0	0	0	0	0	0	0	0	7.08297	0	0	16.9544	1.93903	0	0	0	0	0	0	0	0	0	0	0	0	0	0	0	59.4	0	0	0	0	0
>URINIUY_DN25486_c1_g2::URINIUY_DN25486_c1_g2_i3::g.22::m.22_type:5prime_partial
G	A	A	G	U	A	A	U	A	C	U	G	G	U	G	A	U	C	C	A	A	A	C	A	U	A	U	U	C	A	G	G	G	U	U	C	C	U	A	G	C	A	G	U	U	U	G	G	U	C
0	-1	-1	0	0	36.8424	21.7102	0	61.0992	0	0	0	0	0	0	1.54834	0	0	0	3.21878	19.5054	32.7334	0	3.49836	0	26.9479	0	0	0	7.74948	0	0	0	0	0	0	0	0	59.0836	0	0	11.0074	0	0	0	0	0	0	0	0
C	U	U	C	A	U	U	A	U	G	A	C	C	A	C	U	A	G	G	U	U	U	G	U	A	U	A	A	G	U	C	C	C	A	A	G	G	A	U	C	G	U	C	A	A	A	C	C	A	G
0	0	0	0	108.973	0	0	40.6417	0	0	10.5732	0	0	10.5878	0	0	0.549806	0	0	0	0	0	0	0	33.5804	0	14.8367	2.30919	0	0	0	0	0	17.1711	1.35955	0	0	72.8486	0	0	0	0	0	29.1633	17.1165	5.41484	0	0	1.0644	0
>URINIUY_DN25486_c1_g5::URINIUY_DN25486_c1_g5_i1::g.23::m.23_type:5prime_partial
U	U	C	G	C	A	G	A	U	A	U	U	G	U	G	A	G	G	C	G	A	C	A	U	C	A	A	A	C	A	U	U	G	A	U	C	A	G	G	C	U	G	G	C	A	G	G	A	G	A
0	0	0	0	0	9.95804	0	0.739089	0	24.3437	0	0	0	0	0	3.73008	0	0	0	0	1.14402	0	5.14461	0	0	15.52	10.2584	24.768	0	4.17293	0	0	0	0.750697	0	0	15.7141	0	0	0	0	0	0	0	9.28953	0	0	2.45223	0	1.4415
A	A	G	C	G	U	C	U	A	U	A	A	C	A	C	U	C	C	G	C	U	G	U	A	G	U	U	U	G	U	A	A	C	U	A	G	U	C	C	G	A	C	C	G	U	C	C	U	C	U
-1	-1	0	0	0	0	0	0	45.0501	0	21.8981	5.68019	0	10.5554	0	0	0	0	0	0	0	0	0	1.1856	0	0	0	0	0	0	8.50814	10.8713	0	0	1.71493	0	0	0	0	0	8.22938	0	0	0	0	0	0	0	0	0
>URINIUY_DN25486_c1_g5::URINIUY_DN25486_c1_g5_i1::g.24::m.24_type:complete_len:1
A	U	G	U	C	A	A	A	A	G	A	G	G	A	U	U	U	A	U	A	U	U	A	C	A	A	C	G	U	A	C	G	G	A	U	U	C	U	C	A	A	U	U	A	U	U	U	C	A	A
-1	0	0	0	0	10.9813	15.8439	24.3572	49.3433	0	1.41685	0	0	1.09764	0	0	0	28.7408	0	23.214	0	0	89.227	0	3.95698	33.6737	0	0	0	35.5479	0	0	0	0.600979	0	0	0	0	0	13.2123	12.5736	0	0	52.6332	0	0	0	0	8.48476	13.1505
U	A	C	A	G	U	U	U	U	C	U	C	C	U	A	A	A	U	A	U	A	A	U	G	U	U	G	C	A	U	G	C	C	U	A	A	G	A	G	U	U	A	A	U	A	A	A	G	U	U
0	-1	0	-1	0	0	0	0	0	0	0	0	0	0	8.23524	54.4735	24.3637	0	39.2557	0	37.9808	30.7993	0	0	0	0	0	0	51.0985	0	0	0	0	0	17.3513	1.42058	0	1.48593	0	0	0	30.0411	45.3764	0	16.3285	19.6584	1.32265	0	0	0
>URINIUY_DN25486_c1_g8::URINIUY_DN25486_c1_g8_i1::g.25::m.25_type:internal_len:1
U	U	G	U	A	C	G	G	A	G	C	U	U	A	U	C	U	A	G	C	U	C	A	C	A	U	C	A	C	G	A	U	G	C	A	A	C	U	G	G	A	C	C	U	C	C	U	C	G	C
0	0	0	0	37.087	0	0	0	1.21271	0	0	0	0	54.882	0	0	0	33.0098	0	0	0	0	9.58119	0	3.71794	0	0	13.0795	0	0	1.22891	0	0	0	3.20642	27.8845	0	0	0	0	1.01708	0	0	0	0	0	0	0	0	0
A	A	C	A	U	G	C	C	U	C	G	A	A	U	A	G	A	U	C	G	A	G	U	G	U	A	G	U	G	C	U	A	C	G	U	U	G	A	C	C	U	G	G	A	G	G	A	G	C	G
-1	-1	0	-1	0	0	0	0	0	0	0	66.8754	33.7821	0	0.689993	0	56.2799	0	0	0	3.99027	0	0	0	0	2.06459	0	0	0	0	0	2.67003	0	0	0	0	0	6.26607	0	0	0	0	0	1.95756	0	0	1.31498	0	0	0
>URINIUY_DN25486_c1_g9::URINIUY_DN25486_c1_g9_i1::g.26::m.26_type:5prime_partial
U	A	C	G	G	C	A	C	C	C	U	A	A	U	U	A	U	A	U	G	U	U	U	U	U	G	U	G	G	A	U	U	C	U	G	C	U	G	U	G	U	U	G	G	A	G	A	A	A	A
0	-1	0	0	0	0	6.601	0	0	0	0	59.4975	32.0272	0	0	51.2161	0	23.826	0	0	0	0	0	0	0	0	0	0	0	0.54549	0	0	0	0	0	0	0	0	0	0	0	0	0	0	1.35826	0	1.20862	21.6017	20.4901	27.9703
A	U	G	C	C	G	U	G	G	G	A	U	U	A	A	U	A	U	A	C	A	A	A	A	A	C	A	C	C	U	A	A	G	A	C	G	A	C	A	C	A	A	C	C	U	C	U	U	U	U
-1	0	0	0	0	0	0	0	0	0	95.2384	0	0	37.7463	30.0472	0	19.6833	0	4.12806	0	24.9007	28.1938	19.1767	27.8698	6.90638	0	3.09984	0	0	0	23.9619	1.13502	0	10.0944	0	0	5.94703	0	7.84616	0	25.8165	4.10132	0	0	0	0	0	0	0	0
>URINIUY_DN21963_c0_g1::URINIUY_DN21963_c0_g1_i3::g.27::m.27_type:complete_len:3
A	U	G	C	G	A	A	A	C	C	U	C	U	C	U	G	U	G	A	C	C	A	U	G	C	U	C	A	G	C	A	C	A	G	U	U	U	G	U	G	U	U	U	U	C	A	A	A	G	C
-1	0	0	0	0	1.21522	18.7973	30.7313	0	0	0	0	0	0	0	0	0	0	2.07706	0	0	3.91008	0	0	0	0	0	12.0872	0	0	7.27967	0	8.27057	0	0	0	0	0	0	0	0	0	0	0	0	7.3802	16.9305	36.688	0	0
U	A	C	G	C	U	U	U	G	G	A	G	A	G	A	C	A	C	U	G	G	U	A	C	G	A	G	U	C	G	U	G	U	C	A	A	A	C	A	C	A	A	A	A	G	U	U	U	C	G
0	-1	0	0	0	0	0	0	0	0	1.44456	0	1.31429	0	9.59774	0	11.0087	0	0	0	0	0	3.9722	0	0	2.40462	0	0	0	0	0	0	0	0	17.7764	32.4009	3.96043	0	5.40074	0	28.9866	23.7559	19.305	1.46126	0	0	0	0	0	0
>URINIUY_DN31002_c0_g1::URINIUY_DN31002_c0_g1_i1::g.28::m.28_type:5prime_partial
G	C	C	C	U	C	U	C	U	G	A	A	G	A	A	C	U	C	C	U	C	C	A	U	C	U	A	U	G	G	C	A	A	G	A	C	G	C	C	G	U	A	G	A	C	C	A	C	U	A
0	0	0	0	0	0	0	0	0	0	2.31125	26.5918	0	1.29033	21.8669	0	0	0	0	0	0	0	3.65634	0	0	0	15.2134	0	0	0	0	5.89646	33.0349	0	1.71233	0	0	0	0	0	0	70.8421	0	0.728716	0	0	5.89493	0	0	52.9651
C	G	G	G	A	G	A	G	A	C	U	U	C	U	U	G	A	G	G	A	G	G	U	A	G	A	U	A	C	C	G	U	U	C	U	G	C	G	G	C	A	U	C	U	G	G	U	G	A	U
0	0	0	0	1.39718	0	1.85111	0	13.9694	0	0	0	0	0	0	0	2.06059	0	0	0.9283	0	0	0	0.506294	0	81.7409	0	4.5622	0	0	0	0	0	0	0	0	0	0	0	0	27.4034	0	0	0	0	0	0	0	52.7316	0
>URINIUY_DN24713_c6_g2::URINIUY_DN24713_c6_g2_i1::g.29::m.29_type:3prime_partial
A	U	G	G	C	A	U	C	A	G	A	A	G	C	U	U	A	U	A	A	G	G	C	U	A	U	G	G	A	U	G	G	C	A	U	A	U	U	U	U	U	C	C	U	U	A	G	U	U	G
-1	0	0	0	0	4.13174	0	0	20.1888	0	1.19172	45.5297	0	0	0	0	46.5453	0	32.9536	74.1172	0	0	0	0	31.0924	0	0	0	0.430568	0	0	0	0	4.31416	0	29.4565	0	0	0	0	0	0	0	0	0	155.875	0	0	0	0
U	A	C	C	G	U	A	G	U	C	U	U	C	G	A	A	U	A	U	U	C	C	G	A	U	A	C	C	U	A	C	C	G	U	A	U	A	A	A	A	A	G	G	A	A	U	C	A	A	C
0	-1	0	0	0	0	1.52053	0	0	0	0	0	0	0	73.9119	32.3676	0	59.9204	0	0	0	0	0	69.0598	0	1.94208	0	0	0	4.559	0	0	0	0	27.0758	0	15.7909	24.3339	26.9336	15.9967	1.04885	0	0	48.478	39.9877	0	0	20.3244	5.57217	0
>URINIUY_DN24713_c7_g2::URINIUY_DN24713_c7_g2_i1::g.30::m.30_type:5prime_partial
U	C	A	G	A	C	U	U	G	C	U	G	G	A	G	G	C	C	G	U	G	U	A	C	G	C	A	A	A	G	C	C	U	A	C	G	C	U	G	A	U	C	A	A	U	U	U	U	U	U
0	0	-1	0	1.49314	0	0	0	0	0	0	0	0	1.47782	0	0	0	0	0	0	0	0	32.9595	0	0	0	3.89066	27.8744	29.0169	0	0	0	0	36.3368	0	0	0	0	0	1.33214	0	0	11.6896	8.95594	0	0	0	0	0	0
A	G	U	C	U	G	A	A	C	G	A	C	C	U	C	C	G	G	C	A	C	A	U	G	C	G	U	U	U	C	G	G	A	U	G	C	G	A	C	U	A	G	U	U	A	A	A	A	A	A
-1	0	0	0	0	0	26.6398	8.17743	0	0	6.93132	0	0	0	0	0	0	0	0	3.8849	0	40.1689	0	0	0	0	0	0	0	0	0	0	54.6381	0	0	0	0	14.5736	0	0	0.750697	0	0	0	17.1234	24.5445	28.9128	11.2778	46.3454	50.9379
>URINIUY_DN24773_c2_g1::URINIUY_DN24773_c2_g1_i1::g.31::m.31_type:5prime_partial
G	C	G	U	C	C	C	A	G	U	C	A	C	A	A	A	A	C	C	A	C	U	G	G	U	C	A	A	A	G	G	A	A	A	A	U	A	A	A	A	A	U	G	U	A	G	A	A	C	A
0	0	0	0	0	0	0	9.90884	0	0	0	8.59767	0	5.4348	29.7486	18.7598	30.1417	0	0	5.31704	0	0	0	0	0	0	9.98307	16.3605	38.9189	0	0	0.888856	21.209	26.0553	18.4734	0	39.8563	32.0527	13.9388	29.2271	17.4917	0	0	0	31.1648	0	0.708887	29.9693	0	6.37031
C	G	C	A	G	G	G	U	C	A	G	U	G	U	U	U	U	G	G	U	G	A	C	C	A	G	U	U	U	C	C	U	U	U	U	A	U	U	U	U	U	A	C	A	U	C	U	U	G	U
0	0	0	-1	0	0	0	0	0	2.65272	0	0	0	0	0	0	0	0	0	0	0	9.44046	0	0	1.55426	0	0	0	0	0	0	0	0	0	0	44	0	0	0	0	0	3.70272	0	31.538	0	0	0	0	0	0
>URINIUY_DN24773_c5_g1::URINIUY_DN24773_c5_g1_i2::g.32::m.32_type:5prime_partial
C	U	G	G	U	A	A	C	G	A	U	U	A	A	G	A	A	U	G	C	U	C	A	C	A	G	C	U	U	U	A	U	U	G	A	A	G	A	U	G	G	C	C	C	A	A	A	G	G	U
0	0	0	0	0	50.2431	37.8307	0	0	0.76825	0	0	88.4746	29.4709	0	1.53258	13.5881	0	0	0	0	0	8.91051	0	8.55576	0	0	0	0	0	54.0799	0	0	0	1.03012	28.2163	0	0.885789	0	0	0	0	0	0	4.85911	24.0961	48.9766	0	0	0
G	A	C	C	A	U	U	G	C	U	A	A	U	U	C	U	U	A	C	G	A	G	U	G	U	C	G	A	A	A	U	A	A	C	U	U	C	U	A	C	C	G	G	G	U	U	U	C	C	A
0	-1	0	0	93.8276	0	0	0	0	0	22.3111	88.7644	0	0	0	0	0	4.27119	0	0	3.00961	0	0	0	0	0	0	20.3107	35.3292	57.903	0	12.1874	9.7556	0	0	0	0	0	3.5382	0	0	0	0	0	0	0	0	0	0	105.62
>URINIUY_DN24771_c5_g1::URINIUY_DN24771_c5_g1_i1::g.33::m.33_type:complete_len:2
A	U	G	A	U	G	U	A	C	G	C	U	U	C	G	U	C	U	U	U	A	G	C	A	C	A	U	A	U	U	A	C	G	A	U	G	C	A	A	C	U	U	A	A	C	U	U	A	C	U
-1	0	0	-1	0	0	0	22.7949	0	0	0	0	0	0	0	0	0	0	0	0	87.4412	0	0	8.24694	0	3.57227	0	22.2507	0	0	88.5928	0	0	1.09724	0	0	0	2.91493	32.164	0	0	0	54.2779	46.2375	0	0	0	63.4217	0	0
U	A	C	U	A	C	A	U	G	C	G	A	A	G	C	A	G	A	A	A	U	C	G	U	G	U	A	U	A	A	U	G	C	U	A	C	G	U	U	G	A	A	U	U	G	A	A	U	G	A
0	-1	0	0	2.30385	0	39.9767	0	0	0	0	22.3685	1.27253	0	0	1.15383	0	31.1138	35.149	49.492	0	0	0	0	0	0	42.4579	0	39.6545	41.5791	0	0	0	0	2.67003	0	0	0	0	0	48.5142	62.3861	0	0	0	62.433	59.6497	0	0	7.17681
>URINIUY_DN24771_c5_g1::URINIUY_DN24771_c5_g1_i2::g.34::m.34_type:complete_len:2
A	U	G	A	U	G	U	A	C	G	C	U	U	C	G	U	C	U	U	U	A	G	C	A	C	A	U	A	U	U	A	C	G	A	U	G	C	A	A	C	U	U	A	A	C	U	U	A	C	U
-1	0	0	-1	0	0	0	22.7949	0	0	0	0	0	0	0	0	0	0	0	0	87.4412	0	0	8.24694	0	3.57227	0	22.2507	0	0	88.5928	0	0	1.09724	0	0	0	2.91493	32.164	0	0	0	54.2779	46.2375	0	0	0	63.4217	0	0
U	A	C	U	A	C	A	U	G	C	G	A	A	G	C	A	G	A	A	A	U	C	G	U	G	U	A	U	A	A	U	G	C	U	A	C	G	U	U	G	A	A	U	U	G	A	A	U	G	A
0	-1	0	0	2.30385	0	39.9767	0	0	0	0	22.3685	1.27253	0	0	1.15383	0	31.1138	35.149	49.492	0	0	0	0	0	0	42.4579	0	39.6545	41.5791	0	0	0	0	2.67003	0	0	0	0	0	48.5142	62.3861	0	0	0	62.433	59.6497	0	0	7.17681
>URINIUY_DN24771_c5_g1::URINIUY_DN24771_c5_g1_i2::g.35::m.35_type:5prime_partial
U	G	U	A	U	G	U	C	U	A	U	G	A	G	U	C	A	C	A	C	A	A	U	A	U	U	U	U	A	U	U	C	C	G	A	G	U	A	U	C	A	A	C	U	A	A	G	U	U	U
0	0	0	-1	0	0	0	0	0	18.8692	0	0	4.64175	0	0	0	9.17729	0	5.37195	0	4.03293	21.0559	0	45.5052	0	0	0	0	43.472	0	0	0	0	0	1.62765	0	0	32.2377	0	0	14.2693	13.8261	0	0	36.4386	48.5902	0	0	0	0
A	C	A	U	A	C	A	G	A	U	A	C	U	C	A	G	U	G	U	G	U	U	A	U	A	A	A	A	U	A	A	G	G	C	U	C	A	U	A	G	U	U	G	A	U	U	C	A	A	A
-1	0	-1	0	3.55854	0	0.775	0	74.3763	0	5.61271	0	0	0	2.90684	0	0	0	0	0	0	0	26.8277	0	20.2188	12.2585	42.4968	41.3881	0	20.8226	1.33809	0	0	0	0	0	56.6342	0	0.912456	0	0	0	0	98.8137	0	0	0	34.5914	14.6567	1.91807
>URINIUY_DN25504_c1_g1::URINIUY_DN25504_c1_g1_i1::g.36::m.36_type:internal_len:1
C	C	A	C	U	A	G	C	U	G	C	A	G	U	A	A	A	U	C	G	A	A	C	G	U	U	C	C	A	U	G	A	A	G	A	U	G	A	A	G	C	A	A	A	A	U	C	G	U	U
0	0	-1	0	0	89.2229	0	0	0	0	0	7.99209	0	0	60.0766	37.1197	11.6568	0	0	0	0.540477	24.6782	0	0	0	0	0	0	3.0669	0	0	2.63247	20.0336	0	0.961803	0	0	2.57561	18.7108	0	0	4.29613	18.013	23.8099	20.602	0	0	0	0	0
G	G	U	G	A	U	C	G	A	C	G	U	C	A	U	U	U	A	G	C	U	U	G	C	A	A	G	G	U	A	C	U	U	C	U	A	C	U	U	C	G	U	U	U	U	A	G	C	A	A
0	0	0	0	53.0346	0	0	0	8.08189	0	0	0	0	44.4165	0	0	0	0.75048	0	0	0	0	0	0	26.8719	0.560872	0	0	0	6.77227	0	0	0	0	0	5.8464	0	0	0	0	0	0	0	0	0	0.731527	0	0	14.1543	1.76889
>URINIUY_DN25504_c1_g3::URINIUY_DN25504_c1_g3_i2::g.37::m.37_type:5prime_partial
U	A	C	A	A	A	G	C	C	U	U	C	U	U	G	G	U	G	A	C	A	A	C	A	C	U	U	U	C	C	C	A	A	A	C	A	U	G	G	C	U	G	C	U	G	U	G	C	U	G
0	-1	0	-1	27.4274	23.6804	0	0	0	0	0	0	0	0	0	0	0	0	1.92108	0	5.78925	22.841	0	8.81766	0	0	0	0	0	0	0	6.12022	21.8461	30.5142	0	3.49395	0	0	0	0	0	0	0	0	0	0	0	0	0	0
A	U	G	U	U	U	C	G	G	A	A	G	A	A	C	C	A	C	U	G	U	U	G	U	G	A	A	A	G	G	G	U	U	U	G	U	A	C	C	G	A	C	G	A	C	A	C	G	A	C
-1	0	0	0	0	0	0	0	0	28.9428	1.63067	0	23.195	7.95735	0	0	11.8461	0	0	0	0	0	0	0	0	34.3677	25.0166	1.18705	0	0	0	0	0	0	0	0	3.04792	0	0	0	12.438	0	0	7.2872	0	7.57086	0	0	8.83618	0
>URINIUY_DN25504_c1_g4::URINIUY_DN25504_c1_g4_i2::g.38::m.38_type:3prime_partial
A	U	G	C	A	U	A	U	A	A	A	A	A	U	A	U	U	U	U	C	U	A	C	G	U	U	U	C	C	A	G	C	A	A	U	C	G	U	G	G	U	A	G	U	C	U	G	G	U	G
-1	0	0	0	2.45878	0	28.4604	0	24.6026	45.1446	14.9526	27.97	14.3553	0	28.847	0	0	0	0	0	0	32.5664	0	0	0	0	0	0	0	6.18868	0	0	8.6492	11.0193	0	0	0	0	0	0	0	71.984	0	0	0	0	0	0	0	0
U	A	C	G	U	A	U	A	U	U	U	U	U	A	U	A	A	A	A	G	A	U	G	C	A	A	A	G	G	U	C	G	U	U	A	G	C	A	C	C	A	U	C	A	G	A	C	C	A	C
0	-1	0	0	0	26.7089	0	44.528	0	0	0	0	0	28.847	0	17.5903	18.0199	32.9201	0.69677	0	47.7361	0	0	0	28.5898	23.0313	1.01625	0	0	0	0	0	0	0	1.11611	0	0	6.18942	0	0	40.2482	0	0	1.40718	0	10.3831	0	0	3.9815	0
>URINIUY_DN25504_c1_g5::URINIUY_DN25504_c1_g5_i1::g.39::m.39_type:5prime_partial
U	G	U	A	U	A	G	G	A	U	C	A	U	G	U	A	U	G	U	U	A	U	C	G	C	U	A	C	U	U	A	A	G	U	C	G	G	U	G	A	A	U	U	U	A	A	A	A	U	G
0	0	0	-1	0	39.2952	0	0	0.856429	0	0	9.16364	0	0	0	16.3229	0	0	0	0	56.3026	0	0	0	0	0	66.5983	0	0	0	59.5851	59.3323	0	0	0	0	0	0	0	2.19459	13.4382	0	0	0	36.5784	34.4424	19.8456	22.9116	0	0
A	C	A	U	A	U	C	C	U	A	G	U	A	C	A	U	A	C	A	A	U	A	G	C	G	A	U	G	A	A	U	U	C	A	G	C	C	A	C	U	U	A	A	A	U	U	U	U	A	C
-1	0	-1	0	32.468	0	0	0	0	1.86157	0	0	1.98461	0	35.7616	0	5.52346	0	53.5301	47.2968	0	0.565254	0	0	0	58.5566	0	0	55.585	67.6062	0	0	0	1.05742	0	0	0	5.97876	0	0	0	15.2075	35.3954	57.8864	0	0	0	0	3.074	0
>URINIUY_DN25504_c1_g2::URINIUY_DN25504_c1_g2_i4::g.40::m.40_type:complete_len:4
A	U	G	G	C	G	U	C	U	U	U	U	U	U	G	C	G	U	A	A	U	G	G	C	U	G	G	U	G	C	A	A	G	A	A	G	A	A	A	A	A	A	G	A	G	G	U	G	A	A
-1	0	0	0	0	0	0	0	0	0	0	0	0	0	0	0	0	0	41.5796	36.0041	0	0	0	0	0	0	0	0	0	0	3.95951	35.573	0	1.7706	30.9851	0	1.33194	20.8022	18.2362	27.6042	20.7524	31.2801	0	1.75116	0	0	0	0	2.12038	13.3344
U	A	C	C	G	C	A	G	A	A	A	A	A	A	C	G	C	A	U	U	A	C	C	G	A	C	C	A	C	G	U	U	C	U	U	C	U	U	U	U	U	U	C	U	C	C	A	C	U	U
0	-1	0	0	0	0	1.08549	0	31.9528	19.6204	35.5364	20.5216	28.6935	4.22453	0	0	0	124.978	0	0	2.96963	0	0	0	11.9857	0	0	4.13174	0	0	0	0	0	0	0	0	0	0	0	0	0	0	0	0	0	0	7.98034	0	0	0
>URINIUY_DN25539_c0_g2::URINIUY_DN25539_c0_g2_i1::g.41::m.41_type:complete_len:4
A	U	G	G	A	U	C	A	G	C	U	U	C	G	C	A	A	G	U	U	C	G	G	U	U	U	G	G	A	A	U	A	C	U	G	U	G	A	U	C	U	U	C	C	A	A	C	G	A	U
-1	0	0	0	0.412883	0	0	15.6706	0	0	0	0	0	0	0	5.85038	46.0046	0	0	0	0	0	0	0	0	0	0	0	0.873581	16.8178	0	48.3239	0	0	0	0	0	1.5876	0	0	0	0	0	0	4.34158	21.165	0	0	0.694951	0
U	A	C	C	U	A	G	U	C	G	A	A	G	C	G	U	U	C	A	A	G	C	C	A	A	A	C	C	U	U	A	U	G	A	C	A	C	U	A	G	A	A	G	G	U	U	G	C	U	A
0	-1	0	0	0	1.42194	0	0	0	0	32.4196	1.20658	0	0	0	0	0	0	32.0038	0.784563	0	0	0	29.7803	22.9024	3.99562	0	0	0	0	43.3816	0	0	8.4607	0	10.2814	0	0	0.803075	0	39.2155	0.797983	0	0	0	0	0	0	0	3.89998
>URINIUY_DN25539_c0_g5::URINIUY_DN25539_c0_g5_i1::g.42::m.42_type:complete_len:4
A	U	G	G	A	U	G	U	G	U	U	U	G	U	A	C	A	A	A	A	A	G	U	G	C	G	U	A	A	G	U	U	C	G	G	G	C	U	A	G	A	G	U	A	C	U	G	U	G	A
-1	0	0	0	0.489687	0	0	0	0	0	0	0	0	0	34.371	0	3.97391	26.3193	15.9093	36.7822	32.1456	0	0	0	0	0	0	38.6125	86.8011	0	0	0	0	0	0	0	0	0	54.352	0	1.51035	0	0	46.6283	0	0	0	0	0	2.85239
U	A	C	C	U	A	C	A	C	A	A	A	C	A	U	G	U	U	U	U	U	C	A	C	G	C	A	U	U	C	A	A	G	C	C	C	G	A	U	C	U	C	A	U	G	A	C	A	C	U
0	-1	0	0	0	3.197	0	5.34829	0	19.7131	24.3428	4.24181	0	34.371	0	0	0	0	0	0	0	0	4.49469	0	0	0	66.0224	0	0	0	34.3313	1.23762	0	0	0	0	0	49.4681	0	0	0	0	61.3182	0	0	8.79913	0	7.61363	0	0
>URINIUY_DN25552_c7_g1::URINIUY_DN25552_c7_g1_i5::g.43::m.43_type:5prime_partial
C	U	U	G	C	U	C	C	A	C	U	U	U	G	G	G	A	U	G	C	C	G	C	U	A	A	A	C	G	G	U	A	C	C	U	U	G	G	G	U	A	U	G	C	C	G	A	U	C	U
0	0	0	0	0	0	0	0	5.06103	0	0	0	0	0	0	0	0.91063	0	0	0	0	0	0	0	52.7842	36.8031	19.733	0	0	0	0	52.7121	0	0	0	0	0	0	0	0	29.0491	0	0	0	0	0	0.699175	0	0	0
G	A	A	C	G	A	G	G	U	G	A	A	A	C	C	C	U	A	C	G	G	C	G	A	U	U	U	G	C	C	A	U	G	G	A	A	C	C	C	A	U	A	C	G	G	C	U	A	G	A
0	-1	-1	0	0	1.156	0	0	0	0	44.695	28.5008	5.07744	0	0	0	0	4.67009	0	0	0	0	0	75.0706	0	0	0	0	0	0	31.0766	0	0	0	45.5397	3.72253	0	0	0	43.6864	0	4.77387	0	0	0	0	0	0.925745	0	2.73905
>URINIUY_DN25552_c7_g1::URINIUY_DN25552_c7_g1_i5::g.44::m.44_type:complete_len:2
A	U	G	A	A	U	C	C	C	U	U	C	U	U	G	C	C	A	G	A	C	A	U	C	G	A	A	A	A	U	A	A	U	A	A	A	A	G	C	U	U	A	G	U	G	A	A	G	A	A
-1	0	0	-1	8.26414	0	0	0	0	0	0	0	0	0	0	0	0	9.92646	0	1.45461	0	3.40789	0	0	0	0.528724	27.4334	33.5425	15.6554	0	43.322	26.4491	0	52.3298	34.833	12.4306	42.1298	0	0	0	0	120.795	0	0	0	1.78685	23.4368	0	1.20486	19.3772
U	A	C	U	U	A	G	G	G	A	A	G	A	A	C	G	G	U	C	U	G	U	A	G	C	U	U	U	U	A	U	U	A	U	U	U	U	C	G	A	A	U	C	A	C	U	U	C	U	U
0	-1	0	0	0	0.772192	0	0	0	33.4334	1.72474	0	30.9485	6.69021	0	0	0	0	0	0	0	0	0.628368	0	0	0	0	0	0	71.28	0	0	39.16	0	0	0	0	0	0	43.7312	54.6066	0	0	10.0285	0	0	0	0	0	0
>URINIUY_DN25308_c4_g2::URINIUY_DN25308_c4_g2_i1::g.45::m.45_type:5prime_partial
G	A	G	U	U	A	G	C	G	U	A	C	A	A	G	U	G	U	U	A	C	U	U	A	A	U	G	A	U	G	G	C	U	C	U	U	A	C	A	C	A	G	A	C	C	U	G	G	G	U
0	-1	0	0	0	81.8716	0	0	0	0	37.6319	0	4.29808	40.4791	0	0	0	0	0	112.194	0	0	0	66.1829	22.5376	0	0	1.26822	0	0	0	0	0	0	0	0	90.0528	0	4.90651	0	6.13507	0	0.954115	0	0	0	0	0	0	0
C	U	C	A	A	U	C	G	C	A	U	G	U	U	C	A	C	A	A	U	G	A	A	U	U	A	C	U	A	C	C	G	A	G	A	A	U	G	U	G	U	C	U	G	G	A	C	C	C	A
0	0	0	-1	51.3897	0	0	0	0	32.1055	0	0	0	0	0	8.6602	0	31.914	33.1582	0	0	37.7996	127.976	0	0	11.0518	0	0	2.56988	0	0	0	2.38122	0	66.3098	28.0012	0	0	0	0	0	0	0	0	0	6.20058	0	0	0	67.4879
>URINIUY_DN25371_c1_g2::URINIUY_DN25371_c1_g2_i2::g.46::m.46_type:5prime_partial
U	U	C	C	U	C	A	G	C	A	A	C	A	U	C	A	A	A	A	C	C	U	U	C	U	A	U	A	U	G	A	U	C	A	U	A	A	A	C	G	A	G	G	G	U	A	C	A	G	U
0	0	0	0	0	0	17.6553	0	0	6.62968	18.5168	0	5.66957	0	0	12.8147	11.641	22.3917	32.5645	0	0	0	0	0	0	23.5998	0	23.7498	0	0	1.55714	0	0	7.89809	0	46.548	60.9893	13.1684	0	0	1.37663	0	0	0	0	38.926	0	6.40203	0	0
A	A	G	G	A	G	U	C	G	U	U	G	U	A	G	U	U	U	U	G	G	A	A	G	A	U	A	U	A	C	U	A	G	U	A	U	U	U	G	C	U	C	C	C	A	U	G	U	C	A
-1	-1	0	0	2.99509	0	0	0	0	0	0	0	0	1.14	0	0	0	0	0	0	0	42.9099	0.61356	0	34.1614	0	34.1833	0	8.87426	0	0	1.55714	0	0	32.3657	0	0	0	0	0	0	0	0	0	34.0657	0	0	0	0	0.617328
>URINIUY_DN25371_c1_g2::URINIUY_DN25371_c1_g2_i2::g.47::m.47_type:complete_len:1
A	U	G	A	U	A	U	A	U	C	C	U	C	U	A	G	C	A	A	U	A	A	U	U	U	A	U	U	C	A	U	G	G	C	U	A	G	A	U	U	U	A	A	A	A	U	U	A	U	U
-1	0	0	-1	0	35.2749	0	15.2248	0	0	0	0	0	0	52.5824	0	0	7.76093	10.7797	0	65.0724	32.3022	0	0	0	35.02	0	0	0	3.78378	0	0	0	0	0	58.443	0	0.903974	0	0	0	36.5784	31.3113	22.8913	19.5595	0	0	50.6088	0	0
U	A	C	U	A	U	A	U	A	G	G	A	G	A	U	C	G	U	U	A	U	U	A	A	A	U	A	A	G	U	A	C	C	G	A	U	C	U	A	A	A	U	U	U	U	A	A	U	A	A
0	-1	0	0	14.2632	0	30.6892	0	1.00983	0	0	1.37964	0	68.7209	0	0	0	0	0	48.9488	0	0	8.57236	46.1922	46.5035	0	8.97962	3.26981	0	0	3.20092	0	0	0	35.5807	0	0	0	14.4071	32.3323	60.2019	0	0	0	0	27.3748	41.2512	0	12.7762	23.4333
>URINIUY_DN25390_c6_g2::URINIUY_DN25390_c6_g2_i1::g.48::m.48_type:3prime_partial
A	U	G	G	G	U	C	U	C	G	U	C	A	A	A	A	A	U	C	U	C	U	G	G	A	G	U	A	A	A	U	U	G	A	C	G	C	A	C	A	C	A	A	A	A	G	C	C	A	U
-1	0	0	0	0	0	0	0	0	0	0	0	13.1935	12.8495	25.0578	33.4383	14.605	0	0	0	0	0	0	0	1.65354	0	0	44.8718	39.0734	12.952	0	0	0	1.33379	0	0	0	4.63547	0	5.51484	0	4.08133	29.1223	17.4526	52.8948	0	0	0	3.52083	0
U	A	C	C	C	A	G	A	G	C	A	G	U	U	U	U	U	A	G	A	G	A	C	C	U	C	A	U	U	U	A	A	C	U	G	C	G	U	G	U	G	U	U	U	U	C	G	G	U	A
0	-1	0	0	0	1.67016	0	1.73546	0	0	1.64061	0	0	0	0	0	0	0.713891	0	2.02663	0	7.40379	0	0	0	0	45.3717	0	0	0	12.9495	13.6552	0	0	0	0	0	0	0	0	0	0	0	0	0	0	0	0	0	10.0835
>URINIUY_DN25390_c6_g2::URINIUY_DN25390_c6_g2_i1::g.49::m.49_type:5prime_partial
A	C	C	A	C	G	A	U	G	U	A	C	A	C	C	A	C	U	G	G	G	U	A	C	C	U	A	A	C	A	G	G	A	G	U	C	U	U	G	U	A	U	U	C	A	A	A	C	G	G
-1	0	0	-1	0	0	1.29359	0	0	0	22.9581	0	3.52213	0	0	8.38745	0	0	0	0	0	0	48.3163	0	0	0	28.1632	49.7863	0	10.6097	0	0	2.42315	0	0	0	0	0	0	0	27.1282	0	0	0	5.66143	16.6076	23.7853	0	0	0
U	G	G	U	G	C	U	A	C	A	U	G	U	G	G	U	G	A	C	C	C	A	U	G	G	A	U	U	G	U	C	C	U	C	A	G	A	A	C	A	U	A	A	G	U	U	U	G	C	C
0	0	0	0	0	0	0	2.4074	0	29.6124	0	0	0	0	0	0	0	6.42024	0	0	0	37.459	0	0	0	154.438	0	0	0	0	0	0	0	0	1.80245	0	38.0416	2.95151	0	46.8004	0	13.5	1.58833	0	0	0	0	0	0	0
>URINIUY_DN25390_c6_g1::URINIUY_DN25390_c6_g1_i3::g.50::m.50_type:complete_len:2
A	U	G	C	G	G	U	U	A	C	C	G	U	U	U	G	A	A	U	A	C	A	A	G	A	C	U	C	C	U	G	U	U	A	G	G	U	A	C	C	C	A	G	U	G	G	U	G	U	A
-1	0	0	0	0	0	0	0	69.236	0	0	0	0	0	0	0	1.58833	13.5	0	46.8004	0	2.95151	38.0416	0	1.80245	0	0	0	0	0	0	0	0	154.438	0	0	0	37.459	0	0	0	6.42024	0	0	0	0	0	0	0	29.6124
U	A	C	G	C	C	A	A	U	G	G	C	A	A	A	C	U	U	A	U	G	U	U	C	U	G	A	G	G	A	C	A	A	U	C	C	A	U	G	G	G	U	C	A	C	C	A	C	A	U
0	-1	0	0	0	0	38.9484	53.5853	0	0	0	0	23.7853	16.6076	5.66143	0	0	0	27.1282	0	0	0	0	0	0	0	2.42315	0	0	10.6097	0	49.7863	28.1632	0	0	0	48.3163	0	0	0	0	0	0	8.38745	0	0	3.52213	0	22.9581	0
>URINIUY_DN26722_c0_g1::URINIUY_DN26722_c0_g1_i1::g.51::m.51_type:internal_len:1
A	A	A	A	U	C	A	U	U	G	C	U	A	U	C	A	C	C	G	A	A	G	G	G	C	U	G	G	A	A	G	A	U	C	C	G	A	A	A	G	A	C	C	C	U	U	U	G	U	U
-1	-1	-1	-1	0	0	6.45235	0	0	0	0	0	28.5569	0	0	13.6417	0	0	0	0.847197	38.7357	0	0	0	0	0	0	0	0.893741	39.2155	0	0.90667	0	0	0	0	1.23959	24.8871	43.2426	0	0.98881	0	0	0	0	0	0	0	0	0
U	U	U	U	A	G	U	A	A	C	G	A	U	A	G	U	G	G	C	U	U	C	C	C	G	A	C	C	U	U	C	U	A	G	G	C	U	U	U	C	U	G	G	G	A	A	A	C	A	A
0	0	0	0	1.38024	0	0	11.1312	8.10974	0	0	74.2231	0	1.3656	0	0	0	0	0	0	0	0	0	0	0	5.82214	0	0	0	0	0	0	0.8019	0	0	0	0	0	0	0	0	0	0	0	24.4698	20.1633	7.20804	0	51.11	47.6575
>URINIUY_DN20638_c0_g1::URINIUY_DN20638_c0_g1_i3::g.52::m.52_type:internal_len:1
A	A	U	C	U	U	A	A	G	A	A	G	U	U	G	G	U	U	C	U	U	C	G	A	C	A	U	A	A	A	A	A	A	U	U	A	A	U	A	A	G	A	U	G	C	G	U	U	G	A
-1	-1	0	0	0	0	84.7458	51.1382	0	1.50533	35.2765	0	0	0	0	0	0	0	0	0	0	0	0	1.01495	0	5.25894	0	33.2136	59.6631	11.2778	28.9128	26.3295	16.3869	0	0	76.0036	15.2197	0	49.1238	59.0079	0	1.10005	0	0	0	0	0	0	0	1.47799
U	U	A	G	A	A	U	U	C	U	U	C	A	A	C	C	A	A	G	A	A	G	C	U	G	U	A	U	U	U	U	U	U	A	A	U	U	A	U	U	C	U	A	C	G	C	A	A	C	U
0	0	-1	0	52.2351	71.8185	0	0	0	0	0	0	18.484	4.55046	0	0	20.9192	1.39083	0	32.0527	0.78942	0	0	0	0	0	43.472	0	0	0	0	0	0	16.898	101.93	0	0	62.3819	0	0	0	0	2.75185	0	0	0	19.7469	6.28119	0	0
>URINIUY_DN21202_c0_g1::URINIUY_DN21202_c0_g1_i1::g.53::m.53_type:5prime_partial
A	U	A	A	A	A	A	A	G	A	A	G	A	C	A	C	A	C	A	U	A	A	A	A	A	G	G	G	A	C	A	A	G	G	C	U	A	U	C	A	A	G	A	A	A	G	G	C	G	A
-1	0	-1	-1	12.4056	31.7289	22.2616	29.9347	0	0.989265	33.0739	0	1.46151	0	5.23106	0	5.05687	0	3.06164	0	33.2136	55.6182	12.9631	30.5423	34.6492	0	0	0	0.912027	0	5.5554	34.1754	0	0	0	0	28.189	0	0	13.4052	18.4311	0	1.67028	19.7829	29.9397	0	0	0	0	1.17709
U	A	U	U	U	U	U	U	C	U	U	C	U	G	U	G	U	G	U	A	U	U	U	U	U	C	C	C	U	G	U	U	C	C	G	A	U	A	G	U	U	C	U	U	U	C	C	G	C	U
0	-1	0	0	0	0	0	0	0	0	0	0	0	0	0	0	0	0	0	45.98	0	0	0	0	0	0	0	0	0	0	0	0	0	0	0	67.1414	0	1.19592	0	0	0	0	0	0	0	0	0	0	0	0
>URINIUY_DN24093_c8_g2::URINIUY_DN24093_c8_g2_i1::g.54::m.54_type:5prime_partial
G	U	A	U	U	U	A	G	A	A	U	G	G	U	A	C	C	C	U	G	C	A	U	A	G	G	A	U	C	U	U	G	G	U	C	G	C	U	A	U	C	U	C	U	A	U	U	A	A	A
0	0	-1	0	0	0	54.4839	0	1.00062	18.7353	0	0	0	0	44.7112	0	0	0	0	0	0	3.36258	0	53.0486	0	0	0.96228	0	0	0	0	0	0	0	0	0	0	0	35.9368	0	0	0	0	0	27.4295	0	0	102.91	21.248	26.2649
C	A	U	A	A	A	U	C	U	U	A	C	C	A	U	G	G	G	A	C	G	U	A	U	C	C	U	A	G	A	A	C	C	A	G	C	G	A	U	A	G	A	G	A	U	A	A	U	U	U
0	-1	0	-1	42.5275	36.2022	0	0	0	0	4.73089	0	0	36.442	0	0	0	0	4.26221	0	0	0	33.5268	0	0	0	0	1.0611	0	24.6403	5.23827	0	0	0.922284	0	0	0	55.0669	0	0.635237	0	1.12296	0	87.3725	0	24.0287	68.9905	0	0	0
>URINIUY_DN24093_c8_g3::URINIUY_DN24093_c8_g3_i1::g.55::m.55_type:complete_len:1
A	U	G	U	U	U	G	G	U	U	U	A	C	C	U	U	C	G	C	U	U	A	U	C	A	A	U	U	G	U	A	C	G	U	A	C	A	G	C	U	C	U	A	U	C	A	U	U	A	U
-1	0	0	0	0	0	0	0	0	0	0	50.6444	0	0	0	0	0	0	0	0	0	48.845	0	0	14.7799	8.32902	0	0	0	0	39.8785	0	0	0	30.3409	0	5.73426	0	0	0	0	0	20.9208	0	0	8.36244	0	0	87.817	0
U	A	C	A	A	A	C	C	A	A	A	U	G	G	A	A	G	C	G	A	A	U	A	G	U	U	A	A	C	A	U	G	C	A	U	G	U	C	G	A	G	A	U	A	G	U	A	A	U	A
0	-1	0	-1	13.8488	5.21443	0	0	16.3985	43.9135	32.8301	0	0	0	36.7095	0.83864	0	0	0	70.5665	52.3384	0	0.767379	0	0	0	22.425	4.52429	0	27.9192	0	0	0	44.6639	0	0	0	0	0	1.02407	0	69.8761	0	1.3935	0	0	23.1454	45.2691	0	10.6469
>URINIUY_DN19788_c0_g1::URINIUY_DN19788_c0_g1_i1::g.56::m.56_type:5prime_partial
A	A	G	G	A	A	G	A	A	U	U	U	A	A	G	C	A	A	C	U	G	G	C	U	A	U	U	C	G	A	C	A	C	U	C	G	G	A	U	C	U	G	A	U	A	C	G	A	U	G
-1	-1	0	0	1.08305	23.8272	0	1.37856	17.7662	0	0	0	47.5747	47.915	0	0	5.1944	19.798	0	0	0	0	0	0	31.166	0	0	0	0	0.81712	0	8.36126	0	0	0	0	0	0.88209	0	0	0	0	1.55747	0	45.8222	0	0	1.07668	0	0
U	U	C	C	U	U	C	U	U	A	A	A	U	U	C	G	U	U	G	A	C	C	G	A	U	A	A	G	C	U	G	U	G	A	G	C	C	U	A	G	A	C	U	A	U	G	C	U	A	C
0	0	0	0	0	0	0	0	0	12.8877	39.6428	67.9876	0	0	0	0	0	0	0	7.51713	0	0	0	75.9608	0	15.7245	0.774631	0	0	0	0	0	0	1.7008	0	0	0	0	0.868458	0	19.1489	0	0	28.7855	0	0	0	0	2.65229	0
>URINIUY_DN23549_c0_g2::URINIUY_DN23549_c0_g2_i1::g.57::m.57_type:5prime_partial
U	C	A	C	A	A	A	U	G	G	A	A	U	U	U	C	C	U	G	G	A	C	A	A	U	A	U	A	C	G	C	G	A	A	C	A	A	G	G	A	C	C	A	C	C	G	A	C	U	U
0	0	-1	0	6.45882	33.4809	13.556	0	0	0	0.670098	20.012	0	0	0	0	0	0	0	0	0.889728	0	5.38103	19.3	0	43.7487	0	25.9862	0	0	0	0	1.41528	20.3554	0	6.94643	27.1739	0	0	0.929609	0	0	6.29018	0	0	0	0.931966	0	0	0
A	G	U	G	U	U	U	A	C	C	U	U	A	A	A	G	G	A	C	C	U	G	U	U	A	U	A	U	G	C	G	C	U	U	G	U	U	C	C	U	G	G	U	G	G	C	U	G	A	A
-1	0	0	0	0	0	0	3.3814	0	0	0	0	17.1414	20.3182	1.57544	0	0	5.68327	0	0	0	0	0	0	20.2922	0	26.1491	0	0	0	0	0	0	0	0	0	0	0	0	0	0	0	0	0	0	0	0	0	30.4096	1.51061
>URINIUY_DN22595_c1_g2::URINIUY_DN22595_c1_g2_i1::g.58::m.58_type:5prime_partial
C	U	A	U	U	G	G	A	A	A	C	A	G	U	A	U	C	C	C	G	C	A	A	A	U	A	U	A	U	U	U	U	A	C	A	A	C	A	G	G	A	A	U	G	U	G	G	G	C	U
0	0	-1	0	0	0	0	0.97336	24.2448	21.8211	0	7.20852	0	0	39.0434	0	0	0	0	0	0	7.4877	26.431	17.2972	0	26.5393	0	17.8068	0	0	0	0	55.0784	0	4.16547	28.2715	0	12.7471	0	0	1.59256	14.2768	0	0	0	0	0	0	0	0
G	A	U	A	A	C	C	U	U	U	G	U	C	A	U	A	G	G	G	C	G	U	U	U	A	U	A	U	A	A	A	A	U	G	U	U	G	U	C	C	U	U	A	C	A	C	C	C	G	A
0	-1	0	-1	4.30351	0	0	0	0	0	0	0	0	43.8495	0	0.949709	0	0	0	0	0	0	0	0	19.5875	0	26.5393	0	23.8581	15.0209	54.3125	28.3354	0	0	0	0	0	0	0	0	0	0	4.93869	0	4.88272	0	0	0	0	9.43187
>URINIUY_DN25963_c5_g1::URINIUY_DN25963_c5_g1_i2::g.59::m.59_type:5prime_partial
U	C	A	A	A	A	C	U	G	A	A	A	U	C	A	G	C	A	A	U	A	A	U	G	U	C	C	U	U	A	U	U	U	C	U	U	G	G	A	G	C	C	U	U	G	A	U	C	U	U
0	0	-1	-1	25.9273	39.707	0	0	0	1.57373	23.5017	17.5709	0	0	13.4306	0	0	8.69224	10.7797	0	60.5173	27.0463	0	0	0	0	0	0	0	69.1891	0	0	0	0	0	0	0	0	1.20196	0	0	0	0	0	0	1.2096	0	0	0	0
A	G	U	U	U	U	G	A	C	U	U	U	A	G	U	C	G	U	U	A	U	U	A	C	A	G	G	A	A	U	A	A	A	G	A	A	C	C	U	C	G	G	A	A	C	U	A	G	A	A
-1	0	0	0	0	0	0	12.354	0	0	0	0	1.46578	0	0	0	0	0	0	77.2151	0	0	3.76296	0	1.02665	0	0	51.2716	43.0056	0	12.7526	22.6111	1.92662	0	35.045	4.91195	0	0	0	0	0	0	17.2162	10.7408	0	0	0.911181	0	23.2092	1.51428
>URINIUY_DN25963_c5_g1::URINIUY_DN25963_c5_g1_i3::g.60::m.60_type:complete_len:2
A	U	G	U	U	C	G	A	U	C	U	C	U	U	U	U	U	A	U	C	U	C	U	U	A	U	G	G	U	G	U	U	C	C	A	C	A	U	G	U	G	G	G	G	U	C	A	U	U	U
-1	0	0	0	0	0	0	0.595296	0	0	0	0	0	0	0	0	0	41.184	0	0	0	0	0	0	52.4799	0	0	0	0	0	0	0	0	0	4.57301	0	5.22361	0	0	0	0	0	0	0	0	0	7.41762	0	0	0
U	A	C	A	A	G	C	U	A	G	A	G	A	A	A	A	A	U	A	G	A	G	A	A	U	A	C	C	A	C	A	A	G	G	U	G	U	A	C	A	C	C	C	C	A	G	U	A	A	A
0	-1	0	-1	0.51723	0	0	0	0.705081	0	1.60336	0	33.555	29.2287	13.9059	43.2034	36.1659	0	0.68975	0	2.56224	0	92.8629	50.4338	0	5.02351	0	0	5.48639	0	25.711	0.684014	0	0	0	0	0	5.22361	0	6.91438	0	0	0	0	1.80414	0	0	16.8125	31.2947	18.9433
>URINIUY_DN25930_c0_g5::URINIUY_DN25930_c0_g5_i1::g.61::m.61_type:5prime_partial
C	U	G	U	U	U	G	U	A	G	A	C	U	G	C	U	U	G	C	A	G	C	A	U	U	A	C	A	C	G	A	A	A	A	U	U	A	U	C	G	A	G	A	U	G	U	G	C	G	C
0	0	0	0	0	0	0	0	45.0512	0	0.846075	0	0	0	0	0	0	0	0	5.44255	0	0	5.35731	0	0	112.825	0	4.84859	0	0	1.35115	16.5065	37.6882	17.0167	0	0	49.9843	0	0	0	0.973365	0	1.17681	0	0	0	0	0	0	0
G	A	C	A	A	A	C	A	U	C	U	G	A	C	G	A	A	C	G	U	C	G	U	A	A	U	G	U	G	C	U	U	U	U	A	A	U	A	G	C	U	C	U	A	C	A	C	G	C	G
0	-1	0	-1	25.7471	5.46073	0	28.8154	0	0	0	0	7.4245	0	0	34.7997	5.44094	0	0	0	0	0	0	31.5749	29.1197	0	0	0	0	0	0	0	0	0	33.5437	59.0471	0	0.583248	0	0	0	0	0	3.63439	0	5.26966	0	0	0	0
>URINIUY_DN25930_c0_g5::URINIUY_DN25930_c0_g5_i2::g.62::m.62_type:5prime_partial
C	U	G	U	U	U	G	U	A	G	A	C	U	G	C	U	U	G	C	A	G	C	A	U	U	A	C	A	C	G	A	A	A	A	U	U	A	U	C	G	A	G	A	U	G	U	G	C	G	C
0	0	0	0	0	0	0	0	45.0512	0	0.846075	0	0	0	0	0	0	0	0	5.44255	0	0	5.35731	0	0	112.825	0	4.84859	0	0	1.35115	16.5065	37.6882	17.0167	0	0	49.9843	0	0	0	0.973365	0	1.17681	0	0	0	0	0	0	0
G	A	C	A	A	A	C	A	U	C	U	G	A	C	G	A	A	C	G	U	C	G	U	A	A	U	G	U	G	C	U	U	U	U	A	A	U	A	G	C	U	C	U	A	C	A	C	G	C	G
0	-1	0	-1	25.7471	5.46073	0	28.8154	0	0	0	0	7.4245	0	0	34.7997	5.44094	0	0	0	0	0	0	31.5749	29.1197	0	0	0	0	0	0	0	0	0	33.5437	59.0471	0	0.583248	0	0	0	0	0	3.63439	0	5.26966	0	0	0	0
>URINIUY_DN25930_c0_g6::URINIUY_DN25930_c0_g6_i2::g.63::m.63_type:3prime_partial
A	U	G	U	C	U	C	U	G	U	G	C	G	C	A	C	A	G	A	U	C	G	U	A	G	C	G	C	C	G	C	A	C	C	U	G	C	G	C	A	U	G	U	U	G	C	G	G	C	G
-1	0	0	0	0	0	0	0	0	0	0	0	0	0	5.5605	0	7.91328	0	0.548749	0	0	0	0	60.5742	0	0	0	0	0	0	0	7.01932	0	0	0	0	0	0	0	3.55932	0	0	0	0	0	0	0	0	0	0
U	A	C	A	G	A	G	A	C	A	C	G	C	G	U	G	U	C	U	A	G	C	A	U	C	G	C	G	G	C	G	U	G	G	A	C	G	C	G	U	A	C	A	A	C	G	C	C	G	C
0	-1	0	-1	0	1.44019	0	8.35003	0	5.5605	0	0	0	0	0	0	0	0	0	1.02002	0	0	47.7194	0	0	0	0	0	0	0	0	0	0	0	8.33949	0	0	0	0	0	5.95492	0	30.8948	5.52473	0	0	0	0	0	0
>URINIUY_DN25930_c0_g6::URINIUY_DN25930_c0_g6_i2::g.64::m.64_type:complete_len:1
A	U	G	U	C	C	C	U	G	C	A	G	G	C	G	G	U	A	G	A	C	A	A	C	G	G	G	C	A	G	C	G	C	G	C	U	C	C	A	C	A	G	C	A	C	G	C	A	A	G
-1	0	0	0	0	0	0	0	0	0	7.55489	0	0	0	0	0	0	87.5233	0	0.74491	0	4.5429	25.3982	0	0	0	0	0	7.56425	0	0	0	0	0	0	0	0	0	4.50343	0	8.86952	0	0	9.06088	0	0	0	4.56915	42.7843	0
U	A	C	A	G	G	G	A	C	G	U	C	C	G	C	C	A	U	C	U	G	U	U	G	C	C	C	G	U	C	G	C	G	C	G	A	G	G	U	G	U	C	G	U	G	C	G	U	U	C
0	-1	0	-1	0	0	0	7.93372	0	0	0	0	0	0	0	0	25.9612	0	0	0	0	0	0	0	0	0	0	0	0	0	0	0	0	0	0	1.06464	0	0	0	0	0	0	0	0	0	0	0	0	0	0
>URINIUY_DN5592_c0_g1::URINIUY_DN5592_c0_g1_i1::g.65::m.65_type:internal_len:108
A	A	C	G	U	U	G	A	U	U	U	A	G	A	A	A	A	A	A	C	A	A	U	G	U	C	U	A	A	U	G	U	U	G	C	U	U	C	G	A	G	C	U	C	U	A	U	A	A	U
-1	-1	0	0	0	0	0	1.23192	0	0	0	64.291	0	0.945044	29.2988	17.2415	28.1978	21.09	18.7811	0	5.05703	14.3345	0	0	0	0	0	26.9815	30.5235	0	0	0	0	0	0	0	0	0	0	1.26798	0	0	0	0	0	21.3857	0	47.3984	34.3148	0
U	U	G	C	A	A	C	U	A	A	A	U	C	U	U	U	U	U	U	G	U	U	A	C	A	G	A	U	U	A	C	A	A	C	G	A	A	G	C	U	C	G	A	G	A	U	A	U	U	A
0	0	0	0	12.507	7.98478	0	0	14.361	51.5054	31.907	0	0	0	0	0	0	0	0	0	0	0	3.20894	0	0.925042	0	175.371	0	0	5.87244	0	17.8047	4.20274	0	0	35.5769	1.08478	0	0	0	0	0	0.968211	0	47.5348	0	51.095	0	0	24.3635
>URINIUY_DN23096_c0_g1::URINIUY_DN23096_c0_g1_i1::g.66::m.66_type:5prime_partial
G	C	U	A	C	A	A	U	G	U	C	U	G	U	C	A	C	C	G	U	A	U	C	U	U	U	G	A	C	U	G	C	C	C	U	C	A	A	A	U	U	G	G	U	G	G	G	G	U	U
0	0	0	-1	0	4.92425	20.1895	0	0	0	0	0	0	0	0	10.4903	0	0	0	0	32.9314	0	0	0	0	0	0	1.70614	0	0	0	0	0	0	0	0	11.5373	22.2228	18.7353	0	0	0	0	0	0	0	0	0	0	0
C	G	A	U	G	U	U	A	C	A	G	A	C	A	G	U	G	G	C	A	U	A	G	A	A	A	C	U	G	A	C	G	G	G	A	G	U	U	U	A	A	C	C	A	C	C	C	C	A	A
0	0	-1	0	0	0	0	3.20894	0	0.886652	0	10.6756	0	2.27766	0	0	0	0	0	33.9959	0	0.756369	0	42.3482	13.2685	8.73962	0	0	0	9.7412	0	0	0	0	2.34856	0	0	0	0	13.2996	7.97578	0	0	6.45784	0	0	0	0	31.0448	1.31505
>URINIUY_DN21468_c0_g1::URINIUY_DN21468_c0_g1_i1::g.67::m.67_type:5prime_partial
G	A	G	C	C	G	C	U	A	A	C	U	U	A	C	A	A	A	U	C	G	A	G	U	A	A	A	A	C	U	A	C	A	G	A	A	U	U	C	U	U	U	U	A	C	A	A	A	A	U
0	-1	0	0	0	0	0	0	49.4131	48.4874	0	0	0	59.8993	0	4.52335	30.5366	12.8426	0	0	0	1.01011	0	0	41.5333	31.0456	17.9239	29.9025	0	0	39.8082	0	6.45771	0	0.975029	22.563	0	0	0	0	0	0	0	62.4928	0	3.87094	31.723	16.5489	23.5508	0
C	U	C	G	G	C	G	A	U	U	G	A	A	U	G	U	U	U	A	G	C	U	C	A	U	U	U	U	G	A	U	G	U	C	U	U	A	A	G	A	A	A	A	U	G	U	U	U	U	A
0	0	0	0	0	0	0	90.0588	0	0	0	87.9338	32.8757	0	0	0	0	0	0.783552	0	0	0	0	67.5906	0	0	0	0	0	57.7315	0	0	0	0	0	0	14.3033	1.17003	0	38.3287	16.8385	50.5107	31.1689	0	0	0	0	0	0	32.0748
>URINIUY_DN21468_c0_g1::URINIUY_DN21468_c0_g1_i2::g.68::m.68_type:5prime_partial
G	A	G	C	C	G	C	U	A	A	C	U	U	A	C	A	A	A	U	C	G	A	G	U	A	A	A	A	C	U	A	C	A	G	A	A	U	U	C	U	U	U	U	A	C	A	A	A	A	U
0	-1	0	0	0	0	0	0	49.4131	48.4874	0	0	0	59.8993	0	4.52335	30.5366	12.8426	0	0	0	1.01011	0	0	41.5333	31.0456	17.9239	29.9025	0	0	39.8082	0	6.45771	0	0.975029	22.563	0	0	0	0	0	0	0	62.4928	0	3.87094	31.723	16.5489	23.5508	0
C	U	C	G	G	C	G	A	U	U	G	A	A	U	G	U	U	U	A	G	C	U	C	A	U	U	U	U	G	A	U	G	U	C	U	U	A	A	G	A	A	A	A	U	G	U	U	U	U	A
0	0	0	0	0	0	0	90.0588	0	0	0	87.9338	32.8757	0	0	0	0	0	0.783552	0	0	0	0	67.5906	0	0	0	0	0	57.7315	0	0	0	0	0	0	14.3033	1.17003	0	38.3287	16.8385	50.5107	31.1689	0	0	0	0	0	0	32.0748
>URINIUY_DN21476_c0_g1::URINIUY_DN21476_c0_g1_i1::g.69::m.69_type:5prime_partial
U	C	A	G	G	U	C	U	C	U	C	C	C	C	G	G	A	G	A	U	C	C	U	G	G	A	G	G	A	G	U	U	C	C	A	G	C	A	C	U	U	C	U	G	G	A	G	C	G	A
0	0	-1	0	0	0	0	0	0	0	0	0	0	0	0	0	2.03374	0	0.747926	0	0	0	0	0	0	1.46436	0	0	2.06059	0	0	0	0	0	5.45443	0	0	8.8486	0	0	0	0	0	0	0	1.55507	0	0	0	0.862807
A	G	U	C	C	A	G	A	G	A	G	G	G	G	C	C	U	C	U	A	G	G	A	C	C	U	C	C	U	C	A	A	G	G	U	C	G	U	G	A	A	G	A	C	C	U	C	G	C	U
-1	0	0	0	0	1.03893	0	1.69362	0	1.81515	0	0	0	0	0	0	0	0	0	1.12086	0	0	6.20033	0	0	0	0	0	0	0	27.9467	0.989404	0	0	0	0	0	0	0	48.9293	1.54547	0	6.60499	0	0	0	0	0	0	0
>URINIUY_DN21412_c0_g1::URINIUY_DN21412_c0_g1_i2::g.70::m.70_type:5prime_partial
U	C	C	A	U	C	G	A	G	A	U	C	A	U	U	A	A	C	G	U	U	G	C	G	C	C	A	A	A	U	C	U	C	G	G	A	G	U	C	U	G	U	G	U	C	A	U	G	A	U
0	0	0	-1	0	0	0	0.920272	0	0.902036	0	0	8.58488	0	0	95.5536	23.5981	0	0	0	0	0	0	0	0	0	6.92463	20.1264	19.199	0	0	0	0	0	0	1.80294	0	0	0	0	0	0	0	0	0	7.20873	0	0	1.90294	0
A	G	G	U	A	G	C	U	C	U	A	G	U	A	A	U	U	G	C	A	A	C	G	C	G	G	U	U	U	A	G	A	G	C	C	U	C	A	G	A	C	A	C	A	G	U	A	C	U	A
-1	0	0	0	0.742615	0	0	0	0	0	1.2919	0	0	17.5069	113.681	0	0	0	0	29.0021	4.48441	0	0	0	0	0	0	0	0	1.23875	0	1.68251	0	0	0	0	0	0.952188	0	5.8991	0	7.21257	0	3.30084	0	0	8.26209	0	0	22.2957
>URINIUY_DN18839_c0_g1::URINIUY_DN18839_c0_g1_i1::g.71::m.71_type:5prime_partial
U	U	A	C	G	G	U	U	U	G	C	U	A	A	A	G	A	G	G	U	A	G	A	G	U	C	A	A	U	A	U	U	U	G	G	A	G	A	G	G	C	G	A	U	G	G	U	C	A	U
0	0	-1	0	0	0	0	0	0	0	0	0	49.492	37.1768	30.4588	0	1.87852	0	0	0	46.03	0	1.42089	0	0	0	7.70424	10.0962	0	50.0557	0	0	0	0	0	1.32308	0	1.84975	0	0	0	0	0.718622	0	0	0	0	0	8.31515	0
A	A	U	G	C	C	A	A	A	C	G	A	U	U	U	C	U	C	C	A	U	C	U	C	A	G	U	U	A	U	A	A	A	C	C	U	C	U	C	C	G	C	U	A	C	C	A	G	U	A
-1	-1	0	0	0	0	19.6041	17.7061	6.71717	0	0	99.2121	0	0	0	0	0	0	0	35.9368	0	0	0	0	1.18982	0	0	0	31.6567	0	18.8708	21.6727	5.34475	0	0	0	0	0	0	0	0	0	0	3.77135	0	0	1.62519	0	0	11.5103
>URINIUY_DN13184_c0_g1::URINIUY_DN13184_c0_g1_i1::g.72::m.72_type:5prime_partial
A	C	G	A	C	U	U	U	G	C	C	G	U	C	A	C	C	G	U	U	C	A	A	C	C	U	G	A	U	U	C	C	C	A	C	U	G	C	G	U	C	U	G	G	G	C	U	G	G	G
-1	0	0	-1	0	0	0	0	0	0	0	0	0	0	11.7491	0	0	0	0	0	0	6.16949	18.3572	0	0	0	0	1.79263	0	0	0	0	0	5.90026	0	0	0	0	0	0	0	0	0	0	0	0	0	0	0	0
U	G	C	U	G	A	A	A	C	G	G	C	A	G	U	G	G	C	A	A	G	U	U	G	G	A	C	U	A	A	G	G	G	U	G	A	C	G	C	A	G	A	C	C	C	G	A	C	C	C
0	0	0	0	0	35.4651	22.792	6.42588	0	0	0	0	2.07288	0	0	0	0	0	17.0006	1.37453	0	0	0	0	0	13.4991	0	0	14.7503	1.55526	0	0	0	0	0	6.66251	0	0	0	1.61903	0	7.39334	0	0	0	0	6.83811	0	0	0
>URINIUY_DN24293_c4_g4::URINIUY_DN24293_c4_g4_i3::g.73::m.73_type:5prime_partial
A	A	A	G	U	A	G	A	A	G	U	A	A	A	G	A	A	A	U	U	A	G	U	A	A	G	G	U	G	G	C	A	U	C	A	G	A	A	A	A	U	A	A	U	A	A	G	U	U	C
-1	-1	-1	0	0	53.3997	0	0.953931	47.4358	0	0	40.1863	35.4392	24.289	0	1.03503	25.4057	13.8615	0	0	113.208	0	0	49.5305	55.2902	0	0	0	0	0	0	4.13174	0	0	21.6571	0	1.08119	36.8705	21.2635	15.6554	0	43.322	24.6559	0	55.1953	60.6406	0	0	0	0
U	U	U	C	A	U	C	U	U	C	A	U	U	U	C	U	U	U	A	A	U	C	A	U	U	C	C	A	C	C	G	U	A	G	U	C	U	U	U	U	A	U	U	A	U	U	C	A	A	G
0	0	0	0	34.2804	0	0	0	0	0	75.3393	0	0	0	0	0	0	0	23.7248	54.0231	0	0	102.706	0	0	0	0	5.97835	0	0	0	0	1.52053	0	0	0	0	0	0	0	71.28	0	0	37.5349	0	0	0	34.3313	0.961366	0
>URINIUY_DN24245_c8_g1::URINIUY_DN24245_c8_g1_i1::g.74::m.74_type:5prime_partial
U	A	C	G	A	C	G	C	U	G	A	G	A	C	G	G	G	A	U	C	A	A	A	U	C	C	A	C	G	U	U	U	G	G	C	C	G	C	C	A	A	C	C	G	G	C	U	G	A	A
0	-1	0	0	1.3669	0	0	0	0	0	2.88614	0	1.43645	0	0	0	0	1.02706	0	0	11.1846	12.6533	18.4771	0	0	0	3.04792	0	0	0	0	0	0	0	0	0	0	0	0	6.80666	20.0512	0	0	0	0	0	0	0	1.78064	32.6327
A	U	G	C	U	G	C	G	A	C	U	C	U	G	C	C	C	U	A	G	U	U	U	A	G	G	U	G	C	A	A	A	C	C	G	G	C	G	G	U	U	G	G	C	C	G	A	C	U	U
-1	0	0	0	0	0	0	0	13.9594	0	0	0	0	0	0	0	0	0	1.06704	0	0	0	0	0.63162	0	0	0	0	0	31.5092	17.7324	5.40481	0	0	0	0	0	0	0	0	0	0	0	0	0	0	13.0132	0	0	0
>URINIUY_DN24245_c9_g2::URINIUY_DN24245_c9_g2_i1::g.75::m.75_type:5prime_partial
G	C	G	G	G	G	U	A	C	A	A	C	G	A	G	G	C	A	C	A	A	C	U	C	C	U	G	G	C	G	U	U	A	A	G	C	G	A	A	G	A	A	A	U	G	C	G	G	C	A
0	0	0	0	0	0	0	38.7419	0	4.06224	27.9378	0	0	1.65935	0	0	0	4.16768	0	5.19718	33.2399	0	0	0	0	0	0	0	0	0	0	0	102.84	43.5595	0	0	0	0.947032	31.6397	0	1.39511	20.8241	14.0562	0	0	0	0	0	0	12.1444
C	G	C	C	C	C	A	U	G	U	U	G	C	U	C	C	G	U	G	U	U	G	A	G	G	A	C	C	G	C	A	A	U	U	C	G	C	U	U	C	U	U	U	A	C	G	C	C	G	U
0	0	0	0	0	0	31.6324	0	0	0	0	0	0	0	0	0	0	0	0	0	0	0	2.80575	0	0	10.0259	0	0	0	0	36.7784	64.3281	0	0	0	0	0	0	0	0	0	0	0	5.01621	0	0	0	0	0	0
>URINIUY_DN17232_c0_g1::URINIUY_DN17232_c0_g1_i1::g.76::m.76_type:internal_len:1
U	U	G	A	U	U	A	U	U	U	U	G	U	U	A	A	A	A	A	U	G	U	U	U	G	A	C	A	C	G	U	U	A	A	A	G	A	A	G	U	U	U	G	G	A	C	U	G	C	A
0	0	0	-1	0	0	62.0136	0	0	0	0	0	0	0	89.3647	24.2443	19.6322	29.2271	14.8234	0	0	0	0	0	0	1.69591	0	6.78674	0	0	0	0	104.587	29.5412	26.0257	0	1.06878	32.0695	0	0	0	0	0	0	0.938377	0	0	0	0	7.91447
A	A	C	U	A	A	U	A	A	A	A	C	A	A	U	U	U	U	U	A	C	A	A	A	C	U	G	U	G	C	A	A	U	U	U	C	U	U	C	A	A	A	C	C	U	G	A	C	G	U
-1	-1	0	0	25.8741	46.2426	0	20.1541	19.5277	22.5233	6.27093	0	33.8029	59.4707	0	0	0	0	0	3.80256	0	24.768	12.5702	12.574	0	0	0	0	0	0	36.5604	58.9837	0	0	0	0	0	0	0	31.3584	21.9162	3.34249	0	0	0	0	7.51874	0	0	0
>URINIUY_DN17232_c0_g1::URINIUY_DN17232_c0_g1_i1::g.77::m.77_type:complete_len:1
A	U	G	A	A	U	U	U	G	U	C	U	U	C	C	A	U	A	A	A	A	U	G	U	C	U	U	C	C	A	G	G	C	A	G	A	A	G	U	A	U	G	G	G	U	U	U	G	A	U
-1	0	0	-1	10.2233	0	0	0	0	0	0	0	0	0	0	2.97005	0	44.401	62.4923	12.8094	21.7132	0	0	0	0	0	0	0	0	6.97289	0	0	0	6.38729	0	1.28781	45.0238	0	0	27.0513	0	0	0	0	0	0	0	0	1.05518	0
U	A	C	U	U	A	A	A	C	A	G	A	A	G	G	U	A	U	U	U	U	A	C	A	G	A	A	G	G	U	C	C	G	U	C	U	U	C	A	U	A	C	C	C	A	A	A	C	U	A
0	-1	0	0	0	14.5764	26.4397	4.53944	0	1.3692	0	42.2698	0.589231	0	0	0	45.8713	0	0	0	0	3.45047	0	1.30375	0	42.2698	0.92949	0	0	0	0	0	0	0	0	0	0	0	57.9736	0	2.57518	0	0	0	27.1613	11.388	13.6786	0	0	9.02564
>URINIUY_DN17232_c0_g1::URINIUY_DN17232_c0_g1_i2::g.78::m.78_type:5prime_partial
U	U	G	A	U	U	A	U	U	U	U	G	U	U	A	A	A	A	A	U	G	U	U	U	G	A	C	A	C	G	U	U	A	A	A	G	A	A	G	U	U	U	G	G	A	C	U	G	C	A
0	0	0	-1	0	0	62.0136	0	0	0	0	0	0	0	89.3647	24.2443	19.6322	29.2271	14.8234	0	0	0	0	0	0	1.69591	0	6.78674	0	0	0	0	104.587	29.5412	26.0257	0	1.06878	32.0695	0	0	0	0	0	0	0.938377	0	0	0	0	7.91447
A	A	C	U	A	A	U	A	A	A	A	C	A	A	U	U	U	U	U	A	C	A	A	A	C	U	G	U	G	C	A	A	U	U	U	C	U	U	C	A	A	A	C	C	U	G	A	C	G	U
-1	-1	0	0	25.8741	46.2426	0	20.1541	19.5277	22.5233	6.27093	0	33.8029	59.4707	0	0	0	0	0	3.80256	0	24.768	12.5702	12.574	0	0	0	0	0	0	36.5604	58.9837	0	0	0	0	0	0	0	31.3584	21.9162	3.34249	0	0	0	0	7.51874	0	0	0
>URINIUY_DN23829_c15_g1::URINIUY_DN23829_c15_g1_i1::g.79::m.79_type:5prime_parti
G	U	U	G	C	G	U	A	U	U	U	U	C	A	U	C	A	A	A	U	A	U	G	G	U	U	A	A	U	A	U	G	G	A	C	G	A	C	A	G	U	A	C	U	G	U	U	U	G	U
0	0	0	0	0	0	0	28.4229	0	0	0	0	0	5.48204	0	0	16.3368	11.3982	18.5339	0	25.4863	0	0	0	0	0	71.6169	20.9545	0	42.3576	0	0	0	0.605713	0	0	1.1274	0	10.731	0	0	60.0273	0	0	0	0	0	0	0	0
C	A	A	C	G	C	A	U	A	A	A	A	G	U	A	G	U	U	U	A	U	A	C	C	A	A	U	U	A	U	A	C	C	U	G	C	U	G	U	C	A	U	G	A	C	A	A	A	C	A
0	-1	-1	0	0	0	45.1593	0	18.3819	26.3954	14.4279	1.98029	0	0	1.19723	0	0	0	0	41.7131	0	3.25286	0	0	19.8969	102.838	0	0	39.8246	0	2.46043	0	0	0	0	0	0	0	0	0	60.0273	0	0	7.49686	0	16.3543	28.8368	4.67331	0	3.33379
>URINIUY_DN19493_c0_g1::URINIUY_DN19493_c0_g1_i1::g.80::m.80_type:5prime_partial
A	U	C	G	A	U	G	A	A	A	A	G	C	C	G	C	U	U	A	U	C	C	C	U	G	U	U	A	C	A	U	C	C	G	A	U	G	C	C	C	A	U	C	U	C	A	G	C	A	A
-1	0	0	0	0.450517	0	0	2.17832	11.826	26.7661	38.3023	0	0	0	0	0	0	0	45.9521	0	0	0	0	0	0	0	0	90.9722	0	3.10929	0	0	0	0	0.805882	0	0	0	0	0	3.37935	0	0	0	0	15.7636	0	0	7.08159	17.885
U	A	G	C	U	A	C	U	U	U	U	C	G	G	C	G	A	A	U	A	G	G	G	A	C	A	A	U	G	U	A	G	G	C	U	A	C	G	G	G	U	A	G	A	G	U	C	G	U	U
0	-1	0	0	0	5.72843	0	0	0	0	0	0	0	0	0	0	65.7823	45.5344	0	0.620426	0	0	0	11.8929	0	48.4033	21.6489	0	0	0	0.998811	0	0	0	0	3.75617	0	0	0	0	0	0.977176	0	3.03805	0	0	0	0	0	0
>URINIUY_DN19493_c0_g1::URINIUY_DN19493_c0_g1_i1::g.81::m.81_type:complete_len:1
A	U	G	G	G	U	U	C	U	G	C	C	A	G	U	G	A	U	U	U	A	A	U	A	U	C	G	U	C	U	A	C	C	U	U	U	U	C	A	U	C	U	A	C	U	U	C	U	G	C
-1	0	0	0	0	0	0	0	0	0	0	0	10.5625	0	0	0	1.47788	0	0	0	39.7591	22.7718	0	34.007	0	0	0	0	0	0	26.8416	0	0	0	0	0	0	0	6.1596	0	0	0	25.3126	0	0	0	0	0	0	0
U	A	C	C	C	A	A	G	A	C	G	G	U	C	A	C	U	A	A	A	U	U	A	U	A	G	C	A	G	A	U	G	G	A	A	A	A	G	U	A	G	A	U	G	A	A	G	A	C	G
0	-1	0	0	0	35.224	1.02151	0	8.50548	0	0	0	0	0	10.0322	0	0	11.301	27.088	97.527	0	0	43.3646	0	0.824668	0	0	0.739616	0	51.7219	0	0	0	45.6532	25.1948	12.5083	2.17832	0	0	0.593705	0	59.9997	0	0	49.5262	1.28781	0	7.03905	0	0
>URINIUY_DN19460_c0_g1::URINIUY_DN19460_c0_g1_i1::g.82::m.82_type:5prime_partial
U	C	G	U	U	U	C	A	C	C	G	A	G	U	G	U	U	A	U	C	C	U	U	C	G	C	C	G	G	C	A	U	C	U	C	U	A	U	A	U	U	C	G	C	C	A	A	G	C	A
0	0	0	0	0	0	0	8.42079	0	0	0	1.20757	0	0	0	0	0	55.3014	0	0	0	0	0	0	0	0	0	0	0	0	4.91589	0	0	0	0	0	24.0289	0	29.3536	0	0	0	0	0	0	7.70734	26.2876	0	0	4.51447
A	G	C	A	A	A	G	U	G	G	C	U	C	A	C	A	A	U	A	G	G	A	A	G	C	G	G	C	C	G	U	A	G	A	G	A	U	A	U	A	A	G	C	G	G	U	U	C	G	U
-1	0	0	-1	16.0843	2.10988	0	0	0	0	0	0	0	8.22719	0	43.0963	38.209	0	0.64644	0	0	27.6876	1.2126	0	0	0	0	0	0	0	0	0.670058	0	1.04683	0	38.2929	0	35.6874	0	16.6902	1.03519	0	0	0	0	0	0	0	0	0
>URINIUY_DN25138_c5_g1::URINIUY_DN25138_c5_g1_i1::g.83::m.83_type:complete_len:2
A	U	G	A	G	U	G	U	G	C	C	A	A	C	A	G	U	U	A	A	A	U	C	G	G	A	U	C	C	A	G	A	G	G	U	G	G	U	C	C	U	C	C	A	G	A	C	A	C	A
-1	0	0	-1	0	0	0	0	0	0	0	5.69354	18.6335	0	15.0764	0	0	0	62.8327	30.942	12.4902	0	0	0	0	0.89893	0	0	0	4.37527	0	2.30199	0	0	0	0	0	0	0	0	0	0	0	7.56301	0	1.5679	0	5.12093	0	6.00591
U	A	C	U	C	A	C	A	C	G	G	U	U	G	U	C	A	A	U	U	U	A	G	C	C	U	A	G	G	U	C	U	C	C	A	C	C	A	G	G	A	G	G	U	C	U	G	U	G	U
0	-1	0	0	0	6.39851	0	6.02472	0	0	0	0	0	0	0	0	32.537	44.2265	0	0	0	1.01315	0	0	0	0	0.695218	0	0	0	0	0	0	0	5.96117	0	0	1.1391	0	0	1.38449	0	0	0	0	0	0	0	0	0
>URINIUY_DN25138_c5_g1::URINIUY_DN25138_c5_g1_i1::g.84::m.84_type:5prime_partial
C	G	U	A	G	U	A	A	U	G	G	U	U	C	A	A	G	U	U	U	C	G	C	A	A	G	A	U	G	C	A	U	C	G	A	G	U	U	U	C	A	A	A	U	C	G	G	U	G	A
0	0	0	-1	0	0	57.3511	21.9462	0	0	0	0	0	0	6.85499	26.8678	0	0	0	0	0	0	0	5.20684	44.766	0	1.32166	0	0	0	2.23695	0	0	0	0.961823	0	0	0	0	0	7.9357	18.8497	16.8618	0	0	0	0	0	0	3.00736
G	C	A	U	C	A	U	U	A	C	C	A	A	G	U	U	C	A	A	A	G	C	G	U	U	C	U	A	C	G	U	A	G	C	U	C	A	A	A	G	U	U	U	A	G	C	C	A	C	U
0	0	-1	0	0	108.624	0	0	3.27266	0	0	15.4131	1.93903	0	0	0	0	36.1158	19.7866	1.16848	0	0	0	0	0	0	0	2.03841	0	0	0	0.758585	0	0	0	0	30.6339	17.5207	1.49978	0	0	0	0	0.670567	0	0	0	11.3681	0	0
>URINIUY_DN25138_c5_g1::URINIUY_DN25138_c5_g1_i1::g.85::m.85_type:5prime_partial
U	G	C	G	U	A	G	U	A	A	U	G	G	U	U	C	A	A	G	U	U	U	C	G	C	A	A	G	A	U	G	C	A	U	C	G	A	G	U	U	U	C	A	A	A	U	C	G	G	U
0	0	0	0	0	63.5799	0	0	57.3511	21.9462	0	0	0	0	0	0	6.85499	26.8678	0	0	0	0	0	0	0	5.20684	44.766	0	1.32166	0	0	0	2.23695	0	0	0	0.961823	0	0	0	0	0	7.9357	18.8497	16.8618	0	0	0	0	0
A	C	G	C	A	U	C	A	U	U	A	C	C	A	A	G	U	U	C	A	A	A	G	C	G	U	U	C	U	A	C	G	U	A	G	C	U	C	A	A	A	G	U	U	U	A	G	C	C	A
-1	0	0	0	59.1412	0	0	108.624	0	0	3.27266	0	0	15.4131	1.93903	0	0	0	0	36.1158	19.7866	1.16848	0	0	0	0	0	0	0	2.03841	0	0	0	0.758585	0	0	0	0	30.6339	17.5207	1.49978	0	0	0	0	0.670567	0	0	0	11.3681
>URINIUY_DN25138_c5_g1::URINIUY_DN25138_c5_g1_i1::g.86::m.86_type:3prime_partial
A	U	G	U	U	U	A	C	C	A	A	U	C	A	C	A	U	C	G	C	U	A	U	C	A	U	U	G	G	U	U	G	U	A	U	C	A	A	A	C	A	C	A	G	U	C	U	G	G	C
-1	0	0	0	0	0	53.1868	0	0	7.9829	10.0719	0	0	9.38296	0	3.88504	0	0	0	0	0	30.7536	0	0	9.61211	0	0	0	0	0	0	0	0	22.8734	0	0	13.8571	10.6687	27.7649	0	4.7826	0	6.41207	0	0	0	0	0	0	0
U	A	C	A	A	A	U	G	G	U	U	A	G	U	G	U	A	G	C	G	A	U	A	G	U	A	A	C	C	A	A	C	A	U	A	G	U	U	U	G	U	G	U	C	A	G	A	C	C	G
0	-1	0	-1	34.8644	52.4641	0	0	0	0	0	1.80457	0	0	0	0	0.693664	0	0	0	77.559	0	1.22817	0	0	10.2225	5.54853	0	0	28.3922	3.38646	0	46.1502	0	1.23758	0	0	0	0	0	0	0	0	0	1.41387	0	9.42172	0	0	0
>URINIUY_DN22301_c0_g1::URINIUY_DN22301_c0_g1_i2::g.87::m.87_type:complete_len:2
A	U	G	U	G	G	U	U	A	A	U	A	U	G	G	U	C	G	A	C	A	G	U	G	U	U	G	U	U	U	G	U	G	U	A	U	G	G	A	C	C	U	G	A	U	U	A	U	U	U
-1	0	0	0	0	0	0	0	71.6169	20.9545	0	35.8963	0	0	0	0	0	0	0.695928	0	10.782	0	0	0	0	0	0	0	0	0	0	0	0	0	21.9494	0	0	0	0.681954	0	0	0	0	1.61482	0	0	62.0136	0	0	0
U	A	C	A	C	C	A	A	U	U	A	U	A	C	C	A	G	C	U	G	U	C	A	C	A	A	C	A	A	A	C	A	C	A	U	A	C	C	U	G	G	A	C	U	A	A	U	A	A	A
0	-1	0	-1	0	0	20.6928	102.838	0	0	39.8246	0	3.9859	0	0	0.651518	0	0	0	0	0	0	8.20042	0	18.6404	4.52979	0	16.2769	30.934	4.67331	0	3.33379	0	57.4897	0	2.75814	0	0	0	0	0	14.0391	0	0	24.1199	46.2426	0	12.7762	23.4333	29.6819
>URINIUY_DN3116_c0_g1::URINIUY_DN3116_c0_g1_i1::g.88::m.88_type:5prime_partial_l
A	A	A	U	U	C	G	U	C	A	U	G	A	A	G	C	A	U	C	U	A	G	G	U	G	U	A	U	G	G	G	U	A	C	C	A	C	A	G	A	A	A	G	A	C	G	A	G	U	C
-1	-1	-1	0	0	0	0	0	0	9.52706	0	0	3.31573	15.8566	0	0	3.89662	0	0	0	36.8538	0	0	0	0	0	20.4613	0	0	0	0	0	37.8996	0	0	7.39076	0	10.2871	0	0.946536	29.8645	28.9942	0	1.07561	0	0	1.9952	0	0	0
U	U	U	A	A	G	C	A	G	U	A	C	U	U	C	G	U	A	G	A	U	C	C	A	C	A	U	A	C	C	C	A	U	G	G	U	G	U	C	U	U	U	C	U	G	C	U	C	A	G
0	0	0	-1	1.28182	0	0	3.19321	0	0	5.71206	0	0	0	0	0	0	0.691387	0	48.1816	0	0	0	3.6644	0	50.6689	0	3.03871	0	0	0	52.7592	0	0	0	0	0	0	0	0	0	0	0	0	0	0	0	0	0.693664	0
>URINIUY_DN3116_c0_g1::URINIUY_DN3116_c0_g1_i1::g.89::m.89_type:5prime_partial_l
U	U	A	A	G	U	G	U	A	U	A	U	U	U	U	U	C	U	G	G	U	A	U	U	U	A	C	U	A	U	G	U	G	C	A	U	U	U	A	C	U	A	C	A	A	U	C	C	A	A
0	0	-1	-1	0	0	0	0	19.3697	0	21.8196	0	0	0	0	0	0	0	0	0	0	41.9773	0	0	0	40.8713	0	0	39.4784	0	0	0	0	0	3.27485	0	0	0	42.5061	0	0	45.4714	0	5.23135	20.6165	0	0	0	3.12103	17.0289
A	A	U	U	C	A	C	A	U	A	U	A	A	A	A	A	G	A	C	C	A	U	A	A	A	U	G	A	U	A	C	A	C	G	U	A	A	A	U	G	A	U	G	U	U	A	G	G	U	U
-1	-1	0	0	0	4.07156	0	22.8778	0	29.7505	0	16.9393	24.3339	21.9803	27.8091	1.42891	0	10.2485	0	0	37.3631	0	10.7279	32.8785	60.8606	0	0	53.7739	0	3.32221	0	3.6144	0	0	0	12.569	34.3562	56.7345	0	0	54.1336	0	0	0	0	0.6138	0	0	0	0
>URINIUY_DN24589_c0_g9::URINIUY_DN24589_c0_g9_i1::g.90::m.90_type:internal_len:1
G	A	U	G	C	A	U	U	U	G	A	G	A	A	G	G	A	A	U	U	C	G	U	U	C	A	A	C	U	G	G	U	A	A	A	U	C	G	G	C	A	U	A	C	C	G	A	A	C	U
0	-1	0	0	0	2.49139	0	0	0	0	2.30214	0	1.49899	39.2057	0	0	1.12898	14.2768	0	0	0	0	0	0	0	7.14362	18.9691	0	0	0	0	0	48.6732	45.4848	10.8665	0	0	0	0	0	4.77387	0	42.7667	0	0	0	0.925784	30.5549	0	0
C	U	A	C	G	U	A	A	A	C	U	C	U	U	C	C	U	U	A	A	G	C	A	A	G	U	U	G	A	C	C	A	U	U	U	A	G	C	C	G	U	A	U	G	G	C	U	U	G	A
0	0	-1	0	0	0	19.5036	19.5399	11.3313	0	0	0	0	0	0	0	0	0	12.3962	1.08793	0	0	19.1979	1.4745	0	0	0	0	11.6679	0	0	40.4626	0	0	0	0.881439	0	0	0	0	0	37.3965	0	0	0	0	0	0	0	137.373
>URINIUY_DN24520_c0_g1::URINIUY_DN24520_c0_g1_i1::g.91::m.91_type:5prime_partial
U	U	C	A	A	G	A	A	G	A	A	G	A	A	A	A	U	G	G	U	G	A	C	A	A	A	C	G	A	U	G	A	C	A	G	A	G	U	C	U	A	U	A	C	G	U	C	G	G	A
0	0	0	-1	24.1993	0	1.7706	28.8844	0	1.37538	30.9851	0	1.12877	21.7886	20.7128	16.8924	0	0	0	0	0	2.17969	0	6.68129	25.1091	16.1612	0	0	0.643246	0	0	2.51007	0	8.85667	0	1.32663	0	0	0	0	19.5053	0	40.7962	0	0	0	0	0	0	1.1959
A	A	G	U	U	C	U	U	C	U	U	C	U	U	U	U	A	C	C	A	C	U	G	U	U	U	G	C	U	A	C	U	G	U	C	U	C	A	G	A	U	A	U	G	C	A	G	C	C	U
-1	-1	0	0	0	0	0	0	0	0	0	0	0	0	0	0	5.57747	0	0	10.0391	0	0	0	0	0	0	0	0	0	7.13626	0	0	0	0	0	0	0	0.678196	0	40.6198	0	23.4186	0	0	0	1.41486	0	0	0	0
>URINIUY_DN24520_c5_g3::URINIUY_DN24520_c5_g3_i1::g.92::m.92_type:5prime_partial
U	G	G	U	U	C	A	A	G	A	A	A	A	A	G	G	U	G	A	A	A	A	A	A	A	A	U	U	A	U	A	G	A	G	U	G	U	A	U	A	C	G	C	C	G	G	A	G	A	G
0	0	0	0	0	0	7.19911	25.9593	0	1.71469	19.3919	19.0558	24.1562	34.7313	0	0	0	0	2.12038	15.7346	27.5528	26.4169	18.27	20.5281	26.3295	13.8872	0	0	51.095	0	45.7065	0	0.962004	0	0	0	0	20.2413	0	30.1054	0	0	0	0	0	0	1.89138	0	1.97878	0
A	C	C	A	A	G	U	U	C	U	U	U	U	U	C	C	A	C	U	U	U	U	U	U	U	U	A	A	U	A	U	C	U	C	A	C	A	U	A	U	G	C	G	G	C	C	U	C	U	C
-1	0	0	-1	1.93903	0	0	0	0	0	0	0	0	0	0	0	7.6734	0	0	0	0	0	0	0	0	0	38.556	40.1681	0	21.3857	0	0	0	0	3.27795	0	28.0334	0	29.3131	0	0	0	0	0	0	0	0	0	0	0
>URINIUY_DN24520_c5_g5::URINIUY_DN24520_c5_g5_i4::g.93::m.93_type:complete_len:2
A	U	G	G	G	G	U	U	U	U	A	C	G	U	A	A	C	C	A	U	U	G	A	U	C	U	C	C	A	G	U	U	C	G	A	G	U	A	C	U	G	G	U	U	G	C	C	U	U	U
-1	0	0	0	0	0	0	0	0	0	72.5063	0	0	0	33.4651	46.1384	0	0	3.88009	0	0	0	0.797472	0	0	0	0	0	7.62667	0	0	0	0	0	1.25389	0	0	51.2912	0	0	0	0	0	0	0	0	0	0	0	0
U	A	C	C	C	C	A	A	A	A	U	G	C	A	U	U	G	G	U	A	A	C	U	A	G	A	G	G	U	C	A	A	G	C	U	C	A	U	G	A	C	C	A	A	C	G	G	A	A	A
0	-1	0	0	0	0	28.7266	15.0074	50.9323	28.2459	0	0	0	92.7283	0	0	0	0	0	7.91257	11.9584	0	0	0.826813	0	1.50648	0	0	0	0	26.5746	1.00843	0	0	0	0	67.45	0	0	6.97076	0	0	20.8945	4.80342	0	0	0	50.6636	23.2193	0.744691
>URINIUY_DN24549_c0_g3::URINIUY_DN24549_c0_g3_i1::g.94::m.94_type:5prime_partial
C	C	U	A	A	A	G	U	A	U	U	U	A	A	A	A	C	U	A	U	G	C	C	C	U	G	U	U	U	C	G	G	A	A	C	A	U	G	U	C	U	U	U	U	G	U	C	A	U	U
0	0	0	-1	57.686	28.8031	0	0	32.8451	0	0	0	38.0416	29.7457	20.6021	28.7524	0	0	25.1758	0	0	0	0	0	0	0	0	0	0	0	0	0	1.02058	32.0607	0	4.60356	0	0	0	0	0	0	0	0	0	0	0	8.24635	0	0
G	G	A	U	U	U	C	A	U	A	A	A	U	U	U	U	G	A	U	A	C	G	G	G	A	C	A	A	A	G	C	C	U	U	G	U	A	C	A	G	A	A	A	A	C	A	G	U	A	A
0	0	-1	0	0	0	0	42.4051	0	11.8567	31.5019	68.306	0	0	0	0	0	62.7423	0	3.49058	0	0	0	0	7.4421	0	30.9007	24.9375	1.26625	0	0	0	0	0	0	0	3.27795	0	1.17038	0	54.0702	16.3503	25.667	6.25931	0	1.96034	0	0	11.5765	8.10974
>URINIUY_DN24549_c0_g6::URINIUY_DN24549_c0_g6_i1::g.95::m.95_type:complete_len:2
A	U	G	A	C	G	U	U	A	U	U	A	C	A	A	A	A	C	G	C	U	U	G	G	U	U	C	A	A	C	A	A	A	A	A	A	A	C	U	A	A	A	G	U	G	A	A	A	A	A
-1	0	0	-1	0	0	0	0	67.0519	0	0	101.238	0	4.02578	28.0936	16.186	32.655	0	0	0	0	0	0	0	0	0	0	6.82021	17.9155	0	8.28766	20.0457	17.9655	29.9731	19.5017	23.6966	24.0888	0	0	32.8177	34.0896	35.5152	0	0	0	1.73043	13.3344	28.8593	30.0045	13.1929
U	A	C	U	G	C	A	A	U	A	A	U	G	U	U	U	U	G	C	G	A	A	C	C	A	A	G	U	U	G	U	U	U	U	U	U	U	G	A	U	U	U	C	A	C	U	U	U	U	U
0	-1	0	0	0	0	39.758	48.63	0	29.7924	36.3432	0	0	0	0	0	0	0	0	0	21.5551	5.01942	0	0	18.1874	1.50621	0	0	0	0	0	0	0	0	0	0	0	0	104.966	0	0	0	0	8.526	0	0	0	0	0	0
>URINIUY_DN24549_c0_g6::URINIUY_DN24549_c0_g6_i1::g.96::m.96_type:complete_len:1
A	U	G	U	U	C	A	G	U	U	U	U	G	C	A	G	C	U	U	U	A	A	U	C	A	A	C	U	U	U	A	U	G	U	A	C	A	G	U	U	C	U	G	U	C	A	U	U	A	U
-1	0	0	0	0	0	10.748	0	0	0	0	0	0	0	6.11523	0	0	0	0	0	78.9973	22.4953	0	0	8.58578	13.1652	0	0	0	0	55.2429	0	0	0	21.6104	0	6.3714	0	0	0	0	0	0	0	0	7.58814	0	0	87.817	0
U	A	C	A	A	G	U	C	A	A	A	A	C	G	U	C	G	A	A	A	U	U	A	G	U	U	G	A	A	A	U	A	C	A	U	G	U	C	A	A	G	A	C	A	G	U	A	A	U	A
0	-1	0	-1	1.31747	0	0	0	39.707	22.5567	23.1749	4.35067	0	0	0	0	0	28.6066	21.8081	78.9091	0	0	1.09641	0	0	0	0	22.5674	58.6637	29.4121	0	2.77896	0	43.2534	0	0	0	0	32.4693	0.928153	0	8.81477	0	2.04845	0	0	24.0712	45.2691	0	10.6469
>URINIUY_DN24549_c0_g6::URINIUY_DN24549_c0_g6_i1::g.97::m.97_type:complete_len:1
A	U	G	A	A	C	U	U	C	A	A	C	U	U	A	U	C	C	A	U	C	G	A	C	G	U	G	C	U	A	A	U	G	A	U	U	A	U	A	U	G	C	U	C	U	U	C	U	U	C
-1	0	0	-1	14.2085	0	0	0	0	8.36035	21.8802	0	0	0	42.5493	0	0	0	2.15561	0	0	0	0.693664	0	0	0	0	0	0	53.7956	23.6343	0	0	1.22841	0	0	62.7578	0	22.6347	0	0	0	0	0	0	0	0	0	0	0
U	A	C	U	U	G	A	A	G	U	U	G	A	A	U	A	G	G	U	A	G	C	U	G	C	A	C	G	A	U	U	A	C	U	A	A	U	A	U	A	C	G	A	G	A	A	G	A	A	G
0	-1	0	0	0	0	28.997	1.41827	0	0	0	0	78.5929	43.5736	0	0.422059	0	0	0	0.576853	0	0	0	0	0	7.50551	0	0	141.655	0	0	6.53107	0	0	30.8834	28.5448	0	24.1189	0	4.88084	0	0	1.64476	0	28.5362	1.28213	0	37.9701	1.22496	0
>URINIUY_DN24549_c0_g6::URINIUY_DN24549_c0_g6_i2::g.98::m.98_type:complete_len:4
A	U	G	A	C	G	U	U	A	U	U	A	C	A	A	A	A	C	G	C	U	U	G	G	U	U	C	A	A	C	A	A	A	A	A	A	A	C	U	A	A	A	G	U	G	A	A	A	A	A
-1	0	0	-1	0	0	0	0	67.0519	0	0	101.238	0	4.02578	28.0936	16.186	32.655	0	0	0	0	0	0	0	0	0	0	6.82021	17.9155	0	8.28766	20.0457	17.9655	29.9731	19.5017	23.6966	24.0888	0	0	32.8177	34.0896	35.5152	0	0	0	1.73043	13.3344	28.8593	30.0045	13.1929
U	A	C	U	G	C	A	A	U	A	A	U	G	U	U	U	U	G	C	G	A	A	C	C	A	A	G	U	U	G	U	U	U	U	U	U	U	G	A	U	U	U	C	A	C	U	U	U	U	U
0	-1	0	0	0	0	39.758	48.63	0	29.7924	36.3432	0	0	0	0	0	0	0	0	0	21.5551	5.01942	0	0	18.1874	1.50621	0	0	0	0	0	0	0	0	0	0	0	0	104.966	0	0	0	0	8.526	0	0	0	0	0	0
>URINIUY_DN24549_c0_g6::URINIUY_DN24549_c0_g6_i2::g.99::m.99_type:complete_len:1
A	U	G	A	A	C	U	U	C	A	A	C	U	U	A	U	C	C	A	U	C	G	A	C	G	U	G	C	U	A	A	U	G	A	U	U	A	U	A	U	G	C	U	C	U	U	C	U	U	C
-1	0	0	-1	14.2085	0	0	0	0	8.36035	21.8802	0	0	0	42.5493	0	0	0	2.15561	0	0	0	0.693664	0	0	0	0	0	0	53.7956	23.6343	0	0	1.22841	0	0	62.7578	0	22.6347	0	0	0	0	0	0	0	0	0	0	0
U	A	C	U	U	G	A	A	G	U	U	G	A	A	U	A	G	G	U	A	G	C	U	G	C	A	C	G	A	U	U	A	C	U	A	A	U	A	U	A	C	G	A	G	A	A	G	A	A	G
0	-1	0	0	0	0	28.997	1.41827	0	0	0	0	78.5929	43.5736	0	0.422059	0	0	0	0.576853	0	0	0	0	0	7.50551	0	0	141.655	0	0	6.53107	0	0	30.8834	28.5448	0	24.1189	0	4.88084	0	0	1.64476	0	28.5362	1.28213	0	37.9701	1.22496	0
>URINIUY_DN24549_c0_g4::URINIUY_DN24549_c0_g4_i2::g.100::m.100_type:internal_len
C	C	U	A	A	A	G	U	A	U	U	U	A	A	A	A	C	U	A	U	G	C	C	C	U	G	U	U	U	C	G	G	A	A	C	A	U	G	U	C	U	U	U	U	G	U	C	A	U	U
0	0	0	-1	57.686	28.8031	0	0	32.8451	0	0	0	38.0416	29.7457	20.6021	28.7524	0	0	25.1758	0	0	0	0	0	0	0	0	0	0	0	0	0	1.02058	32.0607	0	4.60356	0	0	0	0	0	0	0	0	0	0	0	8.24635	0	0
G	G	A	U	U	U	C	A	U	A	A	A	U	U	U	U	G	A	U	A	C	G	G	G	A	C	A	A	A	G	C	C	U	U	G	U	A	C	A	G	A	A	A	A	C	A	G	U	A	A
0	0	-1	0	0	0	0	42.4051	0	11.8567	31.5019	68.306	0	0	0	0	0	62.7423	0	3.49058	0	0	0	0	7.4421	0	30.9007	24.9375	1.26625	0	0	0	0	0	0	0	3.27795	0	1.17038	0	54.0702	16.3503	25.667	6.25931	0	1.96034	0	0	11.5765	8.10974
>URINIUY_DN24502_c4_g2::URINIUY_DN24502_c4_g2_i1::g.101::m.101_type:5prime_parti
C	U	A	C	C	G	C	C	G	C	G	A	C	A	G	C	A	A	C	G	U	U	C	A	G	A	A	A	C	U	C	U	G	G	C	A	U	U	A	A	U	A	G	C	A	A	C	C	G	C
0	0	-1	0	0	0	0	0	0	0	0	1.36966	0	10.958	0	0	6.92764	18.3852	0	0	0	0	0	10.3845	0	1.15408	31.7896	19.7728	0	0	0	0	0	0	0	4.9247	0	0	111.765	15.0362	0	81.7969	0	0	6.95025	16.8463	0	0	0	0
G	A	U	G	G	C	G	G	C	G	C	U	G	U	C	G	U	U	G	C	A	A	G	U	C	U	U	U	G	A	G	A	C	C	G	U	A	A	U	U	A	U	C	G	U	U	G	G	C	G
0	-1	0	0	0	0	0	0	0	0	0	0	0	0	0	0	0	0	0	0	20.4738	1.93899	0	0	0	0	0	0	0	2.20286	0	8.23515	0	0	0	0	15.8605	98.5871	0	0	36.0013	0	0	0	0	0	0	0	0	0
>URINIUY_DN24502_c5_g4::URINIUY_DN24502_c5_g4_i1::g.102::m.102_type:internal_len
U	U	G	C	U	G	G	C	C	C	G	C	C	G	C	G	U	A	C	A	C	A	A	C	C	U	U	G	U	A	U	A	U	A	U	C	C	C	U	A	U	C	G	A	C	C	A	A	C	A
0	0	0	0	0	0	0	0	0	0	0	0	0	0	0	0	0	43.0903	0	3.6004	0	3.87433	30.2793	0	0	0	0	0	0	26.2715	0	20.877	0	15.8338	0	0	0	0	0	34.8247	0	0	0	0.627404	0	0	5.45883	15.8149	0	13.5688
A	A	C	G	A	C	C	G	G	G	C	G	G	C	G	C	A	U	G	U	G	U	U	G	G	A	A	C	A	U	A	U	A	U	A	G	G	G	A	U	A	G	C	U	G	G	U	U	G	U
-1	-1	0	0	7.9147	0	0	0	0	0	0	0	0	0	0	0	30.725	0	0	0	0	0	0	0	0	41.3496	2.96554	0	23.5762	0	18.3645	0	34.8204	0	0.747807	0	0	0	91.6919	0	0.520763	0	0	0	0	0	0	0	0	0
>URINIUY_DN24502_c5_g2::URINIUY_DN24502_c5_g2_i5::g.103::m.103_type:5prime_parti
G	C	G	A	C	U	A	C	G	G	U	A	C	G	A	A	A	U	G	G	C	U	G	G	U	U	C	A	A	G	A	A	C	A	A	G	A	A	A	A	C	U	A	G	C	A	A	A	A	A
0	0	0	-1	0	0	42.6861	0	0	0	0	58.4337	0	0	1.49104	18.3545	20.5223	0	0	0	0	0	0	0	0	0	0	7.19911	22.8793	0	1.67741	19.9343	0	6.64766	29.8583	0	1.51125	18.8174	21.5025	27.5161	0	0	54.0003	0	0	7.14006	18.1897	20.5216	35.5364	22.2616
C	G	C	U	G	A	U	G	C	C	A	U	G	C	U	U	U	A	C	C	G	A	C	C	A	A	G	U	U	C	U	U	G	U	U	C	U	U	U	U	G	A	U	C	G	U	U	U	U	U
0	0	0	0	0	81.4447	0	0	0	0	40.1968	0	0	0	0	0	0	3.33667	0	0	0	7.5981	0	0	16.9544	1.93903	0	0	0	0	0	0	0	0	0	0	0	0	0	0	0	73.0173	0	0	0	0	0	0	0	0
>URINIUY_DN24502_c5_g2::URINIUY_DN24502_c5_g2_i5::g.104::m.104_type:complete_len
A	U	G	U	U	U	A	G	U	C	U	A	C	C	C	U	C	A	C	U	G	G	U	C	A	A	C	U	U	C	A	U	G	U	A	U	A	G	U	U	C	C	A	U	C	A	U	C	A	U
-1	0	0	0	0	0	77.4596	0	0	0	0	25.4995	0	0	0	0	0	13.1878	0	0	0	0	0	0	9.54648	16.7773	0	0	0	0	7.28202	0	0	0	14.7009	0	48.3348	0	0	0	0	0	2.46227	0	0	8.42934	0	0	11.5759	0
U	A	C	A	A	A	U	C	A	G	A	U	G	G	G	A	G	U	G	A	C	C	A	G	U	U	G	A	A	G	U	A	C	A	U	A	U	C	A	A	G	G	U	A	G	U	A	G	U	A
0	-1	0	-1	26.1299	48.4722	0	0	0.918681	0	57.616	0	0	0	0	2.35691	0	0	0	10.127	0	0	1.35221	0	0	0	0	21.7756	2.95783	0	0	2.34184	0	41.7872	0	27.6627	0	0	25.1747	0.711644	0	0	0	1.76321	0	0	1.16699	0	0	13.4716
>URINIUY_DN24502_c5_g2::URINIUY_DN24502_c5_g2_i7::g.105::m.105_type:5prime_parti
G	C	G	A	C	U	A	C	G	G	U	A	C	G	A	A	A	U	G	G	C	U	G	G	U	U	C	A	A	G	A	A	C	A	A	G	A	A	A	A	C	U	A	G	C	A	A	A	A	A
0	0	0	-1	0	0	42.6861	0	0	0	0	58.4337	0	0	1.49104	18.3545	20.5223	0	0	0	0	0	0	0	0	0	0	7.19911	22.8793	0	1.67741	19.9343	0	6.64766	29.8583	0	1.51125	18.8174	21.5025	27.5161	0	0	54.0003	0	0	7.14006	18.1897	20.5216	35.5364	22.2616
C	G	C	U	G	A	U	G	C	C	A	U	G	C	U	U	U	A	C	C	G	A	C	C	A	A	G	U	U	C	U	U	G	U	U	C	U	U	U	U	G	A	U	C	G	U	U	U	U	U
0	0	0	0	0	81.4447	0	0	0	0	40.1968	0	0	0	0	0	0	3.33667	0	0	0	7.5981	0	0	16.9544	1.93903	0	0	0	0	0	0	0	0	0	0	0	0	0	0	0	73.0173	0	0	0	0	0	0	0	0
>URINIUY_DN24502_c5_g5::URINIUY_DN24502_c5_g5_i2::g.106::m.106_type:5prime_parti
G	U	G	U	C	C	U	U	A	C	U	C	A	A	G	A	A	A	A	A	C	U	G	G	U	U	C	A	A	G	A	A	G	A	A	A	G	A	A	A	G	C	G	G	A	A	A	G	A	A
0	0	0	0	0	0	0	0	109.629	0	0	0	7.93143	29.0744	0	1.71469	18.3341	17.696	27.0681	23.4649	0	0	0	0	0	0	0	7.19911	24.1993	0	1.7706	30.9851	0	1.39181	21.4805	29.1385	0	1.00108	21.3742	27.7668	0	0	0	0	1.11914	30.7473	33.2842	0	1.12243	26.2585
C	A	C	A	G	G	A	A	U	G	A	G	U	U	C	U	U	U	U	U	G	A	C	C	A	A	G	U	U	C	U	U	C	U	U	U	C	U	U	U	C	G	C	C	U	U	U	C	U	U
0	-1	0	-1	0	0	46.5242	50.848	0	0	3.00643	0	0	0	0	0	0	0	0	0	0	7.53107	0	0	16.9544	1.93903	0	0	0	0	0	0	0	0	0	0	0	0	0	0	0	0	0	0	0	0	0	0	0	0
>URINIUY_DN24531_c6_g5::URINIUY_DN24531_c6_g5_i1::g.107::m.107_type:complete_len
A	U	G	G	A	C	G	C	C	U	U	C	A	U	G	G	C	C	A	C	C	G	U	G	C	U	C	A	A	C	C	A	G	U	G	C	A	A	G	A	C	G	C	A	G	C	U	C	A	G
-1	0	0	0	0.646547	0	0	0	0	0	0	0	5.96878	0	0	0	0	0	4.83708	0	0	0	0	0	0	0	0	9.828	18.2984	0	0	7.28405	0	0	0	0	3.48974	37.9712	0	1.94283	0	0	0	6.09591	0	0	0	0	11.8806	0
U	A	C	C	U	G	C	G	G	A	A	G	U	A	C	C	G	G	U	G	G	C	A	C	G	A	G	U	U	G	G	U	C	A	C	G	U	U	C	U	G	C	G	U	C	G	A	G	U	C
0	-1	0	0	0	0	0	0	0	19.6525	2.86082	0	0	3.92226	0	0	0	0	0	0	0	0	5.83914	0	0	1.85245	0	0	0	0	0	0	0	4.79715	0	0	0	0	0	0	0	0	0	0	0	0	3.41609	0	0	0
>URINIUY_DN24531_c6_g5::URINIUY_DN24531_c6_g5_i1::g.108::m.108_type:5prime_parti
U	A	C	U	A	C	U	C	G	G	G	C	C	A	C	C	G	A	C	A	C	C	G	G	A	G	C	A	A	C	A	U	G	U	C	C	C	U	G	U	C	C	G	C	U	G	A	G	A	G
0	-1	0	0	58.0333	0	0	0	0	0	0	0	0	5.70775	0	0	0	0.814538	0	7.36671	0	0	0	0	2.00905	0	0	5.14984	19.5851	0	5.92643	0	0	0	0	0	0	0	0	0	0	0	0	0	0	0	2.56853	0	1.99176	0
A	U	G	A	U	G	A	G	C	C	C	G	G	U	G	G	C	U	G	U	G	G	C	C	U	C	G	U	U	G	U	A	C	A	G	G	G	A	C	A	G	G	C	G	A	C	U	C	U	C
-1	0	0	-1	0	0	2.00526	0	0	0	0	0	0	0	0	0	0	0	0	0	0	0	0	0	0	0	0	0	0	0	0	4.01664	0	1.02475	0	0	0	9.38875	0	1.07245	0	0	0	0	15.3553	0	0	0	0	0
>URINIUY_DN24531_c6_g5::URINIUY_DN24531_c6_g5_i1::g.109::m.109_type:complete_len
A	U	G	G	U	A	C	A	U	G	A	C	G	G	G	G	A	A	G	G	U	G	A	U	C	C	A	C	A	G	U	G	U	G	C	A	C	G	U	G	A	C	C	A	C	G	G	C	G	C
-1	0	0	0	0	52.9213	0	2.52912	0	0	3.1105	0	0	0	0	0	1.06641	37.2625	0	0	0	0	1.54834	0	0	0	2.74505	0	9.90187	0	0	0	0	0	0	4.26328	0	0	0	0	2.41936	0	0	5.85188	0	0	0	0	0	0
U	A	C	C	A	U	G	U	A	C	U	G	C	C	C	C	U	U	C	C	A	C	U	A	G	G	U	G	U	C	A	C	A	C	G	U	G	C	A	C	U	G	G	U	G	C	C	G	C	G
0	-1	0	0	20.2313	0	0	0	10.7046	0	0	0	0	0	0	0	0	0	0	0	10.8149	0	0	0.478332	0	0	0	0	0	0	5.30831	0	3.56565	0	0	0	0	0	11.3946	0	0	0	0	0	0	0	0	0	0	0
>URINIUY_DN24531_c6_g2::URINIUY_DN24531_c6_g2_i3::g.110::m.110_type:5prime_parti
U	C	G	G	C	G	U	G	C	G	C	A	C	A	G	A	G	U	G	U	A	G	C	G	C	C	G	A	U	G	U	U	A	C	G	C	A	U	G	C	U	G	C	G	C	G	C	G	G	U
0	0	0	0	0	0	0	0	0	0	0	5.5605	0	7.0763	0	1.29871	0	0	0	0	39.0367	0	0	0	0	0	0	0.709633	0	0	0	0	101.255	0	0	0	2.7595	0	0	0	0	0	0	0	0	0	0	0	0	0
A	G	C	C	G	C	A	C	G	C	G	U	G	U	C	U	C	A	C	A	U	C	G	C	G	G	C	U	A	C	A	A	U	G	C	G	U	A	C	G	A	C	G	C	G	C	G	C	C	A
-1	0	0	0	0	0	5.16942	0	0	0	0	0	0	0	0	0	0	5.17085	0	49.3279	0	0	0	0	0	0	0	0	4.93101	0	55.1126	32.5564	0	0	0	0	0	5.74597	0	0	6.39228	0	0	0	0	0	0	0	0	28.602
>URINIUY_DN24531_c6_g2::URINIUY_DN24531_c6_g2_i3::g.111::m.111_type:complete_len
A	U	G	G	U	C	G	U	A	G	C	U	G	A	A	G	C	C	G	A	U	C	C	A	A	A	A	A	A	G	A	A	A	C	U	C	G	A	C	G	U	G	U	C	G	U	C	C	C	U
-1	0	0	0	0	0	0	0	68.8912	0	0	0	0	1.89169	29.3695	0	0	0	0	0.75363	0	0	0	3.01549	23.5279	26.4186	35.5364	22.2616	32.1118	0	0.983279	20.1523	21.7501	0	0	0	0	1.09423	0	0	0	0	0	0	0	0	0	0	0	0
U	A	C	C	A	G	C	A	U	C	G	A	C	U	U	C	G	G	C	U	A	G	G	U	U	U	U	U	U	C	U	U	U	G	A	G	C	U	G	C	A	C	A	G	C	A	G	G	G	A
0	-1	0	0	1.21317	0	0	31.4607	0	0	0	14.6943	0	0	0	0	0	0	0	0	0.607662	0	0	0	0	0	0	0	0	0	0	0	0	0	1.17857	0	0	0	0	0	7.90519	0	1.26681	0	0	0.890397	0	0	0	4.84652
>URINIUY_DN24531_c6_g2::URINIUY_DN24531_c6_g2_i3::g.112::m.112_type:5prime_parti
G	G	C	G	U	G	C	G	C	A	C	A	G	A	G	U	G	U	A	G	C	G	C	C	G	A	U	G	U	U	A	C	G	C	A	U	G	C	U	G	C	G	C	G	C	G	G	U	A	G
0	0	0	0	0	0	0	0	0	5.5605	0	7.0763	0	1.29871	0	0	0	0	39.0367	0	0	0	0	0	0	0.709633	0	0	0	0	101.255	0	0	0	2.7595	0	0	0	0	0	0	0	0	0	0	0	0	0	80.6221	0
C	C	G	C	A	C	G	C	G	U	G	U	C	U	C	A	C	A	U	C	G	C	G	G	C	U	A	C	A	A	U	G	C	G	U	A	C	G	A	C	G	C	G	C	G	C	C	A	U	C
0	0	0	0	5.16942	0	0	0	0	0	0	0	0	0	0	5.17085	0	49.3279	0	0	0	0	0	0	0	0	4.93101	0	55.1126	32.5564	0	0	0	0	0	5.74597	0	0	6.39228	0	0	0	0	0	0	0	0	28.602	0	0
>URINIUY_DN24531_c6_g2::URINIUY_DN24531_c6_g2_i4::g.113::m.113_type:complete_len
A	U	G	A	A	C	A	U	C	A	A	G	G	C	G	G	C	C	U	C	C	A	C	U	A	U	G	U	U	U	U	U	C	G	U	C	G	U	G	U	G	C	A	U	U	C	U	U	U	U
-1	0	0	-1	13.0718	0	4.40404	0	0	13.8273	18.9379	0	0	0	0	0	0	0	0	0	0	4.50432	0	0	40.1962	0	0	0	0	0	0	0	0	0	0	0	0	0	0	0	0	0	2.63653	0	0	0	0	0	0	0
U	A	C	U	U	G	U	A	G	U	U	C	C	G	C	C	G	G	A	G	G	U	G	A	U	A	C	A	A	A	A	A	G	C	A	G	C	A	C	A	C	G	U	A	A	G	A	A	A	A
0	-1	0	0	0	0	0	1.2768	0	0	0	0	0	0	0	0	0	0	1.14795	0	0	0	0	52.3811	0	3.25347	0	24.9007	21.9005	32.9395	15.2784	1.23848	0	0	1.6924	0	0	5.01903	0	3.20089	0	0	0	16.034	1.08813	0	42.9282	29.2641	24.5853	3.95923
>URINIUY_DN24531_c6_g2::URINIUY_DN24531_c6_g2_i5::g.114::m.114_type:complete_len
A	U	G	U	G	C	G	C	G	C	U	G	G	U	G	G	A	C	G	A	C	A	U	C	U	U	U	A	G	C	G	U	A	C	C	G	C	U	G	C	U	G	G	U	G	C	A	G	C	U
-1	0	0	0	0	0	0	0	0	0	0	0	0	0	0	0	0.742211	0	0	1.26075	0	4.8987	0	0	0	0	0	87.8569	0	0	0	0	36.3701	0	0	0	0	0	0	0	0	0	0	0	0	0	5.85228	0	0	0
U	A	C	A	C	G	C	G	C	G	A	C	C	A	C	C	U	G	C	U	G	U	A	G	A	A	A	U	C	G	C	A	U	G	G	C	G	A	C	G	A	C	C	A	C	G	U	C	G	A
0	-1	0	-1	0	0	0	0	0	0	10.3413	0	0	3.4639	0	0	0	0	0	0	0	0	0.777296	0	32.7514	33.7971	55.431	0	0	0	0	52.8586	0	0	0	0	0	11.3507	0	0	10.4675	0	0	4.62755	0	0	0	0	0	14.3647
>URINIUY_DN24531_c6_g5::URINIUY_DN24531_c6_g5_i3::g.115::m.115_type:5prime_parti
U	A	C	U	A	C	U	C	G	G	G	C	C	A	C	C	G	A	C	A	C	C	G	G	A	G	C	A	A	C	A	U	G	U	C	C	C	U	G	U	C	C	G	C	U	G	A	G	A	G
0	-1	0	0	58.0333	0	0	0	0	0	0	0	0	5.70775	0	0	0	0.814538	0	7.36671	0	0	0	0	2.00905	0	0	5.14984	19.5851	0	5.92643	0	0	0	0	0	0	0	0	0	0	0	0	0	0	0	2.56853	0	1.99176	0
A	U	G	A	U	G	A	G	C	C	C	G	G	U	G	G	C	U	G	U	G	G	C	C	U	C	G	U	U	G	U	A	C	A	G	G	G	A	C	A	G	G	C	G	A	C	U	C	U	C
-1	0	0	-1	0	0	2.00526	0	0	0	0	0	0	0	0	0	0	0	0	0	0	0	0	0	0	0	0	0	0	0	0	4.01664	0	1.02475	0	0	0	9.38875	0	1.07245	0	0	0	0	15.3553	0	0	0	0	0
>URINIUY_DN24531_c6_g5::URINIUY_DN24531_c6_g5_i3::g.116::m.116_type:complete_len
A	U	G	G	U	A	C	A	U	G	A	C	G	G	G	G	A	A	G	G	U	G	A	U	C	C	A	C	A	G	U	G	U	G	C	A	C	G	U	G	A	C	C	A	C	G	G	C	G	C
-1	0	0	0	0	52.9213	0	2.52912	0	0	3.1105	0	0	0	0	0	1.06641	37.2625	0	0	0	0	1.54834	0	0	0	2.74505	0	9.90187	0	0	0	0	0	0	4.26328	0	0	0	0	2.41936	0	0	5.85188	0	0	0	0	0	0
U	A	C	C	A	U	G	U	A	C	U	G	C	C	C	C	U	U	C	C	A	C	U	A	G	G	U	G	U	C	A	C	A	C	G	U	G	C	A	C	U	G	G	U	G	C	C	G	C	G
0	-1	0	0	20.2313	0	0	0	10.7046	0	0	0	0	0	0	0	0	0	0	0	10.8149	0	0	0.478332	0	0	0	0	0	0	5.30831	0	3.56565	0	0	0	0	0	11.3946	0	0	0	0	0	0	0	0	0	0	0
>URINIUY_DN25746_c10_g3::URINIUY_DN25746_c10_g3_i1::g.117::m.117_type:internal_l
C	U	U	U	U	U	U	C	G	G	G	G	U	A	U	U	C	G	U	C	U	G	U	A	A	U	A	U	U	U	G	C	G	G	C	G	U	A	C	G	U	U	C	C	A	C	U	U	G	G
0	0	0	0	0	0	0	0	0	0	0	0	0	32.3421	0	0	0	0	0	0	0	0	0	34.4953	32.1871	0	44.6926	0	0	0	0	0	0	0	0	0	0	39.6926	0	0	0	0	0	0	4.97066	0	0	0	0	0
G	A	A	A	A	A	A	G	C	C	C	C	A	U	A	A	G	C	A	G	A	C	A	U	U	A	U	A	A	A	C	G	C	C	G	C	A	U	G	C	A	A	G	G	U	G	A	A	C	C
0	-1	-1	-1	28.7669	27.3456	1.32863	0	0	0	0	0	46.2039	0	11.4045	1.18645	0	0	0.961526	0	6.76997	0	105.788	0	0	26.7008	0	14.6586	26.431	7.4877	0	0	0	0	0	0	32.0041	0	0	0	31.7088	0.687266	0	0	0	0	41.5585	5.39522	0	0
>URINIUY_DN25720_c5_g1::URINIUY_DN25720_c5_g1_i1::g.118::m.118_type:internal_len
U	U	A	U	C	U	A	A	U	U	U	U	G	U	A	U	U	G	A	G	C	U	C	U	U	U	A	A	U	A	A	U	A	U	G	C	C	U	C	C	A	A	G	G	A	U	U	C	A	A
0	0	-1	0	0	0	23.6768	32.13	0	0	0	0	0	0	26.5571	0	0	0	1.69862	0	0	0	0	0	0	0	74.008	19.4874	0	51.7093	27.7033	0	38.1349	0	0	0	0	0	0	0	5.13271	30.6676	0	0	0.850987	0	0	0	5.24098	11.6049
A	A	U	A	G	A	U	U	A	A	A	A	C	A	U	A	A	C	U	C	G	A	G	A	A	A	U	U	A	U	U	A	U	A	C	G	G	A	G	G	U	U	C	C	U	A	A	G	U	U
-1	-1	0	-1	0	117.024	0	0	24.0973	21.9413	26.8839	2.74837	0	64.6305	0	14.5702	9.01655	0	0	0	0	1.5685	0	25.712	22.4739	102.91	0	0	74.8583	0	0	26.2162	0	3.06305	0	0	0	1.49711	0	0	0	0	0	0	0	11.1919	1.20374	0	0	0
>URINIUY_DN20289_c1_g1::URINIUY_DN20289_c1_g1_i1::g.119::m.119_type:5prime_parti
A	C	A	A	C	A	U	A	C	U	G	U	C	G	G	C	G	U	C	U	U	A	U	G	U	A	U	U	U	C	U	A	C	U	G	G	G	C	U	C	U	U	G	U	U	G	C	U	A	C
-1	0	-1	-1	0	5.24261	0	32.864	0	0	0	0	0	0	0	0	0	0	0	0	0	66.5874	0	0	0	17.8693	0	0	0	0	0	35.0688	0	0	0	0	0	0	0	0	0	0	0	0	0	0	0	0	42.9116	0
U	G	U	U	G	U	A	U	G	A	C	A	G	C	C	G	C	A	G	A	A	U	A	C	A	U	A	A	A	G	A	U	G	A	C	C	C	G	A	G	A	A	C	A	A	C	G	A	U	G
0	0	0	0	0	0	41.7131	0	0	10.3183	0	0.939503	0	0	0	0	0	1.52886	0	88.4288	30.2275	0	2.11413	0	46.035	0	14.6023	28.0682	0.923807	0	90.3624	0	0	7.52869	0	0	0	0	2.35054	0	27.4986	7.97771	0	17.4308	6.98484	0	0	48.7202	0	0
>URINIUY_DN20289_c1_g1::URINIUY_DN20289_c1_g1_i1::g.120::m.120_type:5prime_parti
C	A	A	C	A	U	A	C	U	G	U	C	G	G	C	G	U	C	U	U	A	U	G	U	A	U	U	U	C	U	A	C	U	G	G	G	C	U	C	U	U	G	U	U	G	C	U	A	C	A
0	-1	-1	0	5.24261	0	32.864	0	0	0	0	0	0	0	0	0	0	0	0	0	66.5874	0	0	0	17.8693	0	0	0	0	0	35.0688	0	0	0	0	0	0	0	0	0	0	0	0	0	0	0	0	42.9116	0	4.24121
G	U	U	G	U	A	U	G	A	C	A	G	C	C	G	C	A	G	A	A	U	A	C	A	U	A	A	A	G	A	U	G	A	C	C	C	G	A	G	A	A	C	A	A	C	G	A	U	G	U
0	0	0	0	0	41.7131	0	0	10.3183	0	0.939503	0	0	0	0	0	1.52886	0	88.4288	30.2275	0	2.11413	0	46.035	0	14.6023	28.0682	0.923807	0	90.3624	0	0	7.52869	0	0	0	0	2.35054	0	27.4986	7.97771	0	17.4308	6.98484	0	0	48.7202	0	0	0
>URINIUY_DN20449_c1_g1::URINIUY_DN20449_c1_g1_i1::g.121::m.121_type:complete_len
A	U	G	U	A	U	G	C	U	C	U	G	U	U	U	A	A	U	U	A	C	U	U	U	G	C	G	G	U	C	G	G	C	A	C	G	U	C	G	A	U	G	U	U	A	A	C	A	G	U
-1	0	0	0	15.5068	0	0	0	0	0	0	0	0	0	0	64.5937	22.0293	0	0	74.3949	0	0	0	0	0	0	0	0	0	0	0	0	0	7.62782	0	0	0	0	0	0.525654	0	0	0	0	81.4951	26.0426	0	11.864	0	0
U	A	C	A	U	A	C	G	A	G	A	C	A	A	A	U	U	A	A	U	G	A	A	A	C	G	C	C	A	G	C	C	G	U	G	C	A	G	C	U	A	C	A	A	U	U	G	U	C	A
0	-1	0	-1	0	4.6368	0	0	1.11856	0	7.20709	0	20.1336	21.291	74.6372	0	0	26.087	46.9685	0	0	35.6415	33.2912	5.90132	0	0	0	0	0.955842	0	0	0	0	0	0	0	0.693664	0	0	0	5.28963	0	29.1229	74.0864	0	0	0	0	0	32.4693
>URINIUY_DN1439_c0_g1::URINIUY_DN1439_c0_g1_i1::g.122::m.122_type:internal_len:1
A	C	U	U	G	C	G	C	U	A	C	U	A	U	G	U	G	G	A	C	U	A	U	A	U	U	C	C	C	U	A	U	U	G	U	C	A	A	U	A	G	A	G	C	A	U	U	A	G	G
-1	0	0	0	0	0	0	0	0	50.2309	0	0	39.4784	0	0	0	0	0	0.751226	0	0	30.2378	0	27.7525	0	0	0	0	0	0	32.7917	0	0	0	0	0	11.9361	11.0796	0	86.2471	0	0.828565	0	0	4.40157	0	0	168.005	0	0
U	G	A	A	C	G	C	G	A	U	G	A	U	A	C	A	C	C	U	G	A	U	A	U	A	A	G	G	G	A	U	A	A	C	A	G	U	U	A	U	C	U	C	G	U	A	A	U	C	C
0	0	-1	-1	0	0	0	0	72.689	0	0	50.1282	0	4.27686	0	4.26786	0	0	0	0	37.4733	0	30.2435	0	18.1738	0.876689	0	0	0	101.048	0	16.7321	6.8036	0	1.0255	0	0	0	28.6623	0	0	0	0	0	0	32.477	30.9153	0	0	0
>URINIUY_DN14385_c0_g1::URINIUY_DN14385_c0_g1_i1::g.123::m.123_type:5prime_parti
A	A	A	G	G	U	C	A	G	A	U	G	A	U	U	A	U	A	U	U	G	A	G	A	G	A	G	A	A	A	U	C	U	A	A	U	A	C	U	A	U	A	U	U	U	G	A	G	G	A
-1	-1	-1	0	0	0	0	15.9891	0	0.780735	0	0	1.50524	0	0	57.0525	0	27.5228	0	0	0	1.8322	0	2.16225	0	1.46917	0	0.976763	25.063	15.0367	0	0	0	21.9152	28.0816	0	53.1557	0	0	34.7561	0	30.8986	0	0	0	0	2.1611	0	0	1.04276
U	U	U	C	C	A	G	U	C	U	A	C	U	A	A	U	A	U	A	A	C	U	C	U	C	U	C	U	U	U	A	G	A	U	U	A	U	G	A	U	A	U	A	A	A	C	U	C	C	U
0	0	0	0	0	2.14326	0	0	0	0	6.60445	0	0	30.8834	28.5448	0	37.2596	0	15.337	9.96524	0	0	0	0	0	0	0	0	0	0	0.71136	0	139.68	0	0	38.3807	0	0	33.7564	0	24.6815	0	19.8818	17.9803	13.614	0	0	0	0	0
>URINIUY_DN20848_c0_g1::URINIUY_DN20848_c0_g1_i2::g.124::m.124_type:5prime_parti
U	A	C	G	A	A	G	A	G	U	U	U	C	A	C	A	A	A	C	A	G	C	U	A	A	A	U	A	U	C	A	A	U	U	U	G	U	G	G	C	G	U	G	U	A	G	G	A	A	U
0	-1	0	0	1.3703	22.8656	0	2.05338	0	0	0	0	0	8.23768	0	6.58212	28.8368	17.0085	0	8.60162	0	0	0	37.7842	35.5759	14.5375	0	27.2656	0	0	13.4363	9.85153	0	0	0	0	0	0	0	0	0	0	0	0	44.7414	0	0	1.59011	12.9789	0
A	U	G	C	U	U	C	U	C	A	A	A	G	U	G	U	U	U	G	U	C	G	A	U	U	U	A	U	A	G	U	U	A	A	A	C	A	C	C	G	C	A	C	A	U	C	C	U	U	A
-1	0	0	0	0	0	0	0	0	27.849	15.243	2.20468	0	0	0	0	0	0	0	0	0	0	65.8758	0	0	0	43.5038	0	0.78384	0	0	0	14.2695	36.001	6.57625	0	7.18814	0	0	0	0	5.1088	0	44.4922	0	0	0	0	0	18.2277
>URINIUY_DN18296_c0_g1::URINIUY_DN18296_c0_g1_i1::g.125::m.125_type:5prime_parti
C	U	G	A	C	U	G	U	U	U	U	U	G	U	G	G	C	U	C	U	U	C	A	A	A	C	G	U	U	A	C	C	A	U	G	G	G	C	U	G	C	G	A	U	G	U	C	U	U	G
0	0	0	-1	0	0	0	0	0	0	0	0	0	0	0	0	0	0	0	0	0	0	8.93071	15.0978	25.5756	0	0	0	0	85.2978	0	0	4.8397	0	0	0	0	0	0	0	0	0	0.923701	0	0	0	0	0	0	0
G	A	C	U	G	A	C	A	A	A	A	A	C	A	C	C	G	A	G	A	A	G	U	U	U	G	C	A	A	U	G	G	U	A	C	C	C	G	A	C	G	C	U	A	C	A	G	A	A	C
0	-1	0	0	0	9.07949	0	19.6252	31.0132	19.1767	27.8698	6.90638	0	4.55677	0	0	0	2.07166	0	24.8098	1.59597	0	0	0	0	0	0	42.5064	42.5789	0	0	0	0	3.1898	0	0	0	0	8.15649	0	0	0	0	3.00357	0	1.74553	0	44.8891	3.61664	0
>URINIUY_DN24472_c1_g1::URINIUY_DN24472_c1_g1_i1::g.126::m.126_type:complete_len
A	U	G	C	A	G	C	G	G	U	U	C	C	U	G	A	C	G	A	C	A	G	A	G	U	A	C	U	U	G	G	U	G	U	U	U	G	G	U	G	U	A	G	C	G	C	A	A	U	U
-1	0	0	0	4.44168	0	0	0	0	0	0	0	0	0	0	2.34529	0	0	1.33034	0	9.91947	0	1.29256	0	0	55.1518	0	0	0	0	0	0	0	0	0	0	0	0	0	0	0	39.0367	0	0	0	0	5.89349	19.314	0	0
U	A	C	G	U	C	G	C	C	A	A	G	G	A	C	U	G	C	U	G	U	C	U	C	A	U	G	A	A	C	C	A	C	A	A	A	C	C	A	C	A	U	C	G	C	G	U	U	A	A
0	-1	0	0	0	0	0	0	0	17.482	1.61054	0	0	20.2926	0	0	0	0	0	0	0	0	0	0	38.8714	0	0	23.8368	8.94084	0	0	5.28333	0	27.4073	14.4028	8.22558	0	0	5.14461	0	51.301	0	0	0	0	0	0	0	14.0327	5.98143
>URINIUY_DN24472_c1_g1::URINIUY_DN24472_c1_g1_i2::g.127::m.127_type:5prime_parti
C	U	A	G	A	G	A	G	A	U	U	G	G	A	A	A	A	C	C	C	G	A	A	G	C	A	G	C	C	A	U	U	A	C	U	A	G	G	G	C	C	U	A	A	C	G	U	G	A	A
0	0	-1	0	1.64743	0	1.39894	0	0.73031	0	0	0	0	0.803695	25.0114	22.0609	26.434	0	0	0	0	1.46445	37.1446	0	0	7.88482	0	0	0	2.96963	0	0	114.891	0	0	73.9372	0	0	0	0	0	0	32.7826	55.2793	0	0	0	0	2.51395	15.2854
G	A	U	C	U	C	U	C	U	A	A	C	C	U	U	U	U	G	G	G	C	U	U	C	G	U	C	G	G	U	A	A	U	G	A	U	C	C	C	G	G	A	U	U	G	C	A	C	U	U
0	-1	0	0	0	0	0	0	0	15.9391	4.17603	0	0	0	0	0	0	0	0	0	0	0	0	0	0	0	0	0	0	0	22.824	57.3511	0	0	78.8737	0	0	0	0	0	0	144.827	0	0	0	0	8.0997	0	0	0
>URINIUY_DN26013_c2_g1::URINIUY_DN26013_c2_g1_i1::g.128::m.128_type:5prime_parti
U	C	G	G	U	G	U	A	C	A	A	C	A	U	G	U	G	G	A	C	A	A	A	G	A	C	A	A	A	G	U	A	C	A	A	G	U	C	A	C	A	A	G	A	U	A	A	A	U	A
0	0	0	0	0	0	0	26.355	0	3.29451	30.3994	0	6.26833	0	0	0	0	0	0.815531	0	6.10419	22.3548	28.5639	0	1.11739	0	4.22168	28.4989	25.6358	0	0	36.8533	0	4.06364	48.7925	0	0	0	8.01478	0	5.39618	52.9219	0	1.19908	0	40.6358	44.3987	9.93353	0	43.7332
A	G	C	C	A	C	A	U	G	U	U	G	U	A	C	A	C	C	U	G	U	U	U	C	U	G	U	U	U	C	A	U	G	U	U	C	A	G	U	G	U	U	C	U	A	U	U	U	A	U
-1	0	0	0	4.17587	0	32.3353	0	0	0	0	0	0	4.74874	0	3.97851	0	0	0	0	0	0	0	0	0	0	0	0	0	0	35.574	0	0	0	0	0	2.85239	0	0	0	0	0	0	0	28.116	0	0	0	24.8437	0
[truncated: 206 more columns]
